# Supplementary material for: Causal associations between gut microbiota, circulating inflammatory proteins, and epilepsy: a multivariable Mendelian randomization study
Source: Front Immunol. 2024 Sep 9;15:1438645. doi: 10.3389/fimmu.2024.1438645 (PMC11416947; doi:10.3389/fimmu.2024.1438645)
Supplement: SUPPLEMENTARY TABLE S1 — 2559 SNPs for the 195 gut microbiota taxa. [file Table1.xlsx]

## Sheet: Table S1
Supplementary Table S1. 2559 SNPs for the 195 gut microbiota taxa
Abbreviation: single-nucleotide polymorphism (SNP); effect allele (EA); other allele (OA); effect sizes (β); standard error (SE).
GWAS ID	Taxa	Gut Microbiota	SNP	EA	OA	β	SE	pval	sample	F
ebi-a-GCST90017108	Order	Verrucomicrobiales id.4030	rs11184341	C	G	-0.0655	0.0142	4.13e-06	14306	21.2768
ebi-a-GCST90017108	Order	Verrucomicrobiales id.4030	rs61779207	G	A	-0.0758	0.0168	6.72e-06	14306	20.3573
ebi-a-GCST90017108	Order	Verrucomicrobiales id.4030	rs74542928	T	C	0.1122	0.0236	1.63e-06	14306	22.6028
ebi-a-GCST90017108	Order	Verrucomicrobiales id.4030	rs11729256	T	C	0.075	0.015	6.73e-07	14306	25
ebi-a-GCST90017108	Order	Verrucomicrobiales id.4030	rs9349825	A	G	-0.0704	0.0147	2.54e-06	14306	22.9356
ebi-a-GCST90017108	Order	Verrucomicrobiales id.4030	rs4242783	A	G	-0.0689	0.0148	2.64e-06	14306	21.6728
ebi-a-GCST90017108	Order	Verrucomicrobiales id.4030	rs4936098	G	A	-0.0649	0.0136	1.12e-06	14306	22.7725
ebi-a-GCST90017108	Order	Verrucomicrobiales id.4030	rs111862613	T	C	0.0907	0.0197	3.74e-06	14306	21.1974
ebi-a-GCST90017108	Order	Verrucomicrobiales id.4030	rs12908520	G	A	0.0619	0.0131	2.17e-06	14306	22.3274
ebi-a-GCST90017108	Order	Verrucomicrobiales id.4030	rs2602429	T	C	-0.0747	0.0156	2.58e-06	14306	22.9294
ebi-a-GCST90017108	Order	Verrucomicrobiales id.4030	rs117107102	A	G	0.2047	0.0432	2.92e-06	14306	22.4527
ebi-a-GCST90017108	Phylum	Euryarchaeota id.55	rs941682	G	A	-0.0631	0.0144	9.61e-06	14306	19.2014
ebi-a-GCST90017113	Phylum	Euryarchaeota id.55	rs10202904	G	T	0.116	0.023	6.19e-07	14306	25.4367
ebi-a-GCST90017113	Phylum	Euryarchaeota id.55	rs73031978	C	G	-0.1975	0.0414	2.74e-06	14306	22.758
ebi-a-GCST90017113	Phylum	Euryarchaeota id.55	rs7635189	A	G	-0.12	0.0259	4.64e-06	14306	21.4666
ebi-a-GCST90017113	Phylum	Euryarchaeota id.55	rs894996	C	A	0.2036	0.044	5.12e-06	14306	21.4117
ebi-a-GCST90017113	Phylum	Euryarchaeota id.55	rs56131665	G	A	0.1768	0.0386	5.3e-06	14306	20.9792
ebi-a-GCST90017113	Phylum	Euryarchaeota id.55	rs77658038	A	C	-0.1602	0.0341	4.75e-06	14306	22.0707
ebi-a-GCST90017113	Phylum	Euryarchaeota id.55	rs34928225	T	C	0.1998	0.0425	4.33e-06	14306	22.1011
ebi-a-GCST90017113	Phylum	Euryarchaeota id.55	rs7015093	G	A	-0.1181	0.0264	7.2e-06	14306	20.0121
ebi-a-GCST90017113	Phylum	Euryarchaeota id.55	rs11022995	A	G	0.1037	0.0229	7.73e-06	14306	20.5063
ebi-a-GCST90017113	Phylum	Euryarchaeota id.55	rs76029318	T	C	0.2149	0.0438	1.05e-06	14306	24.0727
ebi-a-GCST90017113	Phylum	Euryarchaeota id.55	rs6508769	C	T	-0.1505	0.0337	8.12e-06	14306	19.944
ebi-a-GCST90017113	Phylum	Euryarchaeota id.55	rs6064552	T	C	-0.1236	0.0276	9.34e-06	14306	20.0548
ebi-a-GCST90017113	Genus	Fusicatenibacter id.11305	rs45498998	G	A	-0.1319	0.0292	5.32e-06	14306	20.4044
ebi-a-GCST90017011	Genus	Fusicatenibacter id.11305	rs4378146	A	C	-0.0617	0.0125	7.2e-07	14306	24.3641
ebi-a-GCST90017011	Genus	Fusicatenibacter id.11305	rs792108	C	T	0.0508	0.0114	8.5e-06	14306	19.8572
ebi-a-GCST90017011	Genus	Fusicatenibacter id.11305	rs62187631	T	C	-0.0711	0.0159	4.55e-06	14306	19.9961
ebi-a-GCST90017011	Genus	Fusicatenibacter id.11305	rs704418	C	T	-0.0739	0.0151	7.77e-07	14306	23.9516
ebi-a-GCST90017011	Genus	Fusicatenibacter id.11305	rs62353480	A	G	-0.0701	0.0146	1.57e-06	14306	23.0532
ebi-a-GCST90017011	Genus	Fusicatenibacter id.11305	rs60254196	G	A	0.0492	0.0109	5.47e-06	14306	20.374
ebi-a-GCST90017011	Genus	Fusicatenibacter id.11305	rs2132128	G	A	-0.0772	0.016	1.08e-06	14306	23.2806
ebi-a-GCST90017011	Genus	Fusicatenibacter id.11305	rs2039204	A	T	0.0497	0.0108	3.94e-06	14306	21.177
ebi-a-GCST90017011	Genus	Fusicatenibacter id.11305	rs3303	T	C	-0.0954	0.0204	3.94e-06	14306	21.8694
ebi-a-GCST90017011	Genus	Fusicatenibacter id.11305	rs2025938	G	A	-0.0967	0.0205	2.99e-06	14306	22.2508
ebi-a-GCST90017011	Genus	Fusicatenibacter id.11305	rs73103914	A	G	-0.0597	0.0134	8.3e-06	14306	19.849
ebi-a-GCST90017011	Genus	Fusicatenibacter id.11305	rs8028026	G	A	0.0792	0.0181	8.06e-06	14306	19.1467
ebi-a-GCST90017011	Genus	Fusicatenibacter id.11305	rs8063430	T	C	-0.104	0.0222	4.93e-06	14306	21.9463
ebi-a-GCST90017011	Genus	Fusicatenibacter id.11305	rs9905659	G	A	-0.0616	0.0137	7.31e-06	14306	20.2172
ebi-a-GCST90017011	Genus	Fusicatenibacter id.11305	rs1864685	A	C	-0.0495	0.0108	4.96e-06	14306	21.0069
ebi-a-GCST90017011	Genus	Fusicatenibacter id.11305	rs206581	A	G	-0.0568	0.0128	8.96e-06	14306	19.6914
ebi-a-GCST90017011	Genus	Fusicatenibacter id.11305	rs167879	T	C	0.066	0.0149	5.87e-06	14306	19.6207
ebi-a-GCST90017011	Genus	Fusicatenibacter id.11305	rs6515626	G	A	0.1416	0.0314	7.29e-06	14306	20.3361
ebi-a-GCST90017011	Family	Bifidobacteriaceae id.433	rs10439674	A	G	-0.0572	0.013	7.68e-06	14306	19.36
ebi-a-GCST90016929	Family	Bifidobacteriaceae id.433	rs13020688	G	A	0.0584	0.0122	1.57e-06	14306	22.9143
ebi-a-GCST90016929	Family	Bifidobacteriaceae id.433	rs182549	T	C	-0.1171	0.0127	5.94e-20	14306	85.0171
ebi-a-GCST90016929	Family	Bifidobacteriaceae id.433	rs10496759	G	C	0.0637	0.0144	8.8e-06	14306	19.5683
ebi-a-GCST90016929	Family	Bifidobacteriaceae id.433	rs4567981	T	A	0.0578	0.0117	8.88e-07	14306	24.4053
ebi-a-GCST90016929	Family	Bifidobacteriaceae id.433	rs10857328	T	A	0.0562	0.0126	7.24e-06	14306	19.8944
ebi-a-GCST90016929	Family	Bifidobacteriaceae id.433	rs55888705	A	G	0.0537	0.0121	8.66e-06	14306	19.696
ebi-a-GCST90016929	Family	Bifidobacteriaceae id.433	rs4957061	T	C	0.057	0.0117	1.15e-06	14306	23.7344
ebi-a-GCST90016929	Family	Bifidobacteriaceae id.433	rs73797465	T	G	-0.0943	0.0208	4.85e-06	14306	20.554
ebi-a-GCST90016929	Family	Bifidobacteriaceae id.433	rs76671854	C	G	-0.0893	0.0183	1.04e-06	14306	23.8123
ebi-a-GCST90016929	Family	Bifidobacteriaceae id.433	rs857444	C	T	0.0554	0.0121	3.82e-06	14306	20.9628
ebi-a-GCST90016929	Family	Bifidobacteriaceae id.433	rs6899771	A	G	-0.0914	0.0203	7.28e-06	14306	20.2722
ebi-a-GCST90016929	Family	Bifidobacteriaceae id.433	rs10831953	G	A	0.0538	0.0124	9.95e-06	14306	18.8244
ebi-a-GCST90016929	Family	Bifidobacteriaceae id.433	rs10841473	G	C	-0.0613	0.0129	2.28e-06	14306	22.5809
ebi-a-GCST90016929	Family	Bifidobacteriaceae id.433	rs7322849	T	C	0.1107	0.0201	1.74e-08	14306	30.3321
ebi-a-GCST90016929	Family	Bifidobacteriaceae id.433	rs7174549	T	C	-0.0552	0.0125	6.87e-06	14306	19.5011
ebi-a-GCST90016929	Family	Bifidobacteriaceae id.433	rs12446429	T	C	0.081	0.0191	8.53e-06	14306	17.9847
ebi-a-GCST90016929	Family	Bifidobacteriaceae id.433	rs540489	T	G	-0.0633	0.0138	5.37e-06	14306	21.0402
ebi-a-GCST90016929	Genus	Peptococcus id.2037	rs677208	C	G	-0.0729	0.0165	6e-06	14306	19.5203
ebi-a-GCST90017042	Genus	Peptococcus id.2037	rs12069354	C	T	0.1676	0.038	9.28e-06	14306	19.4527
ebi-a-GCST90017042	Genus	Peptococcus id.2037	rs74592222	G	A	0.138	0.0303	8.55e-06	14306	20.7431
ebi-a-GCST90017042	Genus	Peptococcus id.2037	rs2054133	A	G	-0.0895	0.0188	2.14e-06	14306	22.6637
ebi-a-GCST90017042	Genus	Peptococcus id.2037	rs75754569	C	G	0.1814	0.0319	1.1e-08	14306	32.3365
ebi-a-GCST90017042	Genus	Peptococcus id.2037	rs10031059	C	T	0.1212	0.0226	1.24e-07	14306	28.76
ebi-a-GCST90017042	Genus	Peptococcus id.2037	rs6918730	A	G	-0.1353	0.029	1.15e-06	14306	21.7671
ebi-a-GCST90017042	Genus	Peptococcus id.2037	rs7766680	G	C	0.0977	0.0214	3.51e-06	14306	20.8431
ebi-a-GCST90017042	Genus	Peptococcus id.2037	rs7033353	G	T	-0.0902	0.019	2.22e-06	14306	22.5375
ebi-a-GCST90017042	Genus	Peptococcus id.2037	rs11001941	G	A	-0.1956	0.0392	1.33e-06	14306	24.8981
ebi-a-GCST90017042	Genus	Peptococcus id.2037	rs72850165	T	C	-0.1343	0.03	5.74e-06	14306	20.0405
ebi-a-GCST90017042	Genus	Peptococcus id.2037	rs11030569	A	T	-0.174	0.0374	3.13e-06	14306	21.6449
ebi-a-GCST90017042	Genus	Peptococcus id.2037	rs77681628	C	T	0.2003	0.0387	2.69e-07	14306	26.788
ebi-a-GCST90017042	Genus	Peptococcus id.2037	rs413827	G	A	0.1102	0.0238	3.3e-06	14306	21.4392
ebi-a-GCST90017042	Genus	Peptococcus id.2037	rs34282744	G	C	0.1918	0.04	1.84e-06	14306	22.992
ebi-a-GCST90017042	Genus	Peptococcus id.2037	rs36121075	A	G	-0.1407	0.0306	6.99e-06	14306	21.142
ebi-a-GCST90017042	Genus	Actinomyces id.423	rs5770862	T	C	0.162	0.0357	3.22e-06	14306	20.5918
ebi-a-GCST90016959	Genus	Actinomyces id.423	rs71315246	A	G	-0.097	0.0219	9.83e-06	14306	19.618
ebi-a-GCST90016959	Genus	Actinomyces id.423	rs34583783	G	T	0.1266	0.0268	4.49e-06	14306	22.315
ebi-a-GCST90016959	Genus	Actinomyces id.423	rs4073240	G	A	0.075	0.0167	7.94e-06	14306	20.1692
ebi-a-GCST90016959	Genus	Actinomyces id.423	rs35011108	A	G	0.2326	0.0512	6.34e-06	14306	20.6386
ebi-a-GCST90016959	Genus	Actinomyces id.423	rs4146653	G	A	0.0985	0.0214	4.5e-06	14306	21.1858
ebi-a-GCST90016959	Genus	Actinomyces id.423	rs10787984	G	C	0.0943	0.0214	9.62e-06	14306	19.4176
ebi-a-GCST90016959	Genus	Actinomyces id.423	rs7915461	C	T	-0.1878	0.0402	5.92e-06	14306	21.8242
ebi-a-GCST90016959	Genus	Eubacterium Fissicatena Group id.14373	rs2715439	T	C	-0.0747	0.0165	6.27e-06	14306	20.4962
ebi-a-GCST90016999	Genus	Eubacterium Fissicatena Group id.14373	rs3771393	T	C	-0.1308	0.0267	7.38e-07	14306	23.999
ebi-a-GCST90016999	Genus	Eubacterium Fissicatena Group id.14373	rs1768152	C	T	-0.1395	0.0316	8.7e-06	14306	19.4883
ebi-a-GCST90016999	Genus	Eubacterium Fissicatena Group id.14373	rs6934739	A	G	0.1115	0.0253	9.75e-06	14306	19.4227
ebi-a-GCST90016999	Genus	Eubacterium Fissicatena Group id.14373	rs151257695	A	G	0.2095	0.0455	3.1e-06	14306	21.2005
ebi-a-GCST90016999	Genus	Eubacterium Fissicatena Group id.14373	rs2733072	G	A	0.1096	0.0228	1.49e-06	14306	23.1074
ebi-a-GCST90016999	Genus	Eubacterium Fissicatena Group id.14373	rs11818408	G	A	0.1059	0.0237	8.2e-06	14306	19.9662
ebi-a-GCST90016999	Genus	Eubacterium Fissicatena Group id.14373	rs7104872	G	A	0.1386	0.0292	2.73e-06	14306	22.53
ebi-a-GCST90016999	Genus	Eubacterium Fissicatena Group id.14373	rs10147907	T	G	0.1723	0.0396	8.27e-06	14306	18.9313
ebi-a-GCST90016999	Family	Oxalobacteraceae id.2966	rs11876297	T	C	0.1315	0.0282	2.67e-06	14306	21.7447
ebi-a-GCST90016943	Family	Oxalobacteraceae id.2966	rs934049	G	A	0.1098	0.0239	4.21e-06	14306	21.1061
ebi-a-GCST90016943	Family	Oxalobacteraceae id.2966	rs4428215	G	A	0.1256	0.023	4.88e-08	14306	29.8211
ebi-a-GCST90016943	Family	Oxalobacteraceae id.2966	rs12509763	C	G	-0.1633	0.0361	8.05e-06	14306	20.4625
ebi-a-GCST90016943	Family	Oxalobacteraceae id.2966	rs80330081	A	C	-0.1876	0.0424	6.64e-06	14306	19.5765
ebi-a-GCST90016943	Family	Oxalobacteraceae id.2966	rs36057338	G	T	0.1816	0.0399	6.26e-06	14306	20.715
ebi-a-GCST90016943	Family	Oxalobacteraceae id.2966	rs1569853	T	C	-0.14	0.0282	7.45e-07	14306	24.6466
ebi-a-GCST90016943	Family	Oxalobacteraceae id.2966	rs62435498	C	A	0.1815	0.0401	7.46e-06	14306	20.4863
ebi-a-GCST90016943	Family	Oxalobacteraceae id.2966	rs736744	T	C	-0.1056	0.0201	1.49e-07	14306	27.6017
ebi-a-GCST90016943	Family	Oxalobacteraceae id.2966	rs12002250	A	C	0.1961	0.0445	5.53e-06	14306	19.4194
ebi-a-GCST90016943	Family	Oxalobacteraceae id.2966	rs11246212	C	T	-0.1361	0.0292	4.51e-06	14306	21.7245
ebi-a-GCST90016943	Family	Oxalobacteraceae id.2966	rs561239	A	G	0.1055	0.0237	7.19e-06	14306	19.8156
ebi-a-GCST90016943	Family	Oxalobacteraceae id.2966	rs7993559	A	C	-0.0921	0.0201	5.04e-06	14306	20.9955
ebi-a-GCST90016943	Family	Oxalobacteraceae id.2966	rs111966731	T	C	0.204	0.0446	4.56e-06	14306	20.9214
ebi-a-GCST90016943	Family	Oxalobacteraceae id.2966	rs17138946	G	T	-0.1894	0.043	8.09e-06	14306	19.401
ebi-a-GCST90016943	Genus	Ruminococcus1 id.11373	rs6000536	C	T	-0.1184	0.0241	7.39e-07	14306	24.1362
ebi-a-GCST90017062	Genus	Ruminococcus1 id.11373	rs3819978	C	T	-0.115	0.026	8.74e-06	14306	19.5636
ebi-a-GCST90017062	Genus	Ruminococcus1 id.11373	rs3000856	A	T	0.071	0.0163	9.28e-06	14306	18.9732
ebi-a-GCST90017062	Genus	Ruminococcus1 id.11373	rs7583465	C	T	0.0528	0.0113	2.56e-06	14306	21.8329
ebi-a-GCST90017062	Genus	Ruminococcus1 id.11373	rs10167839	A	G	0.052	0.0116	8.09e-06	14306	20.0951
ebi-a-GCST90017062	Genus	Ruminococcus1 id.11373	rs4849717	T	A	0.1328	0.03	8.83e-06	14306	19.5954
ebi-a-GCST90017062	Genus	Ruminococcus1 id.11373	rs78613526	G	A	0.1675	0.0368	5.11e-06	14306	20.7173
ebi-a-GCST90017062	Genus	Ruminococcus1 id.11373	rs78572139	G	A	0.125	0.0279	5.23e-06	14306	20.073
ebi-a-GCST90017062	Genus	Ruminococcus1 id.11373	rs11783695	G	T	-0.0734	0.0161	4.73e-06	14306	20.7845
ebi-a-GCST90017062	Genus	Ruminococcus1 id.11373	rs10995816	C	G	-0.0762	0.0175	8.38e-06	14306	18.9598
ebi-a-GCST90017062	Genus	Ruminococcus1 id.11373	rs10769159	C	G	0.064	0.011	5.29e-09	14306	33.8512
ebi-a-GCST90017062	Genus	Ruminococcus1 id.11373	rs7117576	A	G	0.083	0.0171	6.48e-07	14306	23.5594
ebi-a-GCST90017062	Genus	Ruminococcus1 id.11373	rs6493760	T	C	-0.0535	0.0116	3.38e-06	14306	21.2712
ebi-a-GCST90017062	Genus	Ruminococcus1 id.11373	rs17781867	C	T	0.0999	0.0212	1.96e-06	14306	22.2054
ebi-a-GCST90017062	Genus	Ruminococcus2 id.11374	rs6105066	T	C	-0.0607	0.0134	5.06e-06	14306	20.5195
ebi-a-GCST90017063	Genus	Ruminococcus2 id.11374	rs12406309	A	C	-0.0632	0.0142	9.79e-06	14306	19.8088
ebi-a-GCST90017063	Genus	Ruminococcus2 id.11374	rs2368224	T	G	0.1996	0.0438	3.63e-06	14306	20.767
ebi-a-GCST90017063	Genus	Ruminococcus2 id.11374	rs12986628	T	C	-0.0666	0.014	2.14e-06	14306	22.6304
ebi-a-GCST90017063	Genus	Ruminococcus2 id.11374	rs7635831	G	A	0.0618	0.0129	1.98e-06	14306	22.9508
ebi-a-GCST90017063	Genus	Ruminococcus2 id.11374	rs78120384	A	G	-0.1928	0.0392	3.31e-07	14306	24.1903
ebi-a-GCST90017063	Genus	Ruminococcus2 id.11374	rs61791565	T	C	-0.0524	0.0117	6.79e-06	14306	20.0581
ebi-a-GCST90017063	Genus	Ruminococcus2 id.11374	rs7693984	G	A	-0.1028	0.0235	9.42e-06	14306	19.136
ebi-a-GCST90017063	Genus	Ruminococcus2 id.11374	rs4400279	A	G	0.0546	0.012	5.8e-06	14306	20.7025
ebi-a-GCST90017063	Genus	Ruminococcus2 id.11374	rs1819812	G	T	0.0842	0.0185	5.28e-06	14306	20.7148
ebi-a-GCST90017063	Genus	Ruminococcus2 id.11374	rs55707116	C	A	0.0866	0.0189	8.01e-06	14306	20.9948
ebi-a-GCST90017063	Genus	Ruminococcus2 id.11374	rs58681734	A	G	0.0724	0.0161	4.18e-06	14306	20.2221
ebi-a-GCST90017063	Genus	Ruminococcus2 id.11374	rs75140805	T	G	0.0837	0.0176	3.95e-06	14306	22.6165
ebi-a-GCST90017063	Genus	Ruminococcus2 id.11374	rs2997412	G	A	0.0568	0.0122	4.22e-06	14306	21.6759
ebi-a-GCST90017063	Genus	Ruminococcus2 id.11374	rs4799823	C	T	0.0837	0.0182	5.4e-06	14306	21.1499
ebi-a-GCST90017063	Family	Clostridiaceae1 id.1869	rs2846589	T	G	-0.0522	0.0116	7.59e-06	14306	20.25
ebi-a-GCST90016931	Family	Clostridiaceae1 id.1869	rs2817172	C	T	0.0563	0.0124	5.27e-06	14306	20.6145
ebi-a-GCST90016931	Family	Clostridiaceae1 id.1869	rs10875374	T	C	0.0537	0.0119	8.1e-06	14306	20.3636
ebi-a-GCST90016931	Family	Clostridiaceae1 id.1869	rs12186080	G	A	0.0748	0.0162	5.34e-06	14306	21.3193
ebi-a-GCST90016931	Family	Clostridiaceae1 id.1869	rs12490337	C	G	-0.0617	0.0137	6.91e-06	14306	20.2829
ebi-a-GCST90016931	Family	Clostridiaceae1 id.1869	rs62397761	A	G	0.0616	0.0136	9.08e-06	14306	20.5156
ebi-a-GCST90016931	Family	Clostridiaceae1 id.1869	rs550843	T	C	-0.0735	0.0168	7.09e-06	14306	19.1406
ebi-a-GCST90016931	Family	Clostridiaceae1 id.1869	rs4723021	T	C	-0.1064	0.0242	7.42e-06	14306	19.3309
ebi-a-GCST90016931	Family	Clostridiaceae1 id.1869	rs12341505	G	A	0.0815	0.0179	4.54e-06	14306	20.7305
ebi-a-GCST90016931	Family	Clostridiaceae1 id.1869	rs2795528	G	A	-0.181	0.0391	3.81e-06	14306	21.4291
ebi-a-GCST90016931	Family	Clostridiaceae1 id.1869	rs56188186	A	G	0.0968	0.0217	8.24e-06	14306	19.899
ebi-a-GCST90016931	Family	Victivallaceae id.2255	rs881532	G	A	0.0533	0.0119	7.9e-06	14306	20.0614
ebi-a-GCST90016958	Family	Victivallaceae id.2255	rs6545794	A	G	-0.1978	0.041	5.97e-07	14306	23.2747
ebi-a-GCST90016958	Family	Victivallaceae id.2255	rs67832247	C	T	-0.1235	0.0267	3.24e-06	14306	21.395
ebi-a-GCST90016958	Family	Victivallaceae id.2255	rs61702987	T	C	0.1455	0.03	3.08e-06	14306	23.5225
ebi-a-GCST90016958	Family	Victivallaceae id.2255	rs7627405	C	T	-0.1342	0.0301	8.19e-06	14306	19.878
ebi-a-GCST90016958	Family	Victivallaceae id.2255	rs2546105	T	A	-0.1266	0.0257	1.03e-06	14306	24.2662
ebi-a-GCST90016958	Family	Victivallaceae id.2255	rs11764871	G	T	0.1271	0.0257	7.49e-07	14306	24.4582
ebi-a-GCST90016958	Family	Victivallaceae id.2255	rs2944282	T	C	-0.1242	0.0257	1.57e-06	14306	23.3548
ebi-a-GCST90016958	Family	Victivallaceae id.2255	rs7860510	G	C	0.1649	0.0375	9.6e-06	14306	19.3365
ebi-a-GCST90016958	Family	Victivallaceae id.2255	rs62570196	C	T	-0.2461	0.0483	2.7e-07	14306	25.9615
ebi-a-GCST90016958	Family	Victivallaceae id.2255	rs7077363	G	A	0.1489	0.0318	2.83e-06	14306	21.9248
ebi-a-GCST90016958	Family	Victivallaceae id.2255	rs4396289	C	T	-0.1529	0.0289	1.54e-07	14306	27.9911
ebi-a-GCST90016958	Family	Victivallaceae id.2255	rs7314815	G	A	0.1011	0.0226	6.4e-06	14306	20.0118
ebi-a-GCST90016958	Family	Victivallaceae id.2255	rs34962571	A	C	-0.1869	0.0418	6.25e-06	14306	19.9925
ebi-a-GCST90016958	Genus	Desulfovibrio id.3173	rs11671100	A	C	-0.16	0.0349	4.08e-06	14306	21.0179
ebi-a-GCST90016987	Genus	Desulfovibrio id.3173	rs12031543	T	C	-0.1272	0.0282	6.55e-06	14306	20.3459
ebi-a-GCST90016987	Genus	Desulfovibrio id.3173	rs16863365	A	G	0.1094	0.0227	1.79e-06	14306	23.2265
ebi-a-GCST90016987	Genus	Desulfovibrio id.3173	rs13066142	G	A	0.1191	0.0251	3.79e-06	14306	22.5152
ebi-a-GCST90016987	Genus	Desulfovibrio id.3173	rs2456226	A	C	0.0855	0.0173	8.55e-07	14306	24.4253
ebi-a-GCST90016987	Genus	Desulfovibrio id.3173	rs6580353	T	C	0.0771	0.017	4.94e-06	14306	20.5689
ebi-a-GCST90016987	Genus	Desulfovibrio id.3173	rs2853179	T	C	-0.0812	0.0174	2.42e-06	14306	21.7778
ebi-a-GCST90016987	Genus	Desulfovibrio id.3173	rs72647089	T	G	-0.1066	0.0239	8.3e-06	14306	19.8938
ebi-a-GCST90016987	Genus	Desulfovibrio id.3173	rs2032031	G	A	0.0655	0.0149	9.14e-06	14306	19.3246
ebi-a-GCST90016987	Genus	Desulfovibrio id.3173	rs2590913	A	G	-0.1545	0.0339	6.65e-06	14306	20.771
ebi-a-GCST90016987	Genus	Desulfovibrio id.3173	rs11160353	A	T	0.0692	0.0147	2.7e-06	14306	22.1604
ebi-a-GCST90016987	Genus	Anaerofilum id.2053	rs4797774	A	G	-0.2126	0.047	5.64e-06	14306	20.4612
ebi-a-GCST90016965	Genus	Anaerofilum id.2053	rs4506496	A	G	-0.1031	0.0213	1.49e-06	14306	23.4292
ebi-a-GCST90016965	Genus	Anaerofilum id.2053	rs17012738	T	G	0.0903	0.02	7.24e-06	14306	20.3852
ebi-a-GCST90016965	Genus	Anaerofilum id.2053	rs79598899	C	T	0.1826	0.0357	3.75e-07	14306	26.1616
ebi-a-GCST90016965	Genus	Anaerofilum id.2053	rs1563175	A	C	0.0924	0.0202	5.54e-06	14306	20.9238
ebi-a-GCST90016965	Genus	Anaerofilum id.2053	rs712981	A	C	0.1008	0.0203	6.83e-07	14306	24.6564
ebi-a-GCST90016965	Genus	Anaerofilum id.2053	rs9299345	T	C	-0.1364	0.0302	8.04e-06	14306	20.3993
ebi-a-GCST90016965	Genus	Anaerofilum id.2053	rs17105491	G	C	-0.1931	0.0411	1.57e-06	14306	22.074
ebi-a-GCST90016965	Genus	Anaerofilum id.2053	rs10794359	C	T	0.0954	0.0201	2.24e-06	14306	22.5271
ebi-a-GCST90016965	Genus	Anaerofilum id.2053	rs4244069	A	G	0.1468	0.0327	9.81e-06	14306	20.1538
ebi-a-GCST90016965	Genus	Anaerofilum id.2053	rs816292	T	C	-0.113	0.022	2.64e-07	14306	26.3822
ebi-a-GCST90016965	Genus	Anaerofilum id.2053	rs17096874	C	T	-0.1263	0.0269	2.86e-06	14306	22.0446
ebi-a-GCST90016965	Order	Bifidobacteriales id.432	rs356049	G	A	0.1326	0.029	6.56e-06	14306	20.907
ebi-a-GCST90017093	Order	Bifidobacteriales id.432	rs4567981	T	A	0.0578	0.0117	8.88e-07	14306	24.4053
ebi-a-GCST90017093	Order	Bifidobacteriales id.432	rs10496759	G	C	0.0637	0.0144	8.8e-06	14306	19.5683
ebi-a-GCST90017093	Order	Bifidobacteriales id.432	rs182549	T	C	-0.1171	0.0127	5.94e-20	14306	85.0171
ebi-a-GCST90017093	Order	Bifidobacteriales id.432	rs13020688	G	A	0.0584	0.0122	1.57e-06	14306	22.9143
ebi-a-GCST90017093	Order	Bifidobacteriales id.432	rs55888705	A	G	0.0537	0.0121	8.66e-06	14306	19.696
ebi-a-GCST90017093	Order	Bifidobacteriales id.432	rs10857328	T	A	0.0562	0.0126	7.24e-06	14306	19.8944
ebi-a-GCST90017093	Order	Bifidobacteriales id.432	rs73797465	T	G	-0.0943	0.0208	4.85e-06	14306	20.554
ebi-a-GCST90017093	Order	Bifidobacteriales id.432	rs4957061	T	C	0.057	0.0117	1.15e-06	14306	23.7344
ebi-a-GCST90017093	Order	Bifidobacteriales id.432	rs76671854	C	G	-0.0893	0.0183	1.04e-06	14306	23.8123
ebi-a-GCST90017093	Order	Bifidobacteriales id.432	rs857444	C	T	0.0554	0.0121	3.82e-06	14306	20.9628
ebi-a-GCST90017093	Order	Bifidobacteriales id.432	rs6899771	A	G	-0.0914	0.0203	7.28e-06	14306	20.2722
ebi-a-GCST90017093	Order	Bifidobacteriales id.432	rs10831953	G	A	0.0538	0.0124	9.95e-06	14306	18.8244
ebi-a-GCST90017093	Order	Bifidobacteriales id.432	rs10841473	G	C	-0.0613	0.0129	2.28e-06	14306	22.5809
ebi-a-GCST90017093	Order	Bifidobacteriales id.432	rs7322849	T	C	0.1107	0.0201	1.74e-08	14306	30.3321
ebi-a-GCST90017093	Order	Bifidobacteriales id.432	rs7174549	T	C	-0.0552	0.0125	6.87e-06	14306	19.5011
ebi-a-GCST90017093	Order	Bifidobacteriales id.432	rs12446429	T	C	0.081	0.0191	8.53e-06	14306	17.9847
ebi-a-GCST90017093	Order	Bifidobacteriales id.432	rs540489	T	G	-0.0633	0.0138	5.37e-06	14306	21.0402
ebi-a-GCST90017093	Genus	Ruminococcaceae Ucg010 id.11367	rs677208	C	G	-0.0729	0.0165	6e-06	14306	19.5203
ebi-a-GCST90017058	Genus	Ruminococcaceae Ucg010 id.11367	rs7441445	T	C	0.057	0.0127	6.8e-06	14306	20.1438
ebi-a-GCST90017058	Genus	Ruminococcaceae Ucg010 id.11367	rs73218807	G	A	-0.1662	0.0368	6.43e-06	14306	20.397
ebi-a-GCST90017058	Genus	Ruminococcaceae Ucg010 id.11367	rs2820282	C	A	0.0592	0.0126	2.85e-06	14306	22.0751
ebi-a-GCST90017058	Genus	Ruminococcaceae Ucg010 id.11367	rs6958419	C	T	-0.0586	0.0125	2.84e-06	14306	21.9773
ebi-a-GCST90017058	Genus	Ruminococcaceae Ucg010 id.11367	rs682403	A	G	-0.0588	0.0125	2.37e-06	14306	22.1276
ebi-a-GCST90017058	Genus	Ruminococcaceae Ucg010 id.11367	rs7935775	T	A	0.0631	0.0138	4.99e-06	14306	20.9074
ebi-a-GCST90017058	Genus	Ruminococcaceae Ucg010 id.11367	rs35506912	G	C	-0.0694	0.0148	3.21e-06	14306	21.9885
ebi-a-GCST90017058	Class	Clostridia id.1859	rs12597105	A	G	-0.0671	0.0144	4.87e-06	14306	21.713
ebi-a-GCST90016913	Class	Clostridia id.1859	rs13421739	C	G	0.0888	0.018	9.54e-06	14306	24.3378
ebi-a-GCST90016913	Class	Clostridia id.1859	rs10209007	G	C	0.0794	0.0182	9.89e-06	14306	19.0326
ebi-a-GCST90016913	Class	Clostridia id.1859	rs76767978	G	A	0.0699	0.0156	8.4e-06	14306	20.0773
ebi-a-GCST90016913	Class	Clostridia id.1859	rs6797343	T	G	-0.0592	0.0135	9.36e-06	14306	19.2298
ebi-a-GCST90016913	Class	Clostridia id.1859	rs13105690	C	T	0.0529	0.0118	8.78e-06	14306	20.0977
ebi-a-GCST90016913	Class	Clostridia id.1859	rs6814436	C	T	-0.074	0.0151	9.65e-07	14306	24.0165
ebi-a-GCST90016913	Class	Clostridia id.1859	rs6815608	C	T	-0.1038	0.0211	4.02e-07	14306	24.2008
ebi-a-GCST90016913	Class	Clostridia id.1859	rs1842454	G	A	-0.0547	0.0127	8.72e-06	14306	18.551
ebi-a-GCST90016913	Class	Clostridia id.1859	rs13179700	C	T	-0.0512	0.011	3.37e-06	14306	21.6648
ebi-a-GCST90016913	Class	Clostridia id.1859	rs72738886	T	C	0.0866	0.019	8.24e-06	14306	20.7744
ebi-a-GCST90016913	Class	Clostridia id.1859	rs76860606	C	G	0.0947	0.0225	7.53e-06	14306	17.7147
ebi-a-GCST90016913	Class	Clostridia id.1859	rs6934062	G	C	0.0524	0.0116	6.53e-06	14306	20.4055
ebi-a-GCST90016913	Class	Clostridia id.1859	rs10774377	G	A	-0.0527	0.0114	3.24e-06	14306	21.3703
ebi-a-GCST90016913	Class	Clostridia id.1859	rs2273429	A	G	-0.0724	0.0153	4.52e-06	14306	22.3921
ebi-a-GCST90016913	Class	Clostridia id.1859	rs72915163	T	C	-0.0581	0.0121	1.34e-06	14306	23.0559
ebi-a-GCST90016913	Class	Clostridia id.1859	rs7269302	A	T	-0.0964	0.0212	9.04e-06	14306	20.6768
ebi-a-GCST90016913	Class	Clostridia id.1859	rs992074	T	C	-0.2556	0.0509	8.78e-07	14306	25.2166
ebi-a-GCST90016913	Genus	Adlercreutzia id.812	rs112334273	G	A	0.0641	0.0127	3.81e-07	14306	25.4747
ebi-a-GCST90016960	Genus	Adlercreutzia id.812	rs6664405	T	C	-0.0953	0.0211	5.23e-06	14306	20.3996
ebi-a-GCST90016960	Genus	Adlercreutzia id.812	rs2147798	G	C	-0.0923	0.0192	1.4e-06	14306	23.1101
ebi-a-GCST90016960	Genus	Adlercreutzia id.812	rs55719207	G	A	-0.0699	0.0158	9.61e-06	14306	19.5722
ebi-a-GCST90016960	Genus	Adlercreutzia id.812	rs7680684	T	C	0.0834	0.0169	9.77e-07	14306	24.3533
ebi-a-GCST90016960	Genus	Adlercreutzia id.812	rs80078995	A	T	-0.1132	0.0233	1.57e-06	14306	23.6038
ebi-a-GCST90016960	Genus	Adlercreutzia id.812	rs12522517	A	T	-0.1049	0.0235	4.41e-06	14306	19.9258
ebi-a-GCST90016960	Genus	Adlercreutzia id.812	rs9490822	C	T	-0.0735	0.0156	2.54e-06	14306	22.1986
ebi-a-GCST90016960	Genus	Adlercreutzia id.812	rs13231526	C	A	0.1432	0.0312	4.81e-06	14306	21.0657
ebi-a-GCST90016960	Genus	Adlercreutzia id.812	rs1046175	G	C	-0.1128	0.0256	6.36e-06	14306	19.415
ebi-a-GCST90016960	Genus	Adlercreutzia id.812	rs11604400	C	T	-0.1025	0.0235	9.74e-06	14306	19.0244
ebi-a-GCST90016960	Genus	Adlercreutzia id.812	rs9915817	C	T	-0.0749	0.0168	8.22e-06	14306	19.8767
ebi-a-GCST90016960	Genus	Lachnospiraceae Fcs020 Group id.11314	rs2717140	C	T	-0.1192	0.0251	2.05e-06	14306	22.553
ebi-a-GCST90017021	Genus	Lachnospiraceae Fcs020 Group id.11314	rs9919338	G	C	-0.0553	0.0121	4.91e-06	14306	20.8872
ebi-a-GCST90017021	Genus	Lachnospiraceae Fcs020 Group id.11314	rs12078956	C	G	0.1061	0.0223	2.15e-06	14306	22.6371
ebi-a-GCST90017021	Genus	Lachnospiraceae Fcs020 Group id.11314	rs72793667	A	G	-0.1169	0.0247	1.63e-06	14306	22.3993
ebi-a-GCST90017021	Genus	Lachnospiraceae Fcs020 Group id.11314	rs2862811	C	T	-0.0565	0.0122	3.92e-06	14306	21.4475
ebi-a-GCST90017021	Genus	Lachnospiraceae Fcs020 Group id.11314	rs9308097	G	A	-0.0554	0.0124	7.47e-06	14306	19.9607
ebi-a-GCST90017021	Genus	Lachnospiraceae Fcs020 Group id.11314	rs2322265	C	T	-0.0666	0.0142	5.21e-06	14306	21.9974
ebi-a-GCST90017021	Genus	Lachnospiraceae Fcs020 Group id.11314	rs113859143	G	C	-0.1089	0.0242	2.55e-06	14306	20.25
ebi-a-GCST90017021	Genus	Lachnospiraceae Fcs020 Group id.11314	rs4452603	T	G	0.0604	0.0136	8.98e-06	14306	19.724
ebi-a-GCST90017021	Genus	Lachnospiraceae Fcs020 Group id.11314	rs10093861	G	A	-0.0569	0.0121	3.06e-06	14306	22.1133
ebi-a-GCST90017021	Genus	Lachnospiraceae Fcs020 Group id.11314	rs3999074	G	T	-0.0551	0.0122	6.55e-06	14306	20.3978
ebi-a-GCST90017021	Genus	Lachnospiraceae Fcs020 Group id.11314	rs1254846	A	G	-0.106	0.0233	5.6e-06	14306	20.6966
ebi-a-GCST90017021	Genus	Lachnospiraceae Fcs020 Group id.11314	rs35035870	T	C	-0.1906	0.0414	2.62e-06	14306	21.1956
ebi-a-GCST90017021	Genus	Lachnospiraceae Fcs020 Group id.11314	rs9788306	C	T	-0.0628	0.0131	1.39e-06	14306	22.9814
ebi-a-GCST90017021	Genus	Lachnospiraceae Fcs020 Group id.11314	rs369444	C	G	0.1255	0.0259	3.15e-06	14306	23.4795
ebi-a-GCST90017021	Genus	Lachnospiraceae Fcs020 Group id.11314	rs1363769	C	T	0.2006	0.0449	1.58e-06	14306	19.9604
ebi-a-GCST90017021	Genus	Lachnospiraceae Ucg008 id.11328	rs7249113	G	A	0.0679	0.0133	3.72e-07	14306	26.0637
ebi-a-GCST90017027	Genus	Lachnospiraceae Ucg008 id.11328	rs10801803	G	A	-0.117	0.0243	1.4e-06	14306	23.1824
ebi-a-GCST90017027	Genus	Lachnospiraceae Ucg008 id.11328	rs62277846	C	T	0.1023	0.0212	1.59e-06	14306	23.2852
ebi-a-GCST90017027	Genus	Lachnospiraceae Ucg008 id.11328	rs13024781	T	C	-0.0799	0.0169	2.29e-06	14306	22.3522
ebi-a-GCST90017027	Genus	Lachnospiraceae Ucg008 id.11328	rs9873555	G	C	-0.1212	0.0233	2.41e-07	14306	27.0579
ebi-a-GCST90017027	Genus	Lachnospiraceae Ucg008 id.11328	rs67078837	T	C	-0.0846	0.0171	7.68e-07	14306	24.4765
ebi-a-GCST90017027	Genus	Lachnospiraceae Ucg008 id.11328	rs57091572	A	G	-0.1104	0.0236	2.86e-06	14306	21.8834
ebi-a-GCST90017027	Genus	Lachnospiraceae Ucg008 id.11328	rs57254474	G	A	0.0887	0.0199	6.92e-06	14306	19.8674
ebi-a-GCST90017027	Genus	Lachnospiraceae Ucg008 id.11328	rs10793103	T	C	-0.0974	0.0181	9.35e-08	14306	28.9575
ebi-a-GCST90017027	Genus	Lachnospiraceae Ucg008 id.11328	rs10741777	T	C	-0.0974	0.0195	7.69e-07	14306	24.9487
ebi-a-GCST90017027	Genus	Lachnospiraceae Ucg008 id.11328	rs61944774	A	G	0.1798	0.0394	6.34e-06	14306	20.8251
ebi-a-GCST90017027	Genus	Lachnospiraceae Ucg008 id.11328	rs75356640	G	A	0.1365	0.0303	9.83e-06	14306	20.2946
ebi-a-GCST90017027	Class	Melainabacteria id.1589	rs955844	A	C	0.1121	0.0228	1.81e-06	14306	24.1736
ebi-a-GCST90016919	Class	Melainabacteria id.1589	rs16851659	G	C	-0.0896	0.0186	1.27e-06	14306	23.2055
ebi-a-GCST90016919	Class	Melainabacteria id.1589	rs9864379	T	C	-0.1597	0.0293	5.36e-08	14306	29.7081
ebi-a-GCST90016919	Class	Melainabacteria id.1589	rs73074665	A	T	0.1662	0.0356	2.87e-06	14306	21.7953
ebi-a-GCST90016919	Class	Melainabacteria id.1589	rs1221147	A	T	-0.124	0.0279	7.11e-06	14306	19.7531
ebi-a-GCST90016919	Class	Melainabacteria id.1589	rs4129395	G	A	0.0896	0.0185	1.48e-06	14306	23.457
ebi-a-GCST90016919	Class	Melainabacteria id.1589	rs10738747	A	G	-0.0815	0.0184	9.96e-06	14306	19.6191
ebi-a-GCST90016919	Class	Melainabacteria id.1589	rs113884518	T	C	-0.2054	0.0455	8.06e-06	14306	20.3788
ebi-a-GCST90016919	Class	Melainabacteria id.1589	rs367480	A	G	0.0838	0.0186	8.2e-06	14306	20.2984
ebi-a-GCST90016919	Class	Melainabacteria id.1589	rs10148250	A	G	-0.0862	0.0193	8.67e-06	14306	19.948
ebi-a-GCST90016919	Class	Melainabacteria id.1589	rs79790072	T	C	0.2267	0.0488	3.29e-06	14306	21.5806
ebi-a-GCST90016919	Class	Melainabacteria id.1589	rs11150282	T	C	0.0989	0.0197	6.03e-07	14306	25.2035
ebi-a-GCST90016919	Class	Melainabacteria id.1589	rs28678345	T	C	0.2148	0.0471	6.69e-06	14306	20.7982
ebi-a-GCST90016919	Genus	Collinsella id.815	rs789069	A	C	-0.1035	0.0234	6.85e-06	14306	19.5636
ebi-a-GCST90016981	Genus	Collinsella id.815	rs73052258	G	A	0.093	0.0203	1.72e-06	14306	20.9881
ebi-a-GCST90016981	Genus	Collinsella id.815	rs75672793	A	G	-0.1089	0.0241	6.14e-06	14306	20.4184
ebi-a-GCST90016981	Genus	Collinsella id.815	rs62448871	C	A	-0.054	0.012	6.78e-06	14306	20.25
ebi-a-GCST90016981	Genus	Collinsella id.815	rs11597285	G	T	-0.0538	0.0121	9.38e-06	14306	19.7694
ebi-a-GCST90016981	Genus	Collinsella id.815	rs10890671	C	T	0.0537	0.0119	6.52e-06	14306	20.3636
ebi-a-GCST90016981	Genus	Collinsella id.815	rs9541268	C	A	0.096	0.0197	8.79e-07	14306	23.7471
ebi-a-GCST90016981	Genus	Collinsella id.815	rs59414781	C	G	0.0669	0.015	9.15e-06	14306	19.8916
ebi-a-GCST90016981	Genus	Collinsella id.815	rs12921100	T	A	-0.0564	0.0127	8.23e-06	14306	19.722
ebi-a-GCST90016981	Genus	Collinsella id.815	rs2671662	G	C	0.0568	0.0119	2.22e-06	14306	22.7826
ebi-a-GCST90016981	Genus	Collinsella id.815	rs149807560	C	A	-0.1043	0.0236	7.1e-06	14306	19.5319
ebi-a-GCST90016981	Genus	Collinsella id.815	rs1496626	T	C	-0.0722	0.0162	6.78e-06	14306	19.863
ebi-a-GCST90016981	Phylum	Firmicutes id.1672	rs2103510	G	A	0.0787	0.0168	2.42e-06	14306	21.9448
ebi-a-GCST90017114	Phylum	Firmicutes id.1672	rs13421739	C	G	0.0944	0.018	1.95e-06	14306	27.5042
ebi-a-GCST90017114	Phylum	Firmicutes id.1672	rs3792064	G	A	0.0897	0.0183	6.75e-07	14306	24.0261
ebi-a-GCST90017114	Phylum	Firmicutes id.1672	rs7573799	G	C	0.0698	0.0154	8.05e-06	14306	20.5433
ebi-a-GCST90017114	Phylum	Firmicutes id.1672	rs6814436	C	T	-0.068	0.0151	6.8e-06	14306	20.2798
ebi-a-GCST90017114	Phylum	Firmicutes id.1672	rs2332027	A	G	0.0483	0.0105	4.05e-06	14306	21.16
ebi-a-GCST90017114	Phylum	Firmicutes id.1672	rs6815608	C	T	-0.0936	0.0211	7.24e-06	14306	19.6783
ebi-a-GCST90017114	Phylum	Firmicutes id.1672	rs2547978	G	A	-0.0466	0.0105	8.57e-06	14306	19.6967
ebi-a-GCST90017114	Phylum	Firmicutes id.1672	rs72738886	T	C	0.0865	0.019	7.68e-06	14306	20.7265
ebi-a-GCST90017114	Phylum	Firmicutes id.1672	rs12554342	G	C	-0.0526	0.0117	6.81e-06	14306	20.2116
ebi-a-GCST90017114	Phylum	Firmicutes id.1672	rs56199908	T	C	-0.1862	0.0411	8.67e-06	14306	20.5246
ebi-a-GCST90017114	Phylum	Firmicutes id.1672	rs36111799	C	T	-0.0481	0.0105	5.17e-06	14306	20.9851
ebi-a-GCST90017114	Phylum	Firmicutes id.1672	rs4750583	G	A	-0.0616	0.0138	5.79e-06	14306	19.9252
ebi-a-GCST90017114	Phylum	Firmicutes id.1672	rs72771021	C	T	-0.1414	0.0308	5.12e-06	14306	21.0764
ebi-a-GCST90017114	Phylum	Firmicutes id.1672	rs7975768	C	G	0.0513	0.0109	2.82e-06	14306	22.1504
ebi-a-GCST90017114	Phylum	Firmicutes id.1672	rs2273429	A	G	-0.0702	0.0153	9.26e-06	14306	21.0519
ebi-a-GCST90017114	Phylum	Firmicutes id.1672	rs2009919	C	T	-0.0536	0.0106	4.95e-07	14306	25.5692
ebi-a-GCST90017114	Phylum	Firmicutes id.1672	rs8085381	A	G	-0.0647	0.0146	8.67e-06	14306	19.6383
ebi-a-GCST90017114	Phylum	Firmicutes id.1672	rs7247191	T	C	-0.0713	0.0157	4.73e-06	14306	20.6243
ebi-a-GCST90017114	Phylum	Firmicutes id.1672	rs3852931	T	C	0.0482	0.0105	4.53e-06	14306	21.0725
ebi-a-GCST90017114	Phylum	Firmicutes id.1672	rs992074	T	C	-0.2335	0.0509	8.52e-06	14306	21.0445
ebi-a-GCST90017114	Genus	Enterorhabdus id.820	rs112334273	G	A	0.0627	0.0127	9.26e-07	14306	24.374
ebi-a-GCST90016992	Genus	Enterorhabdus id.820	rs114731706	T	G	0.1823	0.0382	2.17e-06	14306	22.7744
ebi-a-GCST90016992	Genus	Enterorhabdus id.820	rs77655283	G	A	0.133	0.0298	5.88e-06	14306	19.9191
ebi-a-GCST90016992	Genus	Enterorhabdus id.820	rs11098863	A	T	0.0966	0.0163	3.06e-09	14306	35.122
ebi-a-GCST90016992	Genus	Enterorhabdus id.820	rs9470637	T	A	0.0756	0.0166	5.7e-06	14306	20.7409
ebi-a-GCST90016992	Genus	Enterorhabdus id.820	rs2051957	C	T	0.0843	0.019	8.9e-06	14306	19.6856
ebi-a-GCST90016992	Genus	Enterorhabdus id.820	rs10098492	T	C	0.1323	0.0294	6.41e-06	14306	20.25
ebi-a-GCST90016992	Genus	Enterorhabdus id.820	rs7923280	T	A	-0.086	0.0169	5.24e-07	14306	25.8955
ebi-a-GCST90016992	Genus	Enterorhabdus id.820	rs3017103	G	A	-0.0981	0.0209	2.94e-06	14306	22.0316
ebi-a-GCST90016992	Genus	Turicibacter id.2162	rs73331712	T	C	0.262	0.0551	4.85e-06	14306	22.6099
ebi-a-GCST90017074	Genus	Turicibacter id.2162	rs149744580	A	G	0.1699	0.0315	7.01e-08	14306	29.0915
ebi-a-GCST90017074	Genus	Turicibacter id.2162	rs4869133	G	A	0.1312	0.0272	2.55e-06	14306	23.2664
ebi-a-GCST90017074	Genus	Turicibacter id.2162	rs2221441	G	C	0.071	0.0153	3.46e-06	14306	21.5345
ebi-a-GCST90017074	Genus	Turicibacter id.2162	rs3734633	G	A	-0.121	0.0268	5.32e-06	14306	20.3846
ebi-a-GCST90017074	Genus	Turicibacter id.2162	rs55756211	T	C	-0.1151	0.0241	2.81e-06	14306	22.8095
ebi-a-GCST90017074	Genus	Turicibacter id.2162	rs2952020	A	G	0.0759	0.0166	5.63e-06	14306	20.9058
ebi-a-GCST90017074	Genus	Turicibacter id.2162	rs61265175	G	C	-0.0859	0.0186	4.14e-06	14306	21.3285
ebi-a-GCST90017074	Genus	Turicibacter id.2162	rs11054680	T	C	-0.1048	0.0227	2.31e-06	14306	21.3143
ebi-a-GCST90017074	Genus	Turicibacter id.2162	rs4247078	G	C	-0.071	0.0155	5.46e-06	14306	20.9823
ebi-a-GCST90017074	Genus	Turicibacter id.2162	rs11649454	G	C	0.0951	0.0203	3.27e-06	14306	21.9467
ebi-a-GCST90017074	Genus	Turicibacter id.2162	rs7199484	G	A	-0.0731	0.016	5.77e-06	14306	20.8735
ebi-a-GCST90017074	Genus	Turicibacter id.2162	rs12603364	T	C	0.1109	0.0226	8.67e-07	14306	24.0794
ebi-a-GCST90017074	Genus	Turicibacter id.2162	rs11666533	C	T	-0.1117	0.0248	7.37e-06	14306	20.2863
ebi-a-GCST90017074	Genus	Clostridium Innocuum Group id.14397	rs2834977	T	C	-0.096	0.0208	3.96e-06	14306	21.3018
ebi-a-GCST90016979	Genus	Clostridium Innocuum Group id.14397	rs6577484	G	A	0.1604	0.0361	8.41e-06	14306	19.7421
ebi-a-GCST90016979	Genus	Clostridium Innocuum Group id.14397	rs1948423	T	A	-0.1089	0.0234	3.49e-06	14306	21.6583
ebi-a-GCST90016979	Genus	Clostridium Innocuum Group id.14397	rs40656	C	T	0.1427	0.0311	8.62e-06	14306	21.0536
ebi-a-GCST90016979	Genus	Clostridium Innocuum Group id.14397	rs6890185	C	T	-0.1134	0.0233	1.12e-06	14306	23.6872
ebi-a-GCST90016979	Genus	Clostridium Innocuum Group id.14397	rs4869133	G	A	-0.1806	0.041	7.24e-06	14306	19.403
ebi-a-GCST90016979	Genus	Clostridium Innocuum Group id.14397	rs10074000	T	C	-0.1026	0.0228	7e-06	14306	20.25
ebi-a-GCST90016979	Genus	Clostridium Innocuum Group id.14397	rs71564433	T	A	-0.1267	0.0275	7.8e-06	14306	21.227
ebi-a-GCST90016979	Genus	Clostridium Innocuum Group id.14397	rs10506058	A	G	0.0997	0.0222	8.92e-06	14306	20.169
ebi-a-GCST90016979	Genus	Clostridium Innocuum Group id.14397	rs77845139	A	G	-0.115	0.0257	8.41e-06	14306	20.023
ebi-a-GCST90016979	Genus	Clostridium Innocuum Group id.14397	rs61267978	T	C	0.1471	0.0321	5.59e-06	14306	20.9998
ebi-a-GCST90016979	Genus	Eubacterium Rectale Group id.14374	rs1942371	G	A	-0.1579	0.0342	4.06e-06	14306	21.3163
ebi-a-GCST90017003	Genus	Eubacterium Rectale Group id.14374	rs143694765	T	C	0.087	0.0198	9.75e-06	14306	19.3067
ebi-a-GCST90017003	Genus	Eubacterium Rectale Group id.14374	rs3980709	A	T	-0.0623	0.0141	6.86e-06	14306	19.5226
ebi-a-GCST90017003	Genus	Eubacterium Rectale Group id.14374	rs10797540	A	G	0.0503	0.0108	3.53e-06	14306	21.6914
ebi-a-GCST90017003	Genus	Eubacterium Rectale Group id.14374	rs314726	T	C	0.0529	0.0109	1.38e-06	14306	23.5537
ebi-a-GCST90017003	Genus	Eubacterium Rectale Group id.14374	rs10248854	C	A	-0.0528	0.0113	4.21e-06	14306	21.8329
ebi-a-GCST90017003	Genus	Eubacterium Rectale Group id.14374	rs62547233	A	G	0.0536	0.012	9.9e-06	14306	19.9511
ebi-a-GCST90017003	Genus	Eubacterium Rectale Group id.14374	rs59427698	A	G	-0.0576	0.0131	5.37e-06	14306	19.3331
ebi-a-GCST90017003	Genus	Eubacterium Rectale Group id.14374	rs2884897	A	G	-0.1294	0.0289	6.44e-06	14306	20.0481
ebi-a-GCST90017003	Genus	Eubacterium Rectale Group id.14374	rs10892089	C	G	-0.0636	0.014	6.22e-06	14306	20.6376
ebi-a-GCST90017003	Genus	Eubacterium Rectale Group id.14374	rs117151453	G	C	-0.1131	0.0244	1.84e-06	14306	21.4855
ebi-a-GCST90017003	Genus	Eubacterium Rectale Group id.14374	rs35398954	A	G	-0.0901	0.0175	5.4e-07	14306	26.5078
ebi-a-GCST90017003	Class	Bacilli id.1673	rs16960159	C	G	-0.1566	0.0336	4.1e-06	14306	21.7223
ebi-a-GCST90016910	Class	Bacilli id.1673	rs57872228	C	T	-0.0715	0.0147	9.22e-07	14306	23.658
ebi-a-GCST90016910	Class	Bacilli id.1673	rs1595463	C	A	0.0477	0.0109	7.97e-06	14306	19.1507
ebi-a-GCST90016910	Class	Bacilli id.1673	rs1962325	G	C	-0.0554	0.0115	1.38e-06	14306	23.2073
ebi-a-GCST90016910	Class	Bacilli id.1673	rs76717940	T	A	0.1563	0.0326	1.07e-06	14306	22.987
ebi-a-GCST90016910	Class	Bacilli id.1673	rs74663707	C	T	0.0979	0.0224	8.46e-06	14306	19.1016
ebi-a-GCST90016910	Class	Bacilli id.1673	rs13068444	A	G	0.0601	0.0136	9.53e-06	14306	19.5286
ebi-a-GCST90016910	Class	Bacilli id.1673	rs11730038	G	A	-0.0631	0.0129	1.96e-06	14306	23.9265
ebi-a-GCST90016910	Class	Bacilli id.1673	rs4459992	T	C	0.0536	0.0116	4.3e-06	14306	21.3508
ebi-a-GCST90016910	Class	Bacilli id.1673	rs111552159	C	G	0.128	0.0287	9.13e-06	14306	19.891
ebi-a-GCST90016910	Class	Bacilli id.1673	rs7666190	A	C	0.104	0.0248	8.47e-06	14306	17.5858
ebi-a-GCST90016910	Class	Bacilli id.1673	rs77558518	A	G	-0.1073	0.0223	1.34e-06	14306	23.1521
ebi-a-GCST90016910	Class	Bacilli id.1673	rs74352383	T	A	-0.1045	0.0217	1.53e-06	14306	23.1907
ebi-a-GCST90016910	Class	Bacilli id.1673	rs78938557	T	C	0.108	0.0233	1.07e-06	14306	21.485
ebi-a-GCST90016910	Class	Bacilli id.1673	rs2952251	G	A	0.0599	0.0124	1.08e-06	14306	23.3351
ebi-a-GCST90016910	Class	Bacilli id.1673	rs28564647	T	G	-0.0613	0.0138	7.81e-06	14306	19.7316
ebi-a-GCST90016910	Class	Bacilli id.1673	rs12797734	T	C	0.0572	0.0127	7.21e-06	14306	20.2854
ebi-a-GCST90016910	Class	Bacilli id.1673	rs11110282	A	G	-0.1012	0.0217	4.85e-06	14306	21.7491
ebi-a-GCST90016910	Class	Bacilli id.1673	rs9581006	T	C	-0.2253	0.0468	1.79e-06	14306	23.1756
ebi-a-GCST90016910	Class	Bacilli id.1673	rs694949	A	G	-0.0811	0.018	7.6e-06	14306	20.3
ebi-a-GCST90016910	Class	Bacilli id.1673	rs35344081	G	A	0.062	0.0127	1.02e-06	14306	23.8328
ebi-a-GCST90016910	Class	Bacilli id.1673	rs4028634	C	T	-0.0521	0.011	2.21e-06	14306	22.4331
ebi-a-GCST90016910	Family	Verrucomicrobiaceae id.4036	rs34989881	A	G	0.1111	0.0246	6.55e-06	14306	20.3966
ebi-a-GCST90016957	Family	Verrucomicrobiaceae id.4036	rs11184341	C	G	-0.0655	0.0142	4.14e-06	14306	21.2768
ebi-a-GCST90016957	Family	Verrucomicrobiaceae id.4036	rs61779207	G	A	-0.0759	0.0168	6.63e-06	14306	20.411
ebi-a-GCST90016957	Family	Verrucomicrobiaceae id.4036	rs11729256	T	C	0.075	0.015	6.73e-07	14306	25
ebi-a-GCST90016957	Family	Verrucomicrobiaceae id.4036	rs74542928	T	C	0.1121	0.0236	1.65e-06	14306	22.5625
ebi-a-GCST90016957	Family	Verrucomicrobiaceae id.4036	rs9349825	A	G	-0.0704	0.0147	2.51e-06	14306	22.9356
ebi-a-GCST90016957	Family	Verrucomicrobiaceae id.4036	rs4242783	A	G	-0.0688	0.0148	2.75e-06	14306	21.6099
ebi-a-GCST90016957	Family	Verrucomicrobiaceae id.4036	rs4936098	G	A	-0.0649	0.0136	1.13e-06	14306	22.7725
ebi-a-GCST90016957	Family	Verrucomicrobiaceae id.4036	rs111862613	T	C	0.0907	0.0197	3.73e-06	14306	21.1974
ebi-a-GCST90016957	Family	Verrucomicrobiaceae id.4036	rs12908520	G	A	0.0619	0.0131	2.15e-06	14306	22.3274
ebi-a-GCST90016957	Family	Verrucomicrobiaceae id.4036	rs2602429	T	C	-0.0746	0.0156	2.7e-06	14306	22.868
ebi-a-GCST90016957	Family	Verrucomicrobiaceae id.4036	rs117107102	A	G	0.2047	0.0432	2.92e-06	14306	22.4527
ebi-a-GCST90016957	Family	Bacteroidales S24 7Group id.11173	rs941682	G	A	-0.0632	0.0144	9.58e-06	14306	19.2623
ebi-a-GCST90016928	Family	Bacteroidales S24 7Group id.11173	rs12748533	G	T	-0.0821	0.0173	2.59e-06	14306	22.5213
ebi-a-GCST90016928	Family	Bacteroidales S24 7Group id.11173	rs17043785	T	C	-0.1762	0.0347	5.12e-07	14306	25.7842
ebi-a-GCST90016928	Family	Bacteroidales S24 7Group id.11173	rs61508842	T	C	0.1226	0.0272	7.83e-06	14306	20.3162
ebi-a-GCST90016928	Family	Bacteroidales S24 7Group id.11173	rs6831034	T	A	-0.0957	0.0205	6.1e-06	14306	21.793
ebi-a-GCST90016928	Family	Bacteroidales S24 7Group id.11173	rs11135366	C	G	0.0842	0.0184	8.78e-06	14306	20.9406
ebi-a-GCST90016928	Family	Bacteroidales S24 7Group id.11173	rs78609301	A	G	-0.0867	0.0196	7.09e-06	14306	19.5671
ebi-a-GCST90016928	Family	Bacteroidales S24 7Group id.11173	rs10872669	G	A	0.1231	0.0276	9.49e-06	14306	19.8929
ebi-a-GCST90016928	Family	Bacteroidales S24 7Group id.11173	rs941000	T	C	-0.085	0.0163	3.16e-07	14306	27.1933
ebi-a-GCST90016928	Family	Bacteroidales S24 7Group id.11173	rs1850003	A	G	0.084	0.0178	2.41e-06	14306	22.2699
ebi-a-GCST90016928	Family	Bacteroidales S24 7Group id.11173	rs7217209	C	T	0.0843	0.0187	8.43e-06	14306	20.3223
ebi-a-GCST90016928	Order	Burkholderiales id.2874	rs738193	T	C	0.0847	0.0166	3.82e-07	14306	26.0346
ebi-a-GCST90017094	Order	Burkholderiales id.2874	rs1928341	G	A	-0.0508	0.0111	4.52e-06	14306	20.9451
ebi-a-GCST90017094	Order	Burkholderiales id.2874	rs62191117	A	G	0.068	0.0132	2.79e-07	14306	26.5381
ebi-a-GCST90017094	Order	Burkholderiales id.2874	rs7638039	T	C	0.0581	0.0127	4.84e-06	14306	20.9288
ebi-a-GCST90017094	Order	Burkholderiales id.2874	rs2367850	G	C	0.0633	0.0131	1.24e-06	14306	23.3488
ebi-a-GCST90017094	Order	Burkholderiales id.2874	rs4033856	T	C	-0.0833	0.0167	5.67e-07	14306	24.8804
ebi-a-GCST90017094	Order	Burkholderiales id.2874	rs1511453	A	G	0.0911	0.0199	8e-06	14306	20.9571
ebi-a-GCST90017094	Order	Burkholderiales id.2874	rs62395635	T	C	0.1099	0.0236	2.9e-06	14306	21.6856
ebi-a-GCST90017094	Order	Burkholderiales id.2874	rs2613606	T	C	0.05	0.0109	4.13e-06	14306	21.042
ebi-a-GCST90017094	Order	Burkholderiales id.2874	rs72747231	C	G	-0.1337	0.0291	3.76e-06	14306	21.1094
ebi-a-GCST90017094	Order	Burkholderiales id.2874	rs2321387	G	A	-0.0509	0.011	3.26e-06	14306	21.4117
ebi-a-GCST90017094	Order	Burkholderiales id.2874	rs75242906	C	T	-0.121	0.0281	9.75e-06	14306	18.5421
ebi-a-GCST90017094	Order	Burkholderiales id.2874	rs9964679	A	G	0.0525	0.0115	6.06e-06	14306	20.8412
ebi-a-GCST90017094	Genus	Catenibacterium id.2153	rs6087811	T	G	-0.1016	0.0199	2.88e-07	14306	26.0664
ebi-a-GCST90016977	Genus	Catenibacterium id.2153	rs12404911	C	T	0.1407	0.0304	2.8e-06	14306	21.4211
ebi-a-GCST90016977	Genus	Catenibacterium id.2153	rs77285108	G	A	-0.1618	0.0353	3.63e-06	14306	21.0091
ebi-a-GCST90016977	Genus	Catenibacterium id.2153	rs212393	A	G	0.1353	0.0286	3.62e-06	14306	22.3802
ebi-a-GCST90016977	Genus	Catenibacterium id.2153	rs7742829	C	T	0.1141	0.0251	5.61e-06	14306	20.6644
ebi-a-GCST90016977	Phylum	Lentisphaerae id.2238	rs73128290	A	G	0.1297	0.0285	4.29e-06	14306	20.7105
ebi-a-GCST90017115	Phylum	Lentisphaerae id.2238	rs72640280	A	G	0.2202	0.0486	5.19e-06	14306	20.5287
ebi-a-GCST90017115	Phylum	Lentisphaerae id.2238	rs73113483	T	A	-0.1317	0.0289	8.79e-06	14306	20.7671
ebi-a-GCST90017115	Phylum	Lentisphaerae id.2238	rs2731834	G	C	-0.1099	0.0237	3.8e-06	14306	21.503
ebi-a-GCST90017115	Phylum	Lentisphaerae id.2238	rs11770843	C	T	0.1119	0.0235	1.14e-06	14306	22.6738
ebi-a-GCST90017115	Phylum	Lentisphaerae id.2238	rs62570196	C	T	-0.2172	0.044	9.64e-07	14306	24.3677
ebi-a-GCST90017115	Phylum	Lentisphaerae id.2238	rs60995569	T	G	-0.1606	0.0337	9.19e-06	14306	22.7107
ebi-a-GCST90017115	Phylum	Lentisphaerae id.2238	rs2031282	A	G	0.1204	0.027	5.86e-06	14306	19.885
ebi-a-GCST90017115	Phylum	Lentisphaerae id.2238	rs17114848	G	A	0.149	0.0324	6.77e-06	14306	21.1486
ebi-a-GCST90017115	Phylum	Lentisphaerae id.2238	rs1002941	A	G	-0.1077	0.0233	4.31e-06	14306	21.3658
ebi-a-GCST90017115	Phylum	Lentisphaerae id.2238	rs77599476	A	G	0.23	0.048	1.9e-06	14306	22.9601
ebi-a-GCST90017115	Family	Peptococcaceae id.2024	rs2825714	A	G	-0.1382	0.0289	1.5e-06	14306	22.8676
ebi-a-GCST90016945	Family	Peptococcaceae id.2024	rs12144792	C	T	0.0644	0.0141	5.82e-06	14306	20.8609
ebi-a-GCST90016945	Family	Peptococcaceae id.2024	rs12992764	T	G	0.0684	0.0141	1.46e-06	14306	23.5328
ebi-a-GCST90016945	Family	Peptococcaceae id.2024	rs12634826	T	G	-0.074	0.0151	1.01e-06	14306	24.0165
ebi-a-GCST90016945	Family	Peptococcaceae id.2024	rs75430375	C	T	-0.1479	0.0317	3.41e-06	14306	21.768
ebi-a-GCST90016945	Family	Peptococcaceae id.2024	rs4990837	G	A	-0.091	0.0186	1.74e-06	14306	23.9363
ebi-a-GCST90016945	Family	Peptococcaceae id.2024	rs35703006	G	T	0.0813	0.0164	4.95e-07	14306	24.575
ebi-a-GCST90016945	Family	Peptococcaceae id.2024	rs117452796	A	G	-0.258	0.055	3.15e-06	14306	22.0046
ebi-a-GCST90016945	Family	Peptococcaceae id.2024	rs150600492	A	C	0.1358	0.029	2.31e-06	14306	21.9282
ebi-a-GCST90016945	Genus	Marvinbryantia id.2005	rs75898026	A	G	-0.0822	0.0174	2.02e-06	14306	22.3175
ebi-a-GCST90017032	Genus	Marvinbryantia id.2005	rs1187983	C	T	-0.0935	0.0193	2.02e-06	14306	23.4698
ebi-a-GCST90017032	Genus	Marvinbryantia id.2005	rs3125832	A	C	0.0679	0.015	5.03e-06	14306	20.4907
ebi-a-GCST90017032	Genus	Marvinbryantia id.2005	rs2863363	G	A	-0.0635	0.0136	3.11e-06	14306	21.8007
ebi-a-GCST90017032	Genus	Marvinbryantia id.2005	rs2842896	C	T	-0.0649	0.0131	7.25e-07	14306	24.5441
ebi-a-GCST90017032	Genus	Marvinbryantia id.2005	rs2724813	G	A	0.0841	0.0168	6.28e-07	14306	25.0596
ebi-a-GCST90017032	Genus	Marvinbryantia id.2005	rs72948274	A	C	-0.1264	0.0272	3.26e-06	14306	21.5952
ebi-a-GCST90017032	Genus	Marvinbryantia id.2005	rs61884471	G	A	0.1244	0.0248	1.01e-06	14306	25.1616
ebi-a-GCST90017032	Genus	Marvinbryantia id.2005	rs11620597	T	C	0.1195	0.0272	7.8e-06	14306	19.3018
ebi-a-GCST90017032	Genus	Marvinbryantia id.2005	rs8006832	G	T	-0.0952	0.0217	6.58e-06	14306	19.2466
ebi-a-GCST90017032	Genus	Marvinbryantia id.2005	rs11645029	G	C	-0.0606	0.0132	4.15e-06	14306	21.0764
ebi-a-GCST90017032	Genus	Marvinbryantia id.2005	rs12963345	C	G	0.0597	0.0132	6.6e-06	14306	20.4551
ebi-a-GCST90017032	Genus	Butyrivibrio id.1993	rs146541147	G	A	0.1188	0.0268	6.86e-06	14306	19.65
ebi-a-GCST90016975	Genus	Butyrivibrio id.1993	rs7412979	C	G	0.1868	0.0389	1.71e-06	14306	23.0597
ebi-a-GCST90016975	Genus	Butyrivibrio id.1993	rs4928024	G	A	0.1747	0.0389	8.19e-06	14306	20.1691
ebi-a-GCST90016975	Genus	Butyrivibrio id.1993	rs17163238	G	A	0.141	0.0309	5.51e-06	14306	20.8219
ebi-a-GCST90016975	Genus	Butyrivibrio id.1993	rs7763512	A	G	-0.1198	0.0253	3.11e-06	14306	22.4219
ebi-a-GCST90016975	Genus	Butyrivibrio id.1993	rs9349693	G	A	-0.118	0.026	5.55e-06	14306	20.5976
ebi-a-GCST90016975	Genus	Butyrivibrio id.1993	rs1007475	G	T	0.1181	0.0261	7.92e-06	14306	20.4748
ebi-a-GCST90016975	Genus	Butyrivibrio id.1993	rs7752361	G	A	0.1192	0.024	7.69e-07	14306	24.6678
ebi-a-GCST90016975	Genus	Butyrivibrio id.1993	rs11761679	T	C	0.1548	0.0322	2.2e-06	14306	23.1116
ebi-a-GCST90016975	Genus	Butyrivibrio id.1993	rs16934069	T	C	-0.1338	0.0299	8.86e-06	14306	20.0249
ebi-a-GCST90016975	Genus	Butyrivibrio id.1993	rs142855850	A	G	0.205	0.0457	6.86e-06	14306	20.1222
ebi-a-GCST90016975	Genus	Butyrivibrio id.1993	rs4537857	T	C	-0.1246	0.0261	1.8e-06	14306	22.7906
ebi-a-GCST90016975	Genus	Butyrivibrio id.1993	rs74622183	A	G	-0.201	0.0428	2.46e-06	14306	22.0549
ebi-a-GCST90016975	Genus	Butyrivibrio id.1993	rs72723662	C	T	0.2241	0.0449	7.86e-07	14306	24.911
ebi-a-GCST90016975	Genus	Butyrivibrio id.1993	rs16941336	C	T	0.1275	0.0268	1.53e-06	14306	22.6335
ebi-a-GCST90016975	Genus	Butyrivibrio id.1993	rs77356209	T	C	0.2169	0.0483	6.66e-06	14306	20.1662
ebi-a-GCST90016975	Genus	Eisenbergiella id.11304	rs486484	A	G	-0.1083	0.024	6.61e-06	14306	20.3627
ebi-a-GCST90016991	Genus	Eisenbergiella id.11304	rs12710729	C	A	0.0893	0.0199	9.84e-06	14306	20.1371
ebi-a-GCST90016991	Genus	Eisenbergiella id.11304	rs1553971	T	G	0.121	0.0263	5.27e-06	14306	21.167
ebi-a-GCST90016991	Genus	Eisenbergiella id.11304	rs11938607	C	T	-0.0978	0.0217	8.22e-06	14306	20.3123
ebi-a-GCST90016991	Genus	Eisenbergiella id.11304	rs13258851	A	G	0.137	0.0302	7.75e-06	14306	20.5791
ebi-a-GCST90016991	Genus	Eisenbergiella id.11304	rs3812426	A	G	-0.1064	0.0224	2.72e-06	14306	22.5625
ebi-a-GCST90016991	Genus	Eisenbergiella id.11304	rs12257723	A	C	-0.0953	0.0212	8.85e-06	14306	20.2076
ebi-a-GCST90016991	Genus	Eisenbergiella id.11304	rs11027642	C	T	0.129	0.0285	4.92e-06	14306	20.4875
ebi-a-GCST90016991	Genus	Eisenbergiella id.11304	rs12278566	T	A	-0.1211	0.0252	1.65e-06	14306	23.0934
ebi-a-GCST90016991	Genus	Eisenbergiella id.11304	rs2683098	T	C	-0.1073	0.0225	2.24e-06	14306	22.7423
ebi-a-GCST90016991	Genus	Eisenbergiella id.11304	rs1508033	A	C	0.0915	0.0196	3.23e-06	14306	21.7937
ebi-a-GCST90016991	Genus	Eisenbergiella id.11304	rs11079158	T	C	0.1006	0.0225	7.35e-06	14306	19.9908
ebi-a-GCST90016991	Genus	Defluviitaleaceae Ucg011 id.11287	rs4462860	G	A	0.0939	0.0201	4.16e-06	14306	21.8242
ebi-a-GCST90016986	Genus	Defluviitaleaceae Ucg011 id.11287	rs1582238	C	T	-0.0805	0.0167	1.57e-06	14306	23.2359
ebi-a-GCST90016986	Genus	Defluviitaleaceae Ucg011 id.11287	rs9725395	A	G	-0.1383	0.0296	3.52e-06	14306	21.8304
ebi-a-GCST90016986	Genus	Defluviitaleaceae Ucg011 id.11287	rs4677103	A	G	0.0978	0.0197	9.6e-07	14306	24.6459
ebi-a-GCST90016986	Genus	Defluviitaleaceae Ucg011 id.11287	rs2892880	G	A	0.0818	0.0182	6.83e-06	14306	20.2006
ebi-a-GCST90016986	Genus	Defluviitaleaceae Ucg011 id.11287	rs72731813	C	T	-0.1474	0.0294	4.33e-07	14306	25.1362
ebi-a-GCST90016986	Genus	Defluviitaleaceae Ucg011 id.11287	rs28696126	T	A	0.1065	0.0238	6.63e-06	14306	20.0237
ebi-a-GCST90016986	Genus	Defluviitaleaceae Ucg011 id.11287	rs112893842	T	C	0.1138	0.0233	1.45e-06	14306	23.8546
ebi-a-GCST90016986	Genus	Defluviitaleaceae Ucg011 id.11287	rs4344384	T	G	-0.0716	0.0156	4.83e-06	14306	21.0657
ebi-a-GCST90016986	Genus	Defluviitaleaceae Ucg011 id.11287	rs55658617	T	C	0.1744	0.0362	2.15e-06	14306	23.21
ebi-a-GCST90016986	Genus	Ruminococcaceae Ucg003 id.11361	rs9608282	T	G	0.1429	0.03	2.52e-06	14306	22.6893
ebi-a-GCST90017054	Genus	Ruminococcaceae Ucg003 id.11361	rs3013089	G	A	-0.0551	0.012	4.38e-06	14306	21.0834
ebi-a-GCST90017054	Genus	Ruminococcaceae Ucg003 id.11361	rs10490280	C	T	-0.0672	0.0143	4.16e-06	14306	22.0834
ebi-a-GCST90017054	Genus	Ruminococcaceae Ucg003 id.11361	rs6759615	A	G	0.1025	0.02	7.86e-07	14306	26.2656
ebi-a-GCST90017054	Genus	Ruminococcaceae Ucg003 id.11361	rs78720113	A	G	-0.1153	0.025	7.59e-06	14306	21.2705
ebi-a-GCST90017054	Genus	Ruminococcaceae Ucg003 id.11361	rs4532474	G	A	0.0769	0.017	4.82e-06	14306	20.4623
ebi-a-GCST90017054	Genus	Ruminococcaceae Ucg003 id.11361	rs73341549	T	C	-0.1699	0.0319	1.51e-07	14306	28.3665
ebi-a-GCST90017054	Genus	Ruminococcaceae Ucg003 id.11361	rs2523124	C	T	0.0547	0.0121	5.78e-06	14306	20.4364
ebi-a-GCST90017054	Genus	Ruminococcaceae Ucg003 id.11361	rs4452755	A	C	-0.0634	0.0135	3.29e-06	14306	22.0552
ebi-a-GCST90017054	Genus	Ruminococcaceae Ucg003 id.11361	rs11243416	T	C	-0.0926	0.0191	1.67e-06	14306	23.5047
ebi-a-GCST90017054	Genus	Ruminococcaceae Ucg003 id.11361	rs11613919	G	T	0.0728	0.0156	1.63e-06	14306	21.7778
ebi-a-GCST90017054	Genus	Ruminococcaceae Ucg003 id.11361	rs73165080	T	A	0.1173	0.026	7.21e-06	14306	20.354
ebi-a-GCST90017054	Genus	Ruminococcaceae Ucg003 id.11361	rs16959793	A	C	-0.0625	0.0131	2.22e-06	14306	22.7624
ebi-a-GCST90017054	Genus	Ruminococcaceae Ucg003 id.11361	rs4629039	A	T	-0.0554	0.0123	6.54e-06	14306	20.2866
ebi-a-GCST90017054	Genus	Ruminococcaceae Ucg003 id.11361	rs646327	G	A	0.0587	0.0118	7.83e-07	14306	24.7464
ebi-a-GCST90017054	Phylum	Verrucomicrobia id.3982	rs139730	G	C	-0.0578	0.0131	9.72e-06	14306	19.4676
ebi-a-GCST90017118	Phylum	Verrucomicrobia id.3982	rs45598138	C	A	-0.1439	0.0305	2.19e-06	14306	22.2598
ebi-a-GCST90017118	Phylum	Verrucomicrobia id.3982	rs61779207	G	A	-0.0755	0.0164	5.28e-06	14306	21.1937
ebi-a-GCST90017118	Phylum	Verrucomicrobia id.3982	rs12512971	A	C	0.1711	0.0398	9.81e-06	14306	18.4814
ebi-a-GCST90017118	Phylum	Verrucomicrobia id.3982	rs11729256	T	C	0.0697	0.0147	2.23e-06	14306	22.4818
ebi-a-GCST90017118	Phylum	Verrucomicrobia id.3982	rs74542928	T	C	0.116	0.0231	4.08e-07	14306	25.2169
ebi-a-GCST90017118	Phylum	Verrucomicrobia id.3982	rs76430504	T	C	-0.1175	0.0255	3.5e-06	14306	21.2322
ebi-a-GCST90017118	Phylum	Verrucomicrobia id.3982	rs9349825	A	G	-0.066	0.0144	6.27e-06	14306	21.0069
ebi-a-GCST90017118	Phylum	Verrucomicrobia id.3982	rs3995795	C	T	0.0611	0.0139	9.72e-06	14306	19.322
ebi-a-GCST90017118	Phylum	Verrucomicrobia id.3982	rs11252894	A	C	0.0784	0.0163	1.11e-06	14306	23.1343
ebi-a-GCST90017118	Phylum	Verrucomicrobia id.3982	rs12908520	G	A	0.0595	0.0128	3.4e-06	14306	21.608
ebi-a-GCST90017118	Phylum	Verrucomicrobia id.3982	rs2602429	T	C	-0.0764	0.0153	8.71e-07	14306	24.9347
ebi-a-GCST90017118	Genus	Ruminococcaceae Ucg005 id.11363	rs117107102	A	G	0.2043	0.0428	2.68e-06	14306	22.785
ebi-a-GCST90017056	Genus	Ruminococcaceae Ucg005 id.11363	rs7555878	G	A	-0.0587	0.0125	2.81e-06	14306	22.0524
ebi-a-GCST90017056	Genus	Ruminococcaceae Ucg005 id.11363	rs114279581	A	G	-0.1466	0.0316	3.22e-06	14306	21.5226
ebi-a-GCST90017056	Genus	Ruminococcaceae Ucg005 id.11363	rs7586445	G	A	0.0782	0.0176	8.81e-06	14306	19.7419
ebi-a-GCST90017056	Genus	Ruminococcaceae Ucg005 id.11363	rs10937802	A	G	-0.0756	0.0168	8.17e-06	14306	20.25
ebi-a-GCST90017056	Genus	Ruminococcaceae Ucg005 id.11363	rs60081663	C	G	0.1581	0.032	9.28e-07	14306	24.4098
ebi-a-GCST90017056	Genus	Ruminococcaceae Ucg005 id.11363	rs7449320	C	A	0.0599	0.0131	4.81e-06	14306	20.9079
ebi-a-GCST90017056	Genus	Ruminococcaceae Ucg005 id.11363	rs10950694	C	T	-0.0578	0.0114	4.3e-07	14306	25.7067
ebi-a-GCST90017056	Genus	Ruminococcaceae Ucg005 id.11363	rs35166120	G	C	0.0686	0.0146	3.75e-06	14306	22.0771
ebi-a-GCST90017056	Genus	Ruminococcaceae Ucg005 id.11363	rs2893871	G	A	-0.0736	0.0155	3.54e-06	14306	22.5472
ebi-a-GCST90017056	Genus	Ruminococcaceae Ucg005 id.11363	rs72776570	C	A	0.0871	0.0197	5.36e-06	14306	19.5481
ebi-a-GCST90017056	Genus	Ruminococcaceae Ucg005 id.11363	rs12288512	A	G	0.0666	0.0144	3.1e-06	14306	21.3906
ebi-a-GCST90017056	Genus	Ruminococcaceae Ucg005 id.11363	rs55793120	T	C	0.1215	0.028	7.37e-06	14306	18.8294
ebi-a-GCST90017056	Genus	Ruminococcaceae Ucg005 id.11363	rs10873449	C	T	-0.0655	0.0144	4.11e-06	14306	20.6899
ebi-a-GCST90017056	Genus	Ruminococcaceae Ucg005 id.11363	rs898577	C	T	0.123	0.0287	7.46e-06	14306	18.3673
ebi-a-GCST90017056	Genus	Ruminococcaceae Ucg005 id.11363	rs394449	A	T	0.0693	0.0149	2.6e-06	14306	21.6319
ebi-a-GCST90017056	Genus	Ruminococcaceae Ucg005 id.11363	rs12458218	T	C	0.0677	0.0145	2.41e-06	14306	21.7992
ebi-a-GCST90017056	Genus	Ruminococcus Gnavus Group id.14376	rs34781347	G	A	0.1887	0.0386	6.05e-07	14306	23.8984
ebi-a-GCST90017065	Genus	Ruminococcus Gnavus Group id.14376	rs12136548	C	T	0.0902	0.0196	3.1e-06	14306	21.1788
ebi-a-GCST90017065	Genus	Ruminococcus Gnavus Group id.14376	rs934940	A	C	-0.105	0.023	2.74e-06	14306	20.8412
ebi-a-GCST90017065	Genus	Ruminococcus Gnavus Group id.14376	rs12989336	G	A	-0.0847	0.0188	7.12e-06	14306	20.2979
ebi-a-GCST90017065	Genus	Ruminococcus Gnavus Group id.14376	rs62167033	T	C	0.1853	0.0396	3.5e-06	14306	21.8958
ebi-a-GCST90017065	Genus	Ruminococcus Gnavus Group id.14376	rs78399089	T	C	0.1444	0.0327	6.63e-06	14306	19.5002
ebi-a-GCST90017065	Genus	Ruminococcus Gnavus Group id.14376	rs9872758	T	C	0.0849	0.0177	1.66e-06	14306	23.0075
ebi-a-GCST90017065	Genus	Ruminococcus Gnavus Group id.14376	rs4388134	T	C	0.0905	0.0204	9.12e-06	14306	19.6805
ebi-a-GCST90017065	Genus	Ruminococcus Gnavus Group id.14376	rs13163520	G	A	-0.1274	0.0234	5.61e-08	14306	29.642
ebi-a-GCST90017065	Genus	Ruminococcus Gnavus Group id.14376	rs2909242	A	C	0.091	0.0184	7.41e-07	14306	24.4595
ebi-a-GCST90017065	Genus	Ruminococcus Gnavus Group id.14376	rs3124783	G	A	0.116	0.0249	2.67e-06	14306	21.7029
ebi-a-GCST90017065	Genus	Ruminococcus Gnavus Group id.14376	rs11597105	A	G	0.1147	0.0251	6.95e-06	14306	20.8824
ebi-a-GCST90017065	Genus	Dialister id.2183	rs11864644	T	C	-0.1398	0.0318	5.01e-06	14306	19.3268
ebi-a-GCST90016988	Genus	Dialister id.2183	rs75416973	A	G	0.0727	0.0165	9.46e-06	14306	19.4134
ebi-a-GCST90016988	Genus	Dialister id.2183	rs764177	C	A	-0.0601	0.0135	9.61e-06	14306	19.819
ebi-a-GCST90016988	Genus	Dialister id.2183	rs10938938	A	G	0.0774	0.0171	7.37e-06	14306	20.4875
ebi-a-GCST90016988	Genus	Dialister id.2183	rs2435610	A	C	0.0647	0.0143	5.93e-06	14306	20.4709
ebi-a-GCST90016988	Genus	Dialister id.2183	rs11166701	G	A	-0.0655	0.0132	5.51e-07	14306	24.6226
ebi-a-GCST90016988	Genus	Dialister id.2183	rs76680460	G	A	-0.1613	0.0364	8.19e-06	14306	19.6366
ebi-a-GCST90016988	Genus	Dialister id.2183	rs4747450	C	A	0.0669	0.0148	5.84e-06	14306	20.4328
ebi-a-GCST90016988	Genus	Dialister id.2183	rs517089	T	A	0.0762	0.017	5.14e-06	14306	20.0915
ebi-a-GCST90016988	Genus	Dialister id.2183	rs4753063	A	G	0.0596	0.013	4.86e-06	14306	21.0187
ebi-a-GCST90016988	Genus	Dialister id.2183	rs10138457	T	C	-0.1131	0.0262	7.88e-06	14306	18.6347
ebi-a-GCST90016988	Genus	Dialister id.2183	rs11071887	T	C	0.0662	0.0146	5.91e-06	14306	20.5594
ebi-a-GCST90016988	Genus	Gordonibacter id.821	rs2314294	T	C	0.0866	0.0194	8.08e-06	14306	19.9266
ebi-a-GCST90017012	Genus	Gordonibacter id.821	rs3765837	T	G	-0.1907	0.0434	7.17e-06	14306	19.3073
ebi-a-GCST90017012	Genus	Gordonibacter id.821	rs72939513	A	G	-0.214	0.0491	7.98e-06	14306	18.9961
ebi-a-GCST90017012	Genus	Gordonibacter id.821	rs13412653	A	C	0.1076	0.0239	8.61e-06	14306	20.2688
ebi-a-GCST90017012	Genus	Gordonibacter id.821	rs76287110	A	T	-0.243	0.0466	1.67e-07	14306	27.192
ebi-a-GCST90017012	Genus	Gordonibacter id.821	rs35042269	C	A	-0.1803	0.0403	8.11e-06	14306	20.0162
ebi-a-GCST90017012	Genus	Gordonibacter id.821	rs72714787	C	A	0.1814	0.0377	1.43e-06	14306	23.1522
ebi-a-GCST90017012	Genus	Gordonibacter id.821	rs322296	G	A	0.1787	0.0377	4.02e-06	14306	22.4681
ebi-a-GCST90017012	Genus	Gordonibacter id.821	rs71545975	A	G	-0.154	0.0339	7.04e-06	14306	20.6368
ebi-a-GCST90017012	Genus	Gordonibacter id.821	rs117347059	G	C	-0.1283	0.0285	9.17e-06	14306	20.2658
ebi-a-GCST90017012	Genus	Gordonibacter id.821	rs768830	A	G	-0.1499	0.0333	7.76e-06	14306	20.2635
ebi-a-GCST90017012	Genus	Gordonibacter id.821	rs4596722	G	A	-0.1029	0.0232	9.06e-06	14306	19.6723
ebi-a-GCST90017012	Genus	Gordonibacter id.821	rs61934597	C	T	-0.1725	0.0389	8.37e-06	14306	19.6643
ebi-a-GCST90017012	Genus	Gordonibacter id.821	rs7294633	T	C	-0.1287	0.025	3.44e-07	14306	26.5019
ebi-a-GCST90017012	Genus	Gordonibacter id.821	rs7220558	A	T	0.1169	0.0235	6.71e-07	14306	24.7453
ebi-a-GCST90017012	Genus	Anaerostipes id.1991	rs16955299	G	A	-0.1964	0.0434	6.37e-06	14306	20.4788
ebi-a-GCST90016966	Genus	Anaerostipes id.1991	rs13376554	A	T	0.1974	0.0459	7.72e-06	14306	18.4956
ebi-a-GCST90016966	Genus	Anaerostipes id.1991	rs2396460	C	T	0.0513	0.011	2.91e-06	14306	21.7495
ebi-a-GCST90016966	Genus	Anaerostipes id.1991	rs62157625	T	C	0.0886	0.0186	1.45e-06	14306	22.6904
ebi-a-GCST90016966	Genus	Anaerostipes id.1991	rs6726833	C	A	-0.0877	0.0189	3.32e-06	14306	21.5316
ebi-a-GCST90016966	Genus	Anaerostipes id.1991	rs2014785	T	C	0.0516	0.0112	4.68e-06	14306	21.2258
ebi-a-GCST90016966	Genus	Anaerostipes id.1991	rs6854026	C	T	0.0508	0.0109	3.2e-06	14306	21.7207
ebi-a-GCST90016966	Genus	Anaerostipes id.1991	rs7823228	C	G	0.0621	0.0137	5.84e-06	14306	20.5467
ebi-a-GCST90016966	Genus	Anaerostipes id.1991	rs6474958	G	A	0.05	0.0112	6.74e-06	14306	19.9298
ebi-a-GCST90016966	Genus	Anaerostipes id.1991	rs3900776	G	A	-0.11	0.0236	2.75e-06	14306	21.7251
ebi-a-GCST90016966	Genus	Anaerostipes id.1991	rs2804244	G	A	0.0531	0.0111	2.04e-06	14306	22.8846
ebi-a-GCST90016966	Genus	Anaerostipes id.1991	rs10502061	A	G	0.0836	0.0192	7.94e-06	14306	18.9588
ebi-a-GCST90016966	Genus	Anaerostipes id.1991	rs7193624	T	C	-0.0751	0.0151	5.35e-07	14306	24.7358
ebi-a-GCST90016966	Genus	Anaerostipes id.1991	rs60983350	G	A	-0.054	0.0117	4.42e-06	14306	21.3018
ebi-a-GCST90016966	Genus	Anaerostipes id.1991	rs78735375	A	C	-0.1374	0.0305	5.33e-06	14306	20.2943
ebi-a-GCST90016966	Class	Lentisphaeria id.2250	rs62215703	G	A	0.0645	0.0137	1.98e-06	14306	22.1655
ebi-a-GCST90016918	Class	Lentisphaeria id.2250	rs72640280	A	G	0.2202	0.0486	5.18e-06	14306	20.5287
ebi-a-GCST90016918	Class	Lentisphaeria id.2250	rs73113483	T	A	-0.1312	0.0289	8.66e-06	14306	20.6097
ebi-a-GCST90016918	Class	Lentisphaeria id.2250	rs2731834	G	C	-0.1094	0.0237	4.24e-06	14306	21.3078
ebi-a-GCST90016918	Class	Lentisphaeria id.2250	rs11770843	C	T	0.1094	0.0235	1.91e-06	14306	21.672
ebi-a-GCST90016918	Class	Lentisphaeria id.2250	rs62570196	C	T	-0.2164	0.044	1.08e-06	14306	24.1885
ebi-a-GCST90016918	Class	Lentisphaeria id.2250	rs2031282	A	G	0.1224	0.027	4.38e-06	14306	20.5511
ebi-a-GCST90016918	Class	Lentisphaeria id.2250	rs17114848	G	A	0.1524	0.0324	4.06e-06	14306	22.1248
ebi-a-GCST90016918	Class	Lentisphaeria id.2250	rs1002941	A	G	-0.105	0.0233	8.15e-06	14306	20.308
ebi-a-GCST90016918	Class	Lentisphaeria id.2250	rs77599476	A	G	0.2303	0.048	1.86e-06	14306	23.02
ebi-a-GCST90016918	Family	Enterobacteriaceae id.3469	rs2825714	A	G	-0.1374	0.0289	1.72e-06	14306	22.6036
ebi-a-GCST90016936	Family	Enterobacteriaceae id.3469	rs80319214	C	G	0.099	0.0216	6.95e-06	14306	21.0069
ebi-a-GCST90016936	Family	Enterobacteriaceae id.3469	rs2374342	C	A	0.0583	0.0126	4.52e-06	14306	21.409
ebi-a-GCST90016936	Family	Enterobacteriaceae id.3469	rs111229068	A	T	0.1106	0.0242	3.65e-06	14306	20.8872
ebi-a-GCST90016936	Family	Enterobacteriaceae id.3469	rs11026530	T	C	0.0822	0.0186	9.43e-06	14306	19.5307
ebi-a-GCST90016936	Family	Enterobacteriaceae id.3469	rs79757635	C	A	0.0759	0.0171	9.32e-06	14306	19.7011
ebi-a-GCST90016936	Family	Enterobacteriaceae id.3469	rs61973590	C	G	-0.0605	0.0134	8.54e-06	14306	20.3846
ebi-a-GCST90016936	Family	Enterobacteriaceae id.3469	rs35673018	G	A	0.09	0.0203	7.63e-06	14306	19.6559
ebi-a-GCST90016936	Family	Enterobacteriaceae id.3469	rs4792380	A	T	0.1156	0.0258	9.49e-06	14306	20.076
ebi-a-GCST90016936	Family	Enterobacteriaceae id.3469	rs504442	T	G	0.0842	0.0189	5.17e-06	14306	19.8473
ebi-a-GCST90016936	Family	Enterobacteriaceae id.3469	rs78143293	A	G	-0.0849	0.017	1.2e-06	14306	24.9412
ebi-a-GCST90016936	Order	Lactobacillales id.1800	rs62210023	A	G	0.0607	0.013	3.13e-06	14306	21.8017
ebi-a-GCST90017101	Order	Lactobacillales id.1800	rs57872228	C	T	-0.0688	0.0147	2.58e-06	14306	21.9049
ebi-a-GCST90017101	Order	Lactobacillales id.1800	rs1595463	C	A	0.048	0.0109	7.44e-06	14306	19.3923
ebi-a-GCST90017101	Order	Lactobacillales id.1800	rs1962325	G	C	-0.0547	0.0115	1.96e-06	14306	22.6245
ebi-a-GCST90017101	Order	Lactobacillales id.1800	rs74663707	C	T	0.0983	0.0225	8.4e-06	14306	19.0872
ebi-a-GCST90017101	Order	Lactobacillales id.1800	rs76717940	T	A	0.1609	0.0327	6.55e-07	14306	24.2112
ebi-a-GCST90017101	Order	Lactobacillales id.1800	rs111552159	C	G	0.1289	0.0287	8.31e-06	14306	20.1717
ebi-a-GCST90017101	Order	Lactobacillales id.1800	rs11730038	G	A	-0.0605	0.0129	5.1e-06	14306	21.9954
ebi-a-GCST90017101	Order	Lactobacillales id.1800	rs77558518	A	G	-0.1065	0.0223	1.67e-06	14306	22.8081
ebi-a-GCST90017101	Order	Lactobacillales id.1800	rs74352383	T	A	-0.1034	0.0218	1.88e-06	14306	22.4972
ebi-a-GCST90017101	Order	Lactobacillales id.1800	rs78938557	T	C	0.1055	0.0234	2.31e-06	14306	20.327
ebi-a-GCST90017101	Order	Lactobacillales id.1800	rs2952251	G	A	0.0629	0.0124	3.36e-07	14306	25.7311
ebi-a-GCST90017101	Order	Lactobacillales id.1800	rs12797734	T	C	0.0571	0.0127	7.77e-06	14306	20.2146
ebi-a-GCST90017101	Order	Lactobacillales id.1800	rs11110282	A	G	-0.1024	0.0218	3.96e-06	14306	22.0641
ebi-a-GCST90017101	Order	Lactobacillales id.1800	rs9581006	T	C	-0.2258	0.0469	1.77e-06	14306	23.1794
ebi-a-GCST90017101	Order	Lactobacillales id.1800	rs11627423	C	A	0.0499	0.011	5.09e-06	14306	20.5786
ebi-a-GCST90017101	Order	Lactobacillales id.1800	rs2370083	G	T	-0.0805	0.0181	8.33e-06	14306	19.7804
ebi-a-GCST90017101	Order	Lactobacillales id.1800	rs35344081	G	A	0.0642	0.0127	4.16e-07	14306	25.5542
ebi-a-GCST90017101	Order	Lactobacillales id.1800	rs4028634	C	T	-0.0533	0.011	1.35e-06	14306	23.4784
ebi-a-GCST90017101	Genus	Lachnospiraceae Ucg001 id.11321	rs34989881	A	G	0.1135	0.0246	4.09e-06	14306	21.2873
ebi-a-GCST90017025	Genus	Lachnospiraceae Ucg001 id.11321	rs78848836	A	G	-0.1189	0.026	3.38e-06	14306	20.913
ebi-a-GCST90017025	Genus	Lachnospiraceae Ucg001 id.11321	rs12131224	C	T	0.1171	0.0259	7.4e-06	14306	20.4416
ebi-a-GCST90017025	Genus	Lachnospiraceae Ucg001 id.11321	rs2050911	G	A	0.0751	0.0154	1.11e-06	14306	23.7815
ebi-a-GCST90017025	Genus	Lachnospiraceae Ucg001 id.11321	rs79476906	T	A	-0.0871	0.0197	8.27e-06	14306	19.5481
ebi-a-GCST90017025	Genus	Lachnospiraceae Ucg001 id.11321	rs437876	T	C	0.0785	0.0145	7.17e-08	14306	29.3092
ebi-a-GCST90017025	Genus	Lachnospiraceae Ucg001 id.11321	rs985416	T	C	-0.097	0.0182	1.46e-07	14306	28.4054
ebi-a-GCST90017025	Genus	Lachnospiraceae Ucg001 id.11321	rs9403580	C	T	0.1078	0.023	3.47e-06	14306	21.9676
ebi-a-GCST90017025	Genus	Lachnospiraceae Ucg001 id.11321	rs62496417	T	G	-0.0749	0.0166	5.88e-06	14306	20.3586
ebi-a-GCST90017025	Genus	Lachnospiraceae Ucg001 id.11321	rs7341608	T	C	-0.0785	0.0178	9.48e-06	14306	19.4491
ebi-a-GCST90017025	Genus	Lachnospiraceae Ucg001 id.11321	rs573933	T	C	-0.1079	0.0232	3.11e-06	14306	21.6305
ebi-a-GCST90017025	Genus	Lachnospiraceae Ucg001 id.11321	rs10815577	C	G	-0.0684	0.0144	1.72e-06	14306	22.5625
ebi-a-GCST90017025	Genus	Lachnospiraceae Ucg001 id.11321	rs2371284	C	T	0.0762	0.017	7.56e-06	14306	20.0915
ebi-a-GCST90017025	Genus	Lachnospiraceae Ucg001 id.11321	rs4981345	T	C	-0.0682	0.015	6.09e-06	14306	20.6722
ebi-a-GCST90017025	Genus	Lachnospiraceae Ucg001 id.11321	rs74034332	G	A	0.168	0.0383	3.33e-06	14306	19.2407
ebi-a-GCST90017025	Genus	Lachnospiraceae Ucg001 id.11321	rs7213933	T	A	-0.0816	0.0184	9.02e-06	14306	19.6673
ebi-a-GCST90017025	Genus	Ruminococcaceae Ucg004 id.11362	rs8104225	A	G	0.0892	0.0198	8.04e-06	14306	20.2955
ebi-a-GCST90017055	Genus	Ruminococcaceae Ucg004 id.11362	rs12125734	G	T	0.134	0.0257	2.09e-07	14306	27.1859
ebi-a-GCST90017055	Genus	Ruminococcaceae Ucg004 id.11362	rs550351	A	C	0.0786	0.018	9.43e-06	14306	19.0678
ebi-a-GCST90017055	Genus	Ruminococcaceae Ucg004 id.11362	rs7569771	A	G	-0.0759	0.017	8.12e-06	14306	19.9336
ebi-a-GCST90017055	Genus	Ruminococcaceae Ucg004 id.11362	rs9818949	T	G	-0.086	0.0189	5.39e-06	14306	20.7049
ebi-a-GCST90017055	Genus	Ruminococcaceae Ucg004 id.11362	rs6769553	A	G	0.085	0.0157	7.91e-08	14306	29.3115
ebi-a-GCST90017055	Genus	Ruminococcaceae Ucg004 id.11362	rs511258	G	A	-0.0757	0.0162	4.52e-06	14306	21.8354
ebi-a-GCST90017055	Genus	Ruminococcaceae Ucg004 id.11362	rs3800154	A	C	-0.0798	0.0178	6.12e-06	14306	20.0986
ebi-a-GCST90017055	Genus	Ruminococcaceae Ucg004 id.11362	rs11961899	G	A	-0.0708	0.0161	9.18e-06	14306	19.3381
ebi-a-GCST90017055	Genus	Ruminococcaceae Ucg004 id.11362	rs2248146	T	C	0.0689	0.0154	8.2e-06	14306	20.0169
ebi-a-GCST90017055	Genus	Ruminococcaceae Ucg004 id.11362	rs872501	G	A	0.1161	0.0259	5.81e-06	14306	20.0939
ebi-a-GCST90017055	Genus	Ruminococcaceae Ucg004 id.11362	rs10976229	T	G	0.096	0.0215	7.04e-06	14306	19.9373
ebi-a-GCST90017055	Order	Mollicutes Rf9 id.11579	rs7123615	C	G	-0.0786	0.018	7.09e-06	14306	19.0678
ebi-a-GCST90017103	Order	Mollicutes Rf9 id.11579	rs638542	A	G	0.0706	0.0157	5.17e-06	14306	20.2213
ebi-a-GCST90017103	Order	Mollicutes Rf9 id.11579	rs12566890	T	G	-0.1031	0.0242	8.11e-06	14306	18.1504
ebi-a-GCST90017103	Order	Mollicutes Rf9 id.11579	rs62188991	G	C	-0.1109	0.0241	5.27e-06	14306	21.1753
ebi-a-GCST90017103	Order	Mollicutes Rf9 id.11579	rs13100746	C	T	0.0639	0.0143	7.29e-06	14306	19.9678
ebi-a-GCST90017103	Order	Mollicutes Rf9 id.11579	rs3932485	C	T	0.0626	0.0142	9.93e-06	14306	19.4344
ebi-a-GCST90017103	Order	Mollicutes Rf9 id.11579	rs76373661	G	A	0.0908	0.0203	5.16e-06	14306	20.0069
ebi-a-GCST90017103	Order	Mollicutes Rf9 id.11579	rs7706512	A	G	-0.0657	0.0139	2.27e-06	14306	22.3409
ebi-a-GCST90017103	Order	Mollicutes Rf9 id.11579	rs10071529	C	G	-0.1251	0.0279	8.64e-06	14306	20.1051
ebi-a-GCST90017103	Order	Mollicutes Rf9 id.11579	rs7801843	A	G	-0.0869	0.0195	9.47e-06	14306	19.8596
ebi-a-GCST90017103	Order	Mollicutes Rf9 id.11579	rs17235252	T	C	-0.122	0.0255	2.16e-06	14306	22.8897
ebi-a-GCST90017103	Order	Mollicutes Rf9 id.11579	rs11779863	G	A	-0.0773	0.0172	6.69e-06	14306	20.1977
ebi-a-GCST90017103	Order	Mollicutes Rf9 id.11579	rs7853673	A	G	0.0624	0.014	6.73e-06	14306	19.8661
ebi-a-GCST90017103	Order	Mollicutes Rf9 id.11579	rs515984	C	T	0.0875	0.0191	6.61e-06	14306	20.987
ebi-a-GCST90017103	Order	Mollicutes Rf9 id.11579	rs949341	A	G	-0.0657	0.0147	7.73e-06	14306	19.9754
ebi-a-GCST90017103	Order	Mollicutes Rf9 id.11579	rs74603314	T	C	0.2308	0.049	2.28e-06	14306	22.186
ebi-a-GCST90017103	Family	Lachnospiraceae id.1987	rs739151	G	C	-0.0653	0.014	3.09e-06	14306	21.7556
ebi-a-GCST90016940	Family	Lachnospiraceae id.1987	rs12760724	A	C	-0.0485	0.0108	7.27e-06	14306	20.1668
ebi-a-GCST90016940	Family	Lachnospiraceae id.1987	rs12562372	G	T	-0.0515	0.0107	1.43e-06	14306	23.1658
ebi-a-GCST90016940	Family	Lachnospiraceae id.1987	rs13005175	G	A	-0.0993	0.0218	8.37e-06	14306	20.7484
ebi-a-GCST90016940	Family	Lachnospiraceae id.1987	rs959845	T	C	0.0494	0.0108	5.17e-06	14306	20.9222
ebi-a-GCST90016940	Family	Lachnospiraceae id.1987	rs2159863	A	G	-0.0586	0.0129	3.7e-06	14306	20.6355
ebi-a-GCST90016940	Family	Lachnospiraceae id.1987	rs2910921	C	T	-0.1603	0.0358	8.42e-06	14306	20.0494
ebi-a-GCST90016940	Family	Lachnospiraceae id.1987	rs11755180	C	G	-0.0492	0.0105	2.69e-06	14306	21.9559
ebi-a-GCST90016940	Family	Lachnospiraceae id.1987	rs146660815	T	C	-0.2151	0.0477	6.53e-06	14306	20.335
ebi-a-GCST90016940	Family	Lachnospiraceae id.1987	rs11979110	T	C	-0.0501	0.0105	1.82e-06	14306	22.7665
ebi-a-GCST90016940	Family	Lachnospiraceae id.1987	rs11139361	C	T	-0.0494	0.0111	4.26e-06	14306	19.8065
ebi-a-GCST90016940	Family	Lachnospiraceae id.1987	rs79086868	T	C	0.0777	0.0164	3.01e-06	14306	22.4468
ebi-a-GCST90016940	Family	Lachnospiraceae id.1987	rs35524804	T	C	-0.0607	0.0125	2.45e-06	14306	23.5807
ebi-a-GCST90016940	Family	Lachnospiraceae id.1987	rs3127230	C	T	-0.0504	0.0112	6.2e-06	14306	20.25
ebi-a-GCST90016940	Family	Lachnospiraceae id.1987	rs11841382	G	T	-0.0718	0.0175	9.58e-06	14306	16.8334
ebi-a-GCST90016940	Family	Lachnospiraceae id.1987	rs9929145	G	A	-0.1257	0.0245	2.84e-07	14306	26.3232
ebi-a-GCST90016940	Family	Lachnospiraceae id.1987	rs112040820	A	G	0.055	0.0117	2.42e-06	14306	22.098
ebi-a-GCST90016940	Family	Lachnospiraceae id.1987	rs7359994	C	T	0.0503	0.0112	5.36e-06	14306	20.1697
ebi-a-GCST90016940	Family	Lachnospiraceae id.1987	rs10402491	C	T	0.0662	0.0149	7.58e-06	14306	19.7398
ebi-a-GCST90016940	Genus	Lactobacillus id.1837	rs1205443	A	G	0.0501	0.0112	7.29e-06	14306	20.0096
ebi-a-GCST90017030	Genus	Lactobacillus id.1837	rs16861661	G	A	-0.1831	0.0381	1.28e-06	14306	23.0955
ebi-a-GCST90017030	Genus	Lactobacillus id.1837	rs11674854	C	T	-0.0853	0.0177	1.59e-06	14306	23.2248
ebi-a-GCST90017030	Genus	Lactobacillus id.1837	rs12693845	C	T	-0.0805	0.0177	8.96e-06	14306	20.6845
ebi-a-GCST90017030	Genus	Lactobacillus id.1837	rs1530559	G	A	0.0804	0.0178	4.93e-06	14306	20.402
ebi-a-GCST90017030	Genus	Lactobacillus id.1837	rs77478751	A	G	-0.2199	0.0476	7.33e-06	14306	21.3421
ebi-a-GCST90017030	Genus	Lactobacillus id.1837	rs62314653	C	A	0.1877	0.0395	2.24e-06	14306	22.5805
ebi-a-GCST90017030	Genus	Lactobacillus id.1837	rs75127669	C	A	0.1398	0.031	6.83e-06	14306	20.3372
ebi-a-GCST90017030	Genus	Lactobacillus id.1837	rs768253	T	G	-0.0792	0.0172	4.25e-06	14306	21.2028
ebi-a-GCST90017030	Genus	Lactobacillus id.1837	rs7399658	G	A	-0.1071	0.0222	3.12e-06	14306	23.2741
ebi-a-GCST90017030	Genus	Lactobacillus id.1837	rs328312	T	A	0.0815	0.0169	1.41e-06	14306	23.2564
ebi-a-GCST90017030	Genus	Lactobacillus id.1837	rs921925	A	C	0.0985	0.0203	9.72e-07	14306	23.544
ebi-a-GCST90017030	Phylum	Tenericutes id.3919	rs6092149	A	T	-0.0801	0.0171	3.29e-06	14306	21.9418
ebi-a-GCST90017117	Phylum	Tenericutes id.3919	rs12566890	T	G	-0.1011	0.0231	3.65e-06	14306	19.1548
ebi-a-GCST90017117	Phylum	Tenericutes id.3919	rs3768491	G	A	0.0681	0.0149	4.23e-06	14306	20.8892
ebi-a-GCST90017117	Phylum	Tenericutes id.3919	rs11890098	A	G	0.0744	0.0153	9.57e-07	14306	23.6463
ebi-a-GCST90017117	Phylum	Tenericutes id.3919	rs2464826	A	C	0.0944	0.0212	8.4e-06	14306	19.8277
ebi-a-GCST90017117	Phylum	Tenericutes id.3919	rs10108398	G	A	0.0769	0.0154	1.09e-06	14306	24.9351
ebi-a-GCST90017117	Phylum	Tenericutes id.3919	rs72901605	T	C	-0.0842	0.0178	3.26e-06	14306	22.3761
ebi-a-GCST90017117	Phylum	Tenericutes id.3919	rs78169027	A	G	-0.1083	0.0237	5.88e-06	14306	20.8814
ebi-a-GCST90017117	Phylum	Tenericutes id.3919	rs4885016	C	T	0.082	0.0182	7.27e-06	14306	20.2995
ebi-a-GCST90017117	Phylum	Tenericutes id.3919	rs74603314	T	C	0.2216	0.0463	1.56e-06	14306	22.9075
ebi-a-GCST90017117	Phylum	Tenericutes id.3919	rs17214486	C	A	0.061	0.0136	6.61e-06	14306	20.1179
ebi-a-GCST90017117	Phylum	Tenericutes id.3919	rs28537087	G	A	0.0821	0.0188	8.07e-06	14306	19.0709
ebi-a-GCST90017117	Phylum	Proteobacteria id.2375	rs6043847	T	C	-0.1149	0.0249	4.55e-06	14306	21.2932
ebi-a-GCST90017116	Phylum	Proteobacteria id.2375	rs11126162	T	C	-0.0771	0.0187	9.26e-06	14306	16.9991
ebi-a-GCST90017116	Phylum	Proteobacteria id.2375	rs12467198	C	T	0.0498	0.0111	6.31e-06	14306	20.1286
ebi-a-GCST90017116	Phylum	Proteobacteria id.2375	rs6707783	C	T	0.085	0.0188	8.09e-06	14306	20.4419
ebi-a-GCST90017116	Phylum	Proteobacteria id.2375	rs922773	C	T	-0.0804	0.0158	3.68e-07	14306	25.8939
ebi-a-GCST90017116	Phylum	Proteobacteria id.2375	rs11715072	G	A	-0.0519	0.0115	6.9e-06	14306	20.3676
ebi-a-GCST90017116	Phylum	Proteobacteria id.2375	rs2347697	G	T	0.0502	0.0109	4.27e-06	14306	21.2107
ebi-a-GCST90017116	Phylum	Proteobacteria id.2375	rs74757828	A	T	0.0951	0.0217	9.25e-06	14306	19.2062
ebi-a-GCST90017116	Phylum	Proteobacteria id.2375	rs72771021	C	T	0.1417	0.0309	7.18e-06	14306	21.0292
ebi-a-GCST90017116	Phylum	Proteobacteria id.2375	rs2532663	A	G	0.1256	0.0258	7.47e-07	14306	23.6995
ebi-a-GCST90017116	Phylum	Proteobacteria id.2375	rs10750258	C	A	0.0491	0.0108	8.72e-06	14306	20.6688
ebi-a-GCST90017116	Phylum	Proteobacteria id.2375	rs4340090	C	T	-0.0668	0.0153	9.99e-06	14306	19.0621
ebi-a-GCST90017116	Phylum	Proteobacteria id.2375	rs312757	G	C	0.0517	0.0113	4.84e-06	14306	20.9326
ebi-a-GCST90017116	Phylum	Proteobacteria id.2375	rs12150865	C	T	0.0512	0.0106	1.54e-06	14306	23.3307
ebi-a-GCST90017116	Genus	Romboutsia id.11347	rs3890996	G	T	0.0475	0.0106	6.95e-06	14306	20.0805
ebi-a-GCST90017047	Genus	Romboutsia id.11347	rs16843578	C	T	-0.0875	0.0197	5.08e-06	14306	19.728
ebi-a-GCST90017047	Genus	Romboutsia id.11347	rs75987356	G	A	-0.1296	0.028	6.71e-06	14306	21.4237
ebi-a-GCST90017047	Genus	Romboutsia id.11347	rs114398731	G	C	-0.131	0.0294	7.96e-06	14306	19.854
ebi-a-GCST90017047	Genus	Romboutsia id.11347	rs9389266	T	G	0.0723	0.0162	9.38e-06	14306	19.918
ebi-a-GCST90017047	Genus	Romboutsia id.11347	rs28603357	T	C	-0.2149	0.0475	8.52e-06	14306	20.4685
ebi-a-GCST90017047	Genus	Romboutsia id.11347	rs34302036	G	A	-0.055	0.0121	5.88e-06	14306	20.6612
ebi-a-GCST90017047	Genus	Romboutsia id.11347	rs62504452	A	G	-0.071	0.0157	4.66e-06	14306	20.4511
ebi-a-GCST90017047	Genus	Romboutsia id.11347	rs10279978	A	G	-0.0622	0.0128	1.17e-06	14306	23.6135
ebi-a-GCST90017047	Genus	Romboutsia id.11347	rs75200530	T	G	-0.1906	0.0421	5.07e-06	14306	20.4966
ebi-a-GCST90017047	Genus	Romboutsia id.11347	rs61841503	G	A	0.0929	0.0171	4e-08	14306	29.5148
ebi-a-GCST90017047	Genus	Romboutsia id.11347	rs7109293	A	G	0.0919	0.0206	6.98e-06	14306	19.902
ebi-a-GCST90017047	Genus	Romboutsia id.11347	rs11221428	T	C	-0.0727	0.0158	6.49e-06	14306	21.1716
ebi-a-GCST90017047	Genus	Romboutsia id.11347	rs77702691	A	G	-0.0944	0.0209	7.37e-06	14306	20.401
ebi-a-GCST90017047	Family	Veillonellaceae id.2172	rs9567264	C	T	0.058	0.0127	5.76e-06	14306	20.8568
ebi-a-GCST90016956	Family	Veillonellaceae id.2172	rs12741784	C	T	-0.0621	0.0119	1.28e-07	14306	27.2326
ebi-a-GCST90016956	Family	Veillonellaceae id.2172	rs6692542	G	A	-0.0534	0.0118	8.68e-06	14306	20.4795
ebi-a-GCST90016956	Family	Veillonellaceae id.2172	rs1442060	A	G	0.0514	0.0112	4.51e-06	14306	21.0615
ebi-a-GCST90016956	Family	Veillonellaceae id.2172	rs2175069	G	A	0.0527	0.0115	4.64e-06	14306	21.0003
ebi-a-GCST90016956	Family	Veillonellaceae id.2172	rs12186441	G	A	0.2081	0.0454	4.53e-06	14306	21.0103
ebi-a-GCST90016956	Family	Veillonellaceae id.2172	rs2561116	T	G	-0.0836	0.0187	7.89e-06	14306	19.9862
ebi-a-GCST90016956	Family	Veillonellaceae id.2172	rs6909981	C	T	-0.0639	0.0142	5.48e-06	14306	20.25
ebi-a-GCST90016956	Family	Veillonellaceae id.2172	rs61264131	A	C	0.2024	0.0464	6.75e-06	14306	19.0276
ebi-a-GCST90016956	Family	Veillonellaceae id.2172	rs9345168	A	C	-0.0509	0.0113	8.49e-06	14306	20.2898
ebi-a-GCST90016956	Family	Veillonellaceae id.2172	rs12668619	A	G	0.0553	0.0118	2.57e-06	14306	21.9627
ebi-a-GCST90016956	Family	Veillonellaceae id.2172	rs4263802	A	G	-0.0509	0.0115	7.45e-06	14306	19.5902
ebi-a-GCST90016956	Family	Veillonellaceae id.2172	rs1447205	C	G	0.0521	0.0116	7.35e-06	14306	20.1725
ebi-a-GCST90016956	Family	Veillonellaceae id.2172	rs75768969	C	G	-0.0704	0.0157	7.19e-06	14306	20.1069
ebi-a-GCST90016956	Family	Veillonellaceae id.2172	rs114889439	A	G	-0.2538	0.0539	6.19e-06	14306	22.172
ebi-a-GCST90016956	Family	Veillonellaceae id.2172	rs79535861	A	C	0.1007	0.0207	1.58e-06	14306	23.6656
ebi-a-GCST90016956	Family	Veillonellaceae id.2172	rs2585520	G	T	-0.0905	0.02	5.27e-06	14306	20.4756
ebi-a-GCST90016956	Family	Veillonellaceae id.2172	rs111810795	C	T	-0.0867	0.0181	1.73e-06	14306	22.9446
ebi-a-GCST90016956	Family	Veillonellaceae id.2172	rs4461038	G	A	0.0555	0.0119	3.73e-06	14306	21.7516
ebi-a-GCST90016956	Family	Veillonellaceae id.2172	rs4797169	T	C	0.0588	0.0128	4.49e-06	14306	21.1025
ebi-a-GCST90016956	Family	Veillonellaceae id.2172	rs1693340	T	C	0.0819	0.0182	9.25e-06	14306	20.25
ebi-a-GCST90016956	Genus	Parabacteroides id.954	rs11700976	C	A	0.0503	0.0114	9.25e-06	14306	19.4682
ebi-a-GCST90017039	Genus	Parabacteroides id.954	rs6657302	T	C	-0.1045	0.0226	9.76e-06	14306	21.3804
ebi-a-GCST90017039	Genus	Parabacteroides id.954	rs72893646	A	T	-0.0716	0.0157	8.83e-06	14306	20.7982
ebi-a-GCST90017039	Genus	Parabacteroides id.954	rs115602804	G	A	0.1031	0.0223	1.93e-06	14306	21.3751
ebi-a-GCST90017039	Genus	Parabacteroides id.954	rs114567323	T	C	0.1865	0.0405	5.65e-06	14306	21.2055
ebi-a-GCST90017039	Genus	Parabacteroides id.954	rs3860755	G	C	0.0559	0.0117	1.71e-06	14306	22.8272
ebi-a-GCST90017039	Genus	Parabacteroides id.954	rs11965579	G	C	0.1628	0.0382	8.87e-06	14306	18.1628
ebi-a-GCST90017039	Genus	Parabacteroides id.954	rs4236095	A	G	-0.0762	0.0157	1.93e-06	14306	23.5565
ebi-a-GCST90017039	Genus	Parabacteroides id.954	rs60884758	C	T	-0.0703	0.0142	5.71e-07	14306	24.5095
ebi-a-GCST90017039	Genus	Parabacteroides id.954	rs7298818	C	T	0.0889	0.0201	8.54e-06	14306	19.5619
ebi-a-GCST90017039	Family	Desulfovibrionaceae id.3169	rs17141986	C	G	-0.05	0.0111	7.27e-06	14306	20.2906
ebi-a-GCST90016935	Family	Desulfovibrionaceae id.3169	rs16851319	G	C	-0.0733	0.0151	2.4e-06	14306	23.5643
ebi-a-GCST90016935	Family	Desulfovibrionaceae id.3169	rs2692012	G	A	-0.1142	0.0254	1.56e-06	14306	20.2146
ebi-a-GCST90016935	Family	Desulfovibrionaceae id.3169	rs3935584	C	T	-0.0526	0.0116	6.78e-06	14306	20.5615
ebi-a-GCST90016935	Family	Desulfovibrionaceae id.3169	rs72647048	T	C	-0.077	0.0171	9.61e-06	14306	20.2763
ebi-a-GCST90016935	Family	Desulfovibrionaceae id.3169	rs17791387	A	G	-0.0729	0.0154	2.1e-06	14306	22.4085
ebi-a-GCST90016935	Family	Desulfovibrionaceae id.3169	rs112381107	C	T	0.2114	0.0457	2.82e-06	14306	21.3982
ebi-a-GCST90016935	Family	Desulfovibrionaceae id.3169	rs11599763	C	T	0.0556	0.0117	2.5e-06	14306	22.5828
ebi-a-GCST90016935	Family	Desulfovibrionaceae id.3169	rs7164160	A	T	-0.0574	0.0129	7.34e-06	14306	19.7991
ebi-a-GCST90016935	Family	Desulfovibrionaceae id.3169	rs9928243	C	A	-0.0542	0.0118	4.48e-06	14306	21.0977
ebi-a-GCST90016935	Family	Desulfovibrionaceae id.3169	rs4506934	C	T	-0.0943	0.0201	3.16e-06	14306	22.0106
ebi-a-GCST90016935	Family	Desulfovibrionaceae id.3169	rs6058181	C	T	0.0835	0.0166	2.7e-07	14306	25.3021
ebi-a-GCST90016935	Family	Defluviitaleaceae id.1924	rs2838334	G	A	0.0571	0.0124	3.82e-06	14306	21.2045
ebi-a-GCST90016934	Family	Defluviitaleaceae id.1924	rs9725395	A	G	-0.1384	0.0295	3.41e-06	14306	22.0104
ebi-a-GCST90016934	Family	Defluviitaleaceae id.1924	rs1582238	C	T	-0.0802	0.0167	1.69e-06	14306	23.063
ebi-a-GCST90016934	Family	Defluviitaleaceae id.1924	rs4677103	A	G	0.0977	0.0197	9.42e-07	14306	24.5956
ebi-a-GCST90016934	Family	Defluviitaleaceae id.1924	rs17051335	C	T	-0.1343	0.0292	4.58e-06	14306	21.1537
ebi-a-GCST90016934	Family	Defluviitaleaceae id.1924	rs72731813	C	T	-0.1498	0.0293	2.76e-07	14306	26.139
ebi-a-GCST90016934	Family	Defluviitaleaceae id.1924	rs28696126	T	A	0.1071	0.0238	5.56e-06	14306	20.25
ebi-a-GCST90016934	Family	Defluviitaleaceae id.1924	rs540220	C	T	0.124	0.029	9.48e-06	14306	18.283
ebi-a-GCST90016934	Family	Defluviitaleaceae id.1924	rs112893842	T	C	0.1108	0.0233	2.75e-06	14306	22.6135
ebi-a-GCST90016934	Family	Defluviitaleaceae id.1924	rs4344384	T	G	-0.0709	0.0156	5.86e-06	14306	20.6559
ebi-a-GCST90016934	Family	Defluviitaleaceae id.1924	rs1908593	T	C	0.0702	0.0157	7.86e-06	14306	19.9929
ebi-a-GCST90016934	Family	Defluviitaleaceae id.1924	rs55658617	T	C	0.1773	0.0362	1.41e-06	14306	23.9883
ebi-a-GCST90016934	Family	Porphyromonadaceae id.943	rs9608282	T	G	0.139	0.0299	4.61e-06	14306	21.6116
ebi-a-GCST90016947	Family	Porphyromonadaceae id.943	rs35961441	A	C	0.0915	0.0207	8.37e-06	14306	19.539
ebi-a-GCST90016947	Family	Porphyromonadaceae id.943	rs17065783	A	G	-0.0591	0.0122	1.79e-06	14306	23.4669
ebi-a-GCST90016947	Family	Porphyromonadaceae id.943	rs3111851	G	C	-0.0582	0.0121	2.2e-06	14306	23.1353
ebi-a-GCST90016947	Family	Porphyromonadaceae id.943	rs864093	A	C	-0.0528	0.0117	9.6e-06	14306	20.3655
ebi-a-GCST90016947	Family	Porphyromonadaceae id.943	rs6953849	A	G	0.0718	0.0151	2.44e-06	14306	22.6097
ebi-a-GCST90016947	Family	Porphyromonadaceae id.943	rs10858364	G	T	0.0553	0.0121	4.31e-06	14306	20.8872
ebi-a-GCST90016947	Family	Porphyromonadaceae id.943	rs10119172	C	G	-0.0737	0.0143	1.32e-07	14306	26.5621
ebi-a-GCST90016947	Family	Porphyromonadaceae id.943	rs10762312	A	G	0.0524	0.0119	8.7e-06	14306	19.3896
ebi-a-GCST90016947	Family	Porphyromonadaceae id.943	rs7330827	T	C	-0.1038	0.0237	8.05e-06	14306	19.1822
ebi-a-GCST90016947	Family	Porphyromonadaceae id.943	rs1980561	A	G	-0.0485	0.0109	8.95e-06	14306	19.7984
ebi-a-GCST90016947	Genus	Ruminiclostridium6 id.11356	rs35233670	T	C	-0.0474	0.0106	7.91e-06	14306	19.9961
ebi-a-GCST90017050	Genus	Ruminiclostridium6 id.11356	rs79968172	G	A	0.1161	0.0243	1.66e-06	14306	22.8272
ebi-a-GCST90017050	Genus	Ruminiclostridium6 id.11356	rs792058	G	A	0.0554	0.0125	8.58e-06	14306	19.6426
ebi-a-GCST90017050	Genus	Ruminiclostridium6 id.11356	rs35362464	C	A	0.072	0.0165	8.99e-06	14306	19.0413
ebi-a-GCST90017050	Genus	Ruminiclostridium6 id.11356	rs73176030	T	C	0.0587	0.0132	7.29e-06	14306	19.7755
ebi-a-GCST90017050	Genus	Ruminiclostridium6 id.11356	rs11992182	A	C	0.0625	0.0138	4.65e-06	14306	20.5117
ebi-a-GCST90017050	Genus	Ruminiclostridium6 id.11356	rs116969552	A	G	-0.1668	0.0377	9.16e-06	14306	19.5753
ebi-a-GCST90017050	Genus	Ruminiclostridium6 id.11356	rs10829821	T	C	-0.0976	0.0216	3.47e-06	14306	20.417
ebi-a-GCST90017050	Genus	Ruminiclostridium6 id.11356	rs663262	C	T	0.135	0.0311	3.39e-06	14306	18.8429
ebi-a-GCST90017050	Genus	Ruminiclostridium6 id.11356	rs77193512	A	G	0.0737	0.0153	1.3e-06	14306	23.2034
ebi-a-GCST90017050	Genus	Ruminiclostridium6 id.11356	rs9555756	A	C	-0.0804	0.0177	7.1e-06	14306	20.6332
ebi-a-GCST90017050	Genus	Ruminiclostridium6 id.11356	rs1756364	G	T	0.0999	0.0197	2.54e-07	14306	25.7157
ebi-a-GCST90017050	Genus	Ruminiclostridium6 id.11356	rs71414120	T	G	0.2009	0.0406	1.08e-06	14306	24.4854
ebi-a-GCST90017050	Genus	Ruminiclostridium6 id.11356	rs1871858	C	G	-0.1054	0.0237	9.12e-06	14306	19.7781
ebi-a-GCST90017050	Genus	Ruminiclostridium6 id.11356	rs61060922	T	G	0.1591	0.0322	1.09e-06	14306	24.4134
ebi-a-GCST90017050	Genus	Ruminiclostridium6 id.11356	rs72991535	T	G	0.1356	0.0295	4.95e-06	14306	21.1288
ebi-a-GCST90017050	Genus	Ruminiclostridium6 id.11356	rs67479537	T	C	0.119	0.0265	9.3e-06	14306	20.1652
ebi-a-GCST90017050	Genus	Eggerthella id.819	rs2548459	C	T	0.0555	0.0123	6.4e-06	14306	20.3599
ebi-a-GCST90016990	Genus	Eggerthella id.819	rs112205261	T	C	-0.1886	0.0404	3.35e-06	14306	21.7932
ebi-a-GCST90016990	Genus	Eggerthella id.819	rs3851328	G	T	0.1078	0.0237	4.18e-06	14306	20.6891
ebi-a-GCST90016990	Genus	Eggerthella id.819	rs6430926	T	C	-0.088	0.0197	8.37e-06	14306	19.9541
ebi-a-GCST90016990	Genus	Eggerthella id.819	rs13070736	A	C	-0.1213	0.0272	7.62e-06	14306	19.8877
ebi-a-GCST90016990	Genus	Eggerthella id.819	rs2877457	G	A	-0.0935	0.021	9.03e-06	14306	19.8237
ebi-a-GCST90016990	Genus	Eggerthella id.819	rs2240838	G	A	-0.0981	0.0198	7.36e-07	14306	24.5475
ebi-a-GCST90016990	Genus	Eggerthella id.819	rs1784446	A	G	-0.0908	0.0198	5.23e-06	14306	21.0301
ebi-a-GCST90016990	Genus	Eggerthella id.819	rs67490567	T	C	0.1085	0.0245	8.94e-06	14306	19.6122
ebi-a-GCST90016990	Genus	Eggerthella id.819	rs4985746	A	G	-0.1105	0.0248	5.71e-06	14306	19.8528
ebi-a-GCST90016990	Genus	Eggerthella id.819	rs76663501	C	T	0.1753	0.0379	4.83e-06	14306	21.3937
ebi-a-GCST90016990	Order	Nb1N id.3953	rs2223081	A	G	-0.1026	0.0221	3.89e-06	14306	21.5531
ebi-a-GCST90017104	Order	Nb1N id.3953	rs166849	A	G	-0.0911	0.0202	7.74e-06	14306	20.3392
ebi-a-GCST90017104	Order	Nb1N id.3953	rs13385922	T	C	0.0929	0.0201	3.97e-06	14306	21.3619
ebi-a-GCST90017104	Order	Nb1N id.3953	rs267959	G	A	-0.0989	0.021	2.62e-06	14306	22.1796
ebi-a-GCST90017104	Order	Nb1N id.3953	rs13219468	G	C	0.1153	0.0237	1.41e-06	14306	23.668
ebi-a-GCST90017104	Order	Nb1N id.3953	rs60583455	T	C	0.1089	0.0212	2.6e-07	14306	26.3866
ebi-a-GCST90017104	Order	Nb1N id.3953	rs2172426	T	C	0.1021	0.0199	3.17e-07	14306	26.3236
ebi-a-GCST90017104	Order	Nb1N id.3953	rs55921101	A	T	-0.1092	0.0236	4.32e-06	14306	21.4102
ebi-a-GCST90017104	Order	Nb1N id.3953	rs7911787	G	T	-0.2231	0.047	3.39e-06	14306	22.5322
ebi-a-GCST90017104	Order	Nb1N id.3953	rs11251024	G	A	0.1042	0.0207	6.63e-07	14306	25.3393
ebi-a-GCST90017104	Order	Nb1N id.3953	rs11606187	A	G	-0.1545	0.0326	3.31e-06	14306	22.4606
ebi-a-GCST90017104	Order	Nb1N id.3953	rs9542068	T	C	0.0991	0.0218	6.52e-06	14306	20.6649
ebi-a-GCST90017104	Order	Nb1N id.3953	rs72671304	T	C	0.1723	0.037	3.8e-06	14306	21.6854
ebi-a-GCST90017104	Order	Nb1N id.3953	rs60775321	T	C	-0.0962	0.0214	7.1e-06	14306	20.208
ebi-a-GCST90017104	Order	Nb1N id.3953	rs4383094	C	T	-0.1492	0.0321	4.28e-06	14306	21.6037
ebi-a-GCST90017104	Order	Nb1N id.3953	rs2930903	C	G	0.0908	0.0209	6.84e-06	14306	18.8747
ebi-a-GCST90017104	Genus	Christensenellaceae R 7Group id.11283	rs8126061	T	C	-0.1591	0.0352	7.36e-06	14306	20.4294
ebi-a-GCST90016978	Genus	Christensenellaceae R 7Group id.11283	rs62190261	A	C	0.0958	0.0215	8.74e-06	14306	19.8543
ebi-a-GCST90016978	Genus	Christensenellaceae R 7Group id.11283	rs10461257	A	G	-0.0552	0.0122	6.51e-06	14306	20.4719
ebi-a-GCST90016978	Genus	Christensenellaceae R 7Group id.11283	rs79150079	C	A	0.1215	0.0271	9.42e-06	14306	20.1008
ebi-a-GCST90016978	Genus	Christensenellaceae R 7Group id.11283	rs62467127	C	T	0.1141	0.0252	3.25e-06	14306	20.5008
ebi-a-GCST90016978	Genus	Christensenellaceae R 7Group id.11283	rs892686	A	G	0.0514	0.0111	3.97e-06	14306	21.4427
ebi-a-GCST90016978	Genus	Christensenellaceae R 7Group id.11283	rs78521377	C	T	0.125	0.0275	5.61e-06	14306	20.6612
ebi-a-GCST90016978	Genus	Christensenellaceae R 7Group id.11283	rs17081797	A	G	-0.0904	0.0204	3.34e-06	14306	19.6371
ebi-a-GCST90016978	Genus	Christensenellaceae R 7Group id.11283	rs73952017	C	T	-0.0862	0.0194	8.46e-06	14306	19.7429
ebi-a-GCST90016978	Genus	Christensenellaceae R 7Group id.11283	rs60954665	T	G	0.0498	0.0111	7.13e-06	14306	20.1286
ebi-a-GCST90016978	Genus	Christensenellaceae R 7Group id.11283	rs999354	T	A	0.058	0.0117	7.01e-07	14306	24.5745
ebi-a-GCST90016978	Class	Alphaproteobacteria id.2379	rs62132810	A	G	-0.0829	0.018	5.67e-06	14306	21.2111
ebi-a-GCST90016909	Class	Alphaproteobacteria id.2379	rs10803434	A	T	-0.0693	0.0149	3.55e-06	14306	21.6319
ebi-a-GCST90016909	Class	Alphaproteobacteria id.2379	rs76784716	A	G	0.1333	0.0268	5.09e-07	14306	24.7395
ebi-a-GCST90016909	Class	Alphaproteobacteria id.2379	rs34569731	G	A	-0.0705	0.0158	7.38e-06	14306	19.9097
ebi-a-GCST90016909	Class	Alphaproteobacteria id.2379	rs17061716	G	C	0.0927	0.0208	9.33e-06	14306	19.8624
ebi-a-GCST90016909	Class	Alphaproteobacteria id.2379	rs55876211	C	T	-0.0808	0.0184	7.54e-06	14306	19.2836
ebi-a-GCST90016909	Class	Alphaproteobacteria id.2379	rs62285697	C	T	0.0805	0.0181	9.76e-06	14306	19.7804
ebi-a-GCST90016909	Class	Alphaproteobacteria id.2379	rs9813022	A	G	-0.0751	0.0154	1.05e-06	14306	23.7815
ebi-a-GCST90016909	Class	Alphaproteobacteria id.2379	rs140912403	C	T	-0.1607	0.0318	6.2e-07	14306	25.5374
ebi-a-GCST90016909	Class	Alphaproteobacteria id.2379	rs7960664	A	G	-0.0969	0.0215	8.84e-06	14306	20.3128
ebi-a-GCST90016909	Genus	Intestinimonas id.2062	rs12977163	G	C	0.069	0.0154	7.14e-06	14306	20.0751
ebi-a-GCST90017019	Genus	Intestinimonas id.2062	rs12566247	T	A	0.0637	0.0135	2.19e-06	14306	22.2644
ebi-a-GCST90017019	Genus	Intestinimonas id.2062	rs716604	A	G	0.0818	0.0166	8.57e-07	14306	24.2823
ebi-a-GCST90017019	Genus	Intestinimonas id.2062	rs72982915	C	T	0.1832	0.0403	4.91e-06	14306	20.6653
ebi-a-GCST90017019	Genus	Intestinimonas id.2062	rs2276760	A	G	-0.0685	0.0153	7.84e-06	14306	20.0446
ebi-a-GCST90017019	Genus	Intestinimonas id.2062	rs62240188	G	A	0.1301	0.0267	2.2e-06	14306	23.7428
ebi-a-GCST90017019	Genus	Intestinimonas id.2062	rs9823439	C	T	0.0582	0.0131	9.86e-06	14306	19.738
ebi-a-GCST90017019	Genus	Intestinimonas id.2062	rs994794	G	C	-0.1419	0.0315	7.31e-06	14306	20.2929
ebi-a-GCST90017019	Genus	Intestinimonas id.2062	rs2731794	C	T	0.1206	0.0258	1.92e-06	14306	21.8502
ebi-a-GCST90017019	Genus	Intestinimonas id.2062	rs6934519	C	T	0.0692	0.0151	8.57e-06	14306	21.0019
ebi-a-GCST90017019	Genus	Intestinimonas id.2062	rs62427239	C	A	0.1627	0.0368	9.41e-06	14306	19.547
ebi-a-GCST90017019	Genus	Intestinimonas id.2062	rs10262702	T	C	0.0918	0.0195	2.06e-06	14306	22.1624
ebi-a-GCST90017019	Genus	Intestinimonas id.2062	rs1859797	G	A	0.0604	0.0132	4.12e-06	14306	20.9376
ebi-a-GCST90017019	Genus	Intestinimonas id.2062	rs17067892	C	T	0.1072	0.025	6.38e-06	14306	18.3869
ebi-a-GCST90017019	Genus	Intestinimonas id.2062	rs11258178	A	G	0.0661	0.0134	6.98e-07	14306	24.3329
ebi-a-GCST90017019	Genus	Intestinimonas id.2062	rs12226153	A	G	-0.1511	0.0307	5.12e-07	14306	24.2244
ebi-a-GCST90017019	Genus	Intestinimonas id.2062	rs1000888	C	G	-0.0585	0.0132	9.71e-06	14306	19.641
ebi-a-GCST90017019	Genus	Intestinimonas id.2062	rs7170984	T	C	-0.0658	0.0141	2.98e-06	14306	21.7778
ebi-a-GCST90017019	Genus	Intestinimonas id.2062	rs4784055	T	C	-0.1753	0.0386	8.72e-07	14306	20.6248
ebi-a-GCST90017019	Genus	Intestinimonas id.2062	rs2930225	T	G	-0.073	0.0153	1.35e-06	14306	22.7647
ebi-a-GCST90017019	Genus	Senegalimassilia id.11160	rs4113676	A	C	-0.2185	0.049	7.42e-06	14306	19.8843
ebi-a-GCST90017068	Genus	Senegalimassilia id.11160	rs1990708	A	C	-0.1096	0.0248	8.91e-06	14306	19.5307
ebi-a-GCST90017068	Genus	Senegalimassilia id.11160	rs13383270	C	G	-0.0775	0.0171	6.04e-06	14306	20.5405
ebi-a-GCST90017068	Genus	Senegalimassilia id.11160	rs10036909	C	T	0.1855	0.0401	8.05e-06	14306	21.3993
ebi-a-GCST90017068	Genus	Senegalimassilia id.11160	rs11787826	C	A	0.0813	0.0171	2.63e-06	14306	22.6042
ebi-a-GCST90017068	Genus	Senegalimassilia id.11160	rs57512504	T	A	0.0819	0.0172	2.03e-06	14306	22.6731
ebi-a-GCST90017068	Genus	Senegalimassilia id.11160	rs2017373	C	T	0.0782	0.0177	9.5e-06	14306	19.5194
ebi-a-GCST90017068	Genus	Senegalimassilia id.11160	rs72887800	T	A	-0.0822	0.0176	2.42e-06	14306	21.8131
ebi-a-GCST90017068	Genus	Ruminococcaceae Nk4A214 Group id.11358	rs7225245	A	G	-0.0792	0.017	4.18e-06	14306	21.7046
ebi-a-GCST90017052	Genus	Ruminococcaceae Nk4A214 Group id.11358	rs6681678	T	C	0.1002	0.024	9.05e-06	14306	17.4306
ebi-a-GCST90017052	Genus	Ruminococcaceae Nk4A214 Group id.11358	rs11586410	G	A	-0.0863	0.017	3.66e-07	14306	25.7706
ebi-a-GCST90017052	Genus	Ruminococcaceae Nk4A214 Group id.11358	rs12731	A	G	-0.0528	0.0115	4.87e-06	14306	21.0801
ebi-a-GCST90017052	Genus	Ruminococcaceae Nk4A214 Group id.11358	rs114244418	C	G	-0.1753	0.0373	3.59e-06	14306	22.0875
ebi-a-GCST90017052	Genus	Ruminococcaceae Nk4A214 Group id.11358	rs7573569	T	C	0.1077	0.0234	3.23e-06	14306	21.1836
ebi-a-GCST90017052	Genus	Ruminococcaceae Nk4A214 Group id.11358	rs13087692	G	T	-0.0575	0.0126	8.69e-06	14306	20.8255
ebi-a-GCST90017052	Genus	Ruminococcaceae Nk4A214 Group id.11358	rs147475196	A	G	-0.1338	0.0295	4.73e-06	14306	20.5716
ebi-a-GCST90017052	Genus	Ruminococcaceae Nk4A214 Group id.11358	rs12642039	C	T	0.0553	0.0119	3.43e-06	14306	21.5952
ebi-a-GCST90017052	Genus	Ruminococcaceae Nk4A214 Group id.11358	rs35559912	T	C	-0.0925	0.0204	4.89e-06	14306	20.56
ebi-a-GCST90017052	Genus	Ruminococcaceae Nk4A214 Group id.11358	rs11241747	T	C	-0.0534	0.012	6.59e-06	14306	19.8025
ebi-a-GCST90017052	Genus	Ruminococcaceae Nk4A214 Group id.11358	rs73158814	C	G	-0.1093	0.0227	2.2e-06	14306	23.184
ebi-a-GCST90017052	Genus	Ruminococcaceae Nk4A214 Group id.11358	rs34576931	G	C	-0.0873	0.0195	4.72e-06	14306	20.0428
ebi-a-GCST90017052	Genus	Ruminococcaceae Nk4A214 Group id.11358	rs62027366	T	C	0.0615	0.0138	6.58e-06	14306	19.8606
ebi-a-GCST90017052	Genus	Ruminococcaceae Nk4A214 Group id.11358	rs4814689	C	T	-0.1083	0.0231	4.55e-06	14306	21.9803
ebi-a-GCST90017052	Genus	Ruminococcaceae Nk4A214 Group id.11358	rs136761	A	G	0.0588	0.0119	8.15e-07	14306	24.4152
ebi-a-GCST90017052	Genus	Ruminococcaceae Ucg009 id.11366	rs5994253	A	G	-0.0811	0.0158	2.35e-07	14306	26.3468
ebi-a-GCST90017057	Genus	Ruminococcaceae Ucg009 id.11366	rs4079028	C	T	0.0916	0.0199	3.28e-06	14306	21.1877
ebi-a-GCST90017057	Genus	Ruminococcaceae Ucg009 id.11366	rs61779334	G	C	-0.1381	0.0292	1.94e-06	14306	22.3677
ebi-a-GCST90017057	Genus	Ruminococcaceae Ucg009 id.11366	rs138460696	A	G	0.1393	0.0316	9.81e-06	14306	19.4325
ebi-a-GCST90017057	Genus	Ruminococcaceae Ucg009 id.11366	rs2192926	A	G	-0.089	0.0193	4.88e-06	14306	21.265
ebi-a-GCST90017057	Genus	Ruminococcaceae Ucg009 id.11366	rs12508214	C	T	-0.0775	0.0169	4.75e-06	14306	21.0296
ebi-a-GCST90017057	Genus	Ruminococcaceae Ucg009 id.11366	rs113006825	T	C	-0.0929	0.0208	7.98e-06	14306	19.9482
ebi-a-GCST90017057	Genus	Ruminococcaceae Ucg009 id.11366	rs4708333	T	G	-0.084	0.0175	1.56e-06	14306	23.04
ebi-a-GCST90017057	Genus	Ruminococcaceae Ucg009 id.11366	rs6952765	G	A	0.0732	0.0167	8.13e-06	14306	19.2127
ebi-a-GCST90017057	Genus	Ruminococcaceae Ucg009 id.11366	rs2058609	G	A	-0.0816	0.0175	3.12e-06	14306	21.7422
ebi-a-GCST90017057	Genus	Ruminococcaceae Ucg009 id.11366	rs9558661	T	C	-0.0898	0.0201	7.01e-06	14306	19.96
ebi-a-GCST90017057	Genus	Ruminococcaceae Ucg009 id.11366	rs8009993	G	C	-0.1359	0.0245	4.42e-08	14306	30.7685
ebi-a-GCST90017057	Genus	Ruminococcaceae Ucg009 id.11366	rs758191	T	G	0.177	0.0375	9.01e-06	14306	22.2784
ebi-a-GCST90017057	Genus	Ruminococcaceae Ucg009 id.11366	rs1550196	A	G	-0.1308	0.0262	1.13e-06	14306	24.9237
ebi-a-GCST90017057	Genus	Lachnospiraceae Nc2004 Group id.11316	rs78410648	A	G	0.121	0.0277	9.67e-06	14306	19.0814
ebi-a-GCST90017022	Genus	Lachnospiraceae Nc2004 Group id.11316	rs12127733	G	A	0.1152	0.0246	3.11e-06	14306	21.9298
ebi-a-GCST90017022	Genus	Lachnospiraceae Nc2004 Group id.11316	rs3756315	A	G	-0.0883	0.0188	3.33e-06	14306	22.06
ebi-a-GCST90017022	Genus	Lachnospiraceae Nc2004 Group id.11316	rs12208226	C	A	-0.1547	0.034	9.75e-06	14306	20.7025
ebi-a-GCST90017022	Genus	Lachnospiraceae Nc2004 Group id.11316	rs1928659	T	C	0.1025	0.0226	6.17e-06	14306	20.5698
ebi-a-GCST90017022	Genus	Lachnospiraceae Nc2004 Group id.11316	rs1331592	G	C	-0.0949	0.0208	5.34e-06	14306	20.8164
ebi-a-GCST90017022	Genus	Lachnospiraceae Nc2004 Group id.11316	rs1929743	T	C	0.0837	0.019	9.06e-06	14306	19.4063
ebi-a-GCST90017022	Genus	Lachnospiraceae Nc2004 Group id.11316	rs12863463	G	A	-0.1564	0.0345	6.04e-06	14306	20.5511
ebi-a-GCST90017022	Genus	Lachnospiraceae Nc2004 Group id.11316	rs117467633	T	C	-0.1697	0.0383	9.13e-06	14306	19.6321
ebi-a-GCST90017022	Genus	Lachnospiraceae Nc2004 Group id.11316	rs17067076	G	A	-0.1546	0.0352	5.61e-06	14306	19.2901
ebi-a-GCST90017022	Family	Acidaminococcaceae id.2166	rs6116753	G	A	0.0995	0.0209	2.92e-06	14306	22.6649
ebi-a-GCST90016924	Family	Acidaminococcaceae id.2166	rs6427992	C	G	0.0596	0.013	4.24e-06	14306	21.0187
ebi-a-GCST90016924	Family	Acidaminococcaceae id.2166	rs74540770	G	A	-0.109	0.0244	7.09e-06	14306	19.956
ebi-a-GCST90016924	Family	Acidaminococcaceae id.2166	rs78702810	T	C	-0.1438	0.0323	9.16e-06	14306	19.8204
ebi-a-GCST90016924	Family	Acidaminococcaceae id.2166	rs262812	T	C	-0.0657	0.0142	3.25e-06	14306	21.4069
ebi-a-GCST90016924	Family	Acidaminococcaceae id.2166	rs6923842	T	C	-0.0796	0.0169	2.21e-06	14306	22.1847
ebi-a-GCST90016924	Family	Acidaminococcaceae id.2166	rs2933324	G	A	0.0663	0.014	2.24e-06	14306	22.427
ebi-a-GCST90016924	Family	Acidaminococcaceae id.2166	rs6589457	G	A	-0.1659	0.035	2.32e-06	14306	22.4676
ebi-a-GCST90016924	Class	Actinobacteria id.419	rs45497800	T	C	-0.1179	0.0257	5.86e-06	14306	21.0456
ebi-a-GCST90016908	Class	Actinobacteria id.419	rs6660520	G	A	-0.0711	0.0134	1.11e-07	14306	28.1533
ebi-a-GCST90016908	Class	Actinobacteria id.419	rs12049045	A	G	0.051	0.0114	8.63e-06	14306	20.0139
ebi-a-GCST90016908	Class	Actinobacteria id.419	rs182549	T	C	-0.1115	0.0121	3.79e-20	14306	84.9139
ebi-a-GCST90016908	Class	Actinobacteria id.419	rs1376754	G	A	0.0509	0.0113	6.71e-06	14306	20.2898
ebi-a-GCST90016908	Class	Actinobacteria id.419	rs11745923	G	T	0.0564	0.0116	1.58e-06	14306	23.6397
ebi-a-GCST90016908	Class	Actinobacteria id.419	rs7700479	T	A	-0.077	0.0174	8.62e-06	14306	19.5832
ebi-a-GCST90016908	Class	Actinobacteria id.419	rs857444	C	T	0.051	0.0115	8.92e-06	14306	19.6673
ebi-a-GCST90016908	Class	Actinobacteria id.419	rs961091	G	A	0.0501	0.0113	8.68e-06	14306	19.6571
ebi-a-GCST90016908	Class	Actinobacteria id.419	rs80083040	T	G	0.1558	0.0348	8.62e-06	14306	20.0436
ebi-a-GCST90016908	Class	Actinobacteria id.419	rs1515761	C	T	-0.0762	0.017	4.96e-06	14306	20.0915
ebi-a-GCST90016908	Class	Actinobacteria id.419	rs4945008	G	A	-0.0541	0.0121	5.39e-06	14306	19.9905
ebi-a-GCST90016908	Class	Actinobacteria id.419	rs10841473	G	C	-0.0584	0.0123	2.59e-06	14306	22.5432
ebi-a-GCST90016908	Class	Actinobacteria id.419	rs7322849	T	C	0.0944	0.0193	6.21e-07	14306	23.9238
ebi-a-GCST90016908	Class	Actinobacteria id.419	rs12899991	T	A	-0.072	0.0155	4.03e-06	14306	21.5775
ebi-a-GCST90016908	Class	Actinobacteria id.419	rs72767435	T	C	-0.1264	0.0274	2.57e-06	14306	21.281
ebi-a-GCST90016908	Class	Actinobacteria id.419	rs8047955	G	A	-0.0576	0.0117	8.34e-07	14306	24.2367
ebi-a-GCST90016908	Class	Actinobacteria id.419	rs11655079	T	C	-0.0561	0.0124	5.93e-06	14306	20.4683
ebi-a-GCST90016908	Genus	Roseburia id.2012	rs134366	A	G	-0.1119	0.0235	1.5e-06	14306	22.6738
ebi-a-GCST90017048	Genus	Roseburia id.2012	rs12740451	T	C	0.0698	0.0154	7.34e-06	14306	20.5433
ebi-a-GCST90017048	Genus	Roseburia id.2012	rs302266	T	C	-0.0777	0.0173	8.13e-06	14306	20.172
ebi-a-GCST90017048	Genus	Roseburia id.2012	rs6445851	A	G	0.0497	0.0108	3.53e-06	14306	21.177
ebi-a-GCST90017048	Genus	Roseburia id.2012	rs116270582	T	A	-0.1538	0.0329	1.2e-06	14306	21.8535
ebi-a-GCST90017048	Genus	Roseburia id.2012	rs2943022	T	C	0.0494	0.0107	4.11e-06	14306	21.315
ebi-a-GCST90017048	Genus	Roseburia id.2012	rs78753150	A	C	0.0969	0.0214	9.98e-06	14306	20.5031
ebi-a-GCST90017048	Genus	Roseburia id.2012	rs329182	T	C	0.069	0.0153	5.9e-06	14306	20.3383
ebi-a-GCST90017048	Genus	Roseburia id.2012	rs75326254	C	T	-0.1046	0.0231	7.5e-06	14306	20.504
ebi-a-GCST90017048	Genus	Roseburia id.2012	rs6930661	C	T	-0.0962	0.0205	2.48e-06	14306	22.0213
ebi-a-GCST90017048	Genus	Roseburia id.2012	rs4748237	G	C	0.0488	0.0106	4.67e-06	14306	21.1947
ebi-a-GCST90017048	Genus	Roseburia id.2012	rs75820970	C	G	-0.2321	0.0482	1.48e-07	14306	23.1876
ebi-a-GCST90017048	Genus	Roseburia id.2012	rs16910295	T	C	-0.098	0.021	2.91e-06	14306	21.7778
ebi-a-GCST90017048	Genus	Roseburia id.2012	rs2160994	C	T	-0.0551	0.0112	9.7e-07	14306	24.2029
ebi-a-GCST90017048	Genus	Roseburia id.2012	rs9300744	C	T	-0.0588	0.0126	4.75e-06	14306	21.7778
ebi-a-GCST90017048	Genus	Roseburia id.2012	rs55858165	A	C	0.1793	0.0405	9.99e-06	14306	19.5998
ebi-a-GCST90017048	Genus	Roseburia id.2012	rs57466170	C	T	0.0741	0.0172	8.3e-06	14306	18.5601
ebi-a-GCST90017048	Genus	Lachnoclostridium id.11308	rs2034589	G	C	0.063	0.0123	5.01e-07	14306	26.2344
ebi-a-GCST90017020	Genus	Lachnoclostridium id.11308	rs12566975	T	C	-0.0468	0.0106	9.57e-06	14306	19.4931
ebi-a-GCST90017020	Genus	Lachnoclostridium id.11308	rs1528479	A	G	0.0498	0.0112	9.64e-06	14306	19.7707
ebi-a-GCST90017020	Genus	Lachnoclostridium id.11308	rs615997	T	C	0.0512	0.0106	2.03e-06	14306	23.3307
ebi-a-GCST90017020	Genus	Lachnoclostridium id.11308	rs62285313	A	G	0.0864	0.0182	1.58e-06	14306	22.5364
ebi-a-GCST90017020	Genus	Lachnoclostridium id.11308	rs1031599	T	G	0.0786	0.0176	6.31e-06	14306	19.9443
ebi-a-GCST90017020	Genus	Lachnoclostridium id.11308	rs3821998	C	A	-0.0864	0.0193	6.72e-06	14306	20.0407
ebi-a-GCST90017020	Genus	Lachnoclostridium id.11308	rs4738679	A	G	0.052	0.0114	4.42e-06	14306	20.8064
ebi-a-GCST90017020	Genus	Lachnoclostridium id.11308	rs1997204	C	T	0.1081	0.0242	5.97e-06	14306	19.9536
ebi-a-GCST90017020	Genus	Lachnoclostridium id.11308	rs62028349	G	C	0.047	0.0106	9.17e-06	14306	19.66
ebi-a-GCST90017020	Genus	Lachnoclostridium id.11308	rs72829893	G	T	0.1175	0.0268	5.58e-06	14306	19.2223
ebi-a-GCST90017020	Genus	Lachnoclostridium id.11308	rs78068103	A	G	0.0886	0.0194	3.67e-06	14306	20.8576
ebi-a-GCST90017020	Genus	Lachnoclostridium id.11308	rs2385421	A	G	0.0746	0.0181	7.14e-06	14306	16.9871
ebi-a-GCST90017020	Genus	Lachnoclostridium id.11308	rs789029	C	T	-0.0641	0.0138	3.75e-06	14306	21.5754
ebi-a-GCST90017020	Order	Gastranaerophilales id.1591	rs6112314	A	C	-0.0562	0.0108	2.43e-07	14306	27.0785
ebi-a-GCST90017100	Order	Gastranaerophilales id.1591	rs16851659	G	C	-0.0895	0.0187	1.27e-06	14306	22.9067
ebi-a-GCST90017100	Order	Gastranaerophilales id.1591	rs9864379	T	C	-0.1605	0.0293	4.66e-08	14306	30.0065
ebi-a-GCST90017100	Order	Gastranaerophilales id.1591	rs73074665	A	T	0.1646	0.0356	3.62e-06	14306	21.3776
ebi-a-GCST90017100	Order	Gastranaerophilales id.1591	rs113884518	T	C	-0.2059	0.0455	7.74e-06	14306	20.4781
ebi-a-GCST90017100	Order	Gastranaerophilales id.1591	rs4129395	G	A	0.0904	0.0185	1.22e-06	14306	23.8778
ebi-a-GCST90017100	Order	Gastranaerophilales id.1591	rs1221147	A	T	-0.1263	0.0279	4.86e-06	14306	20.4927
ebi-a-GCST90017100	Order	Gastranaerophilales id.1591	rs367480	A	G	0.0842	0.0186	7.52e-06	14306	20.4927
ebi-a-GCST90017100	Order	Gastranaerophilales id.1591	rs79790072	T	C	0.2261	0.0488	3.54e-06	14306	21.4665
ebi-a-GCST90017100	Order	Gastranaerophilales id.1591	rs8028558	A	G	0.0835	0.0189	9.78e-06	14306	19.5186
ebi-a-GCST90017100	Order	Gastranaerophilales id.1591	rs11150282	T	C	0.0982	0.0197	7.36e-07	14306	24.8479
ebi-a-GCST90017100	Order	Gastranaerophilales id.1591	rs28678345	T	C	0.2131	0.0471	8.06e-06	14306	20.4703
ebi-a-GCST90017100	Genus	Eubacterium Hallii Group id.11338	rs789069	A	C	-0.1041	0.0234	6.5e-06	14306	19.7911
ebi-a-GCST90017000	Genus	Eubacterium Hallii Group id.11338	rs10798999	C	T	0.0602	0.0127	2.61e-06	14306	22.4691
ebi-a-GCST90017000	Genus	Eubacterium Hallii Group id.11338	rs17474256	G	A	0.0811	0.0185	9.45e-06	14306	19.2176
ebi-a-GCST90017000	Genus	Eubacterium Hallii Group id.11338	rs6550770	C	T	0.1981	0.0444	4.82e-06	14306	19.9069
ebi-a-GCST90017000	Genus	Eubacterium Hallii Group id.11338	rs949971	T	G	-0.054	0.0116	3.29e-06	14306	21.6706
ebi-a-GCST90017000	Genus	Eubacterium Hallii Group id.11338	rs28584818	A	G	0.1261	0.0269	4.43e-06	14306	21.9748
ebi-a-GCST90017000	Genus	Eubacterium Hallii Group id.11338	rs138531890	A	G	0.1531	0.0349	5.43e-06	14306	19.2442
ebi-a-GCST90017000	Genus	Eubacterium Hallii Group id.11338	rs17074066	T	C	-0.0814	0.0189	9.35e-06	14306	18.5492
ebi-a-GCST90017000	Genus	Eubacterium Hallii Group id.11338	rs13116360	T	C	0.1541	0.0297	2.94e-07	14306	26.9211
ebi-a-GCST90017000	Genus	Eubacterium Hallii Group id.11338	rs60254196	G	A	0.0523	0.0112	2.7e-06	14306	21.8056
ebi-a-GCST90017000	Genus	Eubacterium Hallii Group id.11338	rs10808115	C	A	0.0505	0.011	4.42e-06	14306	21.0764
ebi-a-GCST90017000	Genus	Eubacterium Hallii Group id.11338	rs10501370	C	T	-0.1156	0.0252	5.42e-06	14306	21.0433
ebi-a-GCST90017000	Genus	Eubacterium Hallii Group id.11338	rs78056098	G	T	-0.0507	0.0114	8.29e-06	14306	19.7791
ebi-a-GCST90017000	Genus	Eubacterium Hallii Group id.11338	rs117748144	T	C	-0.1266	0.0287	7.86e-06	14306	19.4582
ebi-a-GCST90017000	Genus	Eubacterium Hallii Group id.11338	rs74018587	C	T	0.2089	0.0438	3.7e-06	14306	22.7472
ebi-a-GCST90017000	Genus	Eubacterium Hallii Group id.11338	rs630939	C	T	-0.0509	0.0114	9.16e-06	14306	19.9354
ebi-a-GCST90017000	Genus	Akkermansia id.4037	rs281379	A	G	-0.05	0.0112	9.33e-06	14306	19.9298
ebi-a-GCST90016961	Genus	Akkermansia id.4037	rs11184341	C	G	-0.0656	0.0142	4.06e-06	14306	21.3418
ebi-a-GCST90016961	Genus	Akkermansia id.4037	rs61779207	G	A	-0.0761	0.0168	6.32e-06	14306	20.5187
ebi-a-GCST90016961	Genus	Akkermansia id.4037	rs11729256	T	C	0.075	0.015	6.58e-07	14306	25
ebi-a-GCST90016961	Genus	Akkermansia id.4037	rs74542928	T	C	0.1126	0.0236	1.48e-06	14306	22.7642
ebi-a-GCST90016961	Genus	Akkermansia id.4037	rs9349825	A	G	-0.0703	0.0147	2.6e-06	14306	22.8705
ebi-a-GCST90016961	Genus	Akkermansia id.4037	rs4242783	A	G	-0.0685	0.0148	3e-06	14306	21.4219
ebi-a-GCST90016961	Genus	Akkermansia id.4037	rs4936098	G	A	-0.0649	0.0136	1.1e-06	14306	22.7725
ebi-a-GCST90016961	Genus	Akkermansia id.4037	rs111862613	T	C	0.0911	0.0197	3.39e-06	14306	21.3848
ebi-a-GCST90016961	Genus	Akkermansia id.4037	rs12908520	G	A	0.0618	0.0131	2.26e-06	14306	22.2553
ebi-a-GCST90016961	Genus	Akkermansia id.4037	rs2602429	T	C	-0.0745	0.0156	2.72e-06	14306	22.8067
ebi-a-GCST90016961	Genus	Akkermansia id.4037	rs117107102	A	G	0.2044	0.0432	3.01e-06	14306	22.3869
ebi-a-GCST90016961	Family	Rhodospirillaceae id.2717	rs941682	G	A	-0.0633	0.0144	9.17e-06	14306	19.3234
ebi-a-GCST90016949	Family	Rhodospirillaceae id.2717	rs6679026	T	C	0.112	0.0251	9.95e-06	14306	19.9108
ebi-a-GCST90016949	Family	Rhodospirillaceae id.2717	rs72714493	A	G	0.0817	0.0181	7.35e-06	14306	20.3745
ebi-a-GCST90016949	Family	Rhodospirillaceae id.2717	rs76784716	A	G	0.136	0.0286	1.49e-06	14306	22.6124
ebi-a-GCST90016949	Family	Rhodospirillaceae id.2717	rs3754624	C	T	0.0971	0.02	1.71e-06	14306	23.571
ebi-a-GCST90016949	Family	Rhodospirillaceae id.2717	rs9813022	A	G	-0.0842	0.0164	2.53e-07	14306	26.3595
ebi-a-GCST90016949	Family	Rhodospirillaceae id.2717	rs55876211	C	T	-0.0912	0.0196	2.87e-06	14306	21.651
ebi-a-GCST90016949	Family	Rhodospirillaceae id.2717	rs74354280	C	T	-0.0912	0.0205	6.67e-06	14306	19.7916
ebi-a-GCST90016949	Family	Rhodospirillaceae id.2717	rs1549633	A	C	0.0999	0.0219	4.7e-06	14306	20.8086
ebi-a-GCST90016949	Family	Rhodospirillaceae id.2717	rs1035406	G	A	-0.1135	0.0251	5.84e-06	14306	20.4477
ebi-a-GCST90016949	Family	Rhodospirillaceae id.2717	rs1923415	A	G	-0.0999	0.0227	9.64e-06	14306	19.3678
ebi-a-GCST90016949	Family	Rhodospirillaceae id.2717	rs7001029	C	T	0.1174	0.0261	5.35e-06	14306	20.2328
ebi-a-GCST90016949	Family	Rhodospirillaceae id.2717	rs11591293	G	T	0.0743	0.0159	2.67e-06	14306	21.8365
ebi-a-GCST90016949	Family	Rhodospirillaceae id.2717	rs4278423	T	C	0.1075	0.0236	3.12e-06	14306	20.7488
ebi-a-GCST90016949	Family	Rhodospirillaceae id.2717	rs61933850	G	A	0.1648	0.0361	7.23e-06	14306	20.8401
ebi-a-GCST90016949	Family	Rhodospirillaceae id.2717	rs13336560	C	T	-0.0702	0.0158	9.17e-06	14306	19.7406
ebi-a-GCST90016949	Family	Rhodospirillaceae id.2717	rs12977163	G	C	0.0731	0.0163	7.63e-06	14306	20.1122
ebi-a-GCST90016949	Genus	Oxalobacter id.2978	rs4822789	G	C	0.0734	0.0161	7.01e-06	14306	20.7845
ebi-a-GCST90017038	Genus	Oxalobacter id.2978	rs4428215	G	A	0.1303	0.0242	7.51e-08	14306	28.9907
ebi-a-GCST90017038	Genus	Oxalobacter id.2978	rs36057338	G	T	0.2078	0.0421	8.8e-07	14306	24.3628
ebi-a-GCST90017038	Genus	Oxalobacter id.2978	rs1569853	T	C	-0.1381	0.0297	3.65e-06	14306	21.6209
ebi-a-GCST90017038	Genus	Oxalobacter id.2978	rs6993398	G	A	0.1272	0.0279	7.13e-06	14306	20.7858
ebi-a-GCST90017038	Genus	Oxalobacter id.2978	rs10464997	G	A	0.1377	0.0295	3.3e-06	14306	21.7883
ebi-a-GCST90017038	Genus	Oxalobacter id.2978	rs12002250	A	C	0.2171	0.0466	1.42e-06	14306	21.7044
ebi-a-GCST90017038	Genus	Oxalobacter id.2978	rs736744	T	C	-0.1179	0.0211	2.57e-08	14306	31.2221
ebi-a-GCST90017038	Genus	Oxalobacter id.2978	rs3862635	C	T	-0.1721	0.0394	9.19e-06	14306	19.0796
ebi-a-GCST90017038	Genus	Oxalobacter id.2978	rs11108500	A	G	-0.1991	0.0427	3.74e-06	14306	21.7414
ebi-a-GCST90017038	Genus	Oxalobacter id.2978	rs111966731	T	C	0.2131	0.0472	7.3e-06	14306	20.3837
ebi-a-GCST90017038	Genus	Oxalobacter id.2978	rs6071435	T	A	-0.1055	0.0215	1.07e-06	14306	24.0784
ebi-a-GCST90017038	Family	Peptostreptococcaceae id.2042	rs6000536	C	T	-0.131	0.0254	2.06e-07	14306	26.5996
ebi-a-GCST90016946	Family	Peptostreptococcaceae id.2042	rs6721459	G	A	-0.051	0.0112	5.08e-06	14306	20.735
ebi-a-GCST90016946	Family	Peptostreptococcaceae id.2042	rs1520207	T	C	-0.0526	0.0112	3.17e-06	14306	22.0564
ebi-a-GCST90016946	Family	Peptostreptococcaceae id.2042	rs10805326	A	G	-0.0567	0.0123	4.03e-06	14306	21.2499
ebi-a-GCST90016946	Family	Peptostreptococcaceae id.2042	rs4692811	C	T	0.0642	0.0127	4.21e-07	14306	25.5542
ebi-a-GCST90016946	Family	Peptostreptococcaceae id.2042	rs117020988	C	T	0.1824	0.0372	1.03e-06	14306	24.0416
ebi-a-GCST90016946	Family	Peptostreptococcaceae id.2042	rs76982728	T	C	0.1242	0.0267	3.24e-06	14306	21.6382
ebi-a-GCST90016946	Family	Peptostreptococcaceae id.2042	rs2644627	C	G	-0.0559	0.0112	6.33e-07	14306	24.9108
ebi-a-GCST90016946	Family	Peptostreptococcaceae id.2042	rs12377846	C	A	-0.252	0.0512	7.26e-07	14306	24.2249
ebi-a-GCST90016946	Family	Peptostreptococcaceae id.2042	rs61841503	G	A	0.092	0.0161	9.8e-09	14306	32.6531
ebi-a-GCST90016946	Family	Peptostreptococcaceae id.2042	rs77540684	T	G	0.1067	0.0246	8.14e-06	14306	18.813
ebi-a-GCST90016946	Family	Peptostreptococcaceae id.2042	rs9573937	A	G	-0.0694	0.0143	1.71e-06	14306	23.553
ebi-a-GCST90016946	Family	Peptostreptococcaceae id.2042	rs59865771	C	T	-0.0574	0.0127	7.69e-06	14306	20.4276
ebi-a-GCST90016946	Family	Peptostreptococcaceae id.2042	rs1467258	G	A	0.0726	0.0162	7.9e-06	14306	20.0837
ebi-a-GCST90016946	Family	Peptostreptococcaceae id.2042	rs75819860	T	A	0.1263	0.0268	2.49e-06	14306	22.2094
ebi-a-GCST90016946	Family	Peptostreptococcaceae id.2042	rs12986312	T	G	0.0572	0.0126	5.77e-06	14306	20.6087
ebi-a-GCST90016946	Genus	Streptococcus id.1853	rs59987323	C	T	-0.0537	0.0114	2.7e-06	14306	22.1891
ebi-a-GCST90017070	Genus	Streptococcus id.1853	rs11720390	G	A	0.107	0.0228	3.59e-06	14306	22.0241
ebi-a-GCST90017070	Genus	Streptococcus id.1853	rs6806351	T	C	-0.0634	0.0137	4.94e-06	14306	21.416
ebi-a-GCST90017070	Genus	Streptococcus id.1853	rs57646748	G	A	-0.0908	0.02	5.48e-06	14306	20.6116
ebi-a-GCST90017070	Genus	Streptococcus id.1853	rs10028567	C	T	-0.0921	0.0192	7.3e-06	14306	23.01
ebi-a-GCST90017070	Genus	Streptococcus id.1853	rs395407	C	G	0.0793	0.0174	4.37e-06	14306	20.7705
ebi-a-GCST90017070	Genus	Streptococcus id.1853	rs11764382	A	G	-0.0695	0.0144	1.29e-06	14306	23.294
ebi-a-GCST90017070	Genus	Streptococcus id.1853	rs17708276	A	G	-0.0794	0.0171	3.04e-06	14306	21.56
ebi-a-GCST90017070	Genus	Streptococcus id.1853	rs10448310	A	G	-0.0518	0.0111	3.31e-06	14306	21.7778
ebi-a-GCST90017070	Genus	Streptococcus id.1853	rs71481756	T	G	0.0931	0.0208	6.51e-06	14306	20.0342
ebi-a-GCST90017070	Genus	Streptococcus id.1853	rs7916711	A	G	0.1029	0.0217	2.72e-06	14306	22.486
ebi-a-GCST90017070	Genus	Streptococcus id.1853	rs1918540	A	G	-0.0596	0.0128	2.44e-06	14306	21.6807
ebi-a-GCST90017070	Genus	Streptococcus id.1853	rs11110281	T	C	-0.1375	0.0227	2.58e-09	14306	36.6905
ebi-a-GCST90017070	Genus	Streptococcus id.1853	rs2370083	G	T	-0.0817	0.0186	9.75e-06	14306	19.2938
ebi-a-GCST90017070	Genus	Streptococcus id.1853	rs72739637	A	G	0.096	0.0193	1.03e-06	14306	24.7416
ebi-a-GCST90017070	Genus	Streptococcus id.1853	rs6563952	C	G	-0.0827	0.018	5.82e-06	14306	21.1089
ebi-a-GCST90017070	Genus	Streptococcus id.1853	rs4968759	A	G	-0.0515	0.0112	3.78e-06	14306	21.1436
ebi-a-GCST90017070	Genus	Coprococcus2 id.11302	rs9903102	C	A	-0.0709	0.0155	4.18e-06	14306	20.9232
ebi-a-GCST90016984	Genus	Coprococcus2 id.11302	rs9426473	A	G	0.0727	0.0162	6.31e-06	14306	20.139
ebi-a-GCST90016984	Genus	Coprococcus2 id.11302	rs6677933	C	T	-0.0804	0.0164	1.19e-06	14306	24.0339
ebi-a-GCST90016984	Genus	Coprococcus2 id.11302	rs61823518	A	C	-0.0955	0.0216	6.68e-06	14306	19.5479
ebi-a-GCST90016984	Genus	Coprococcus2 id.11302	rs12634070	T	C	0.0736	0.0165	9.95e-06	14306	19.897
ebi-a-GCST90016984	Genus	Coprococcus2 id.11302	rs72680320	T	C	-0.0649	0.0139	2.27e-06	14306	21.8002
ebi-a-GCST90016984	Genus	Coprococcus2 id.11302	rs10070053	A	G	0.0594	0.0135	7.65e-06	14306	19.36
ebi-a-GCST90016984	Genus	Coprococcus2 id.11302	rs2482516	C	T	0.0754	0.0165	4.72e-06	14306	20.8821
ebi-a-GCST90016984	Genus	Coprococcus2 id.11302	rs35890118	A	G	-0.0665	0.0148	8.26e-06	14306	20.1892
ebi-a-GCST90016984	Genus	Coprococcus2 id.11302	rs1958519	T	A	0.0665	0.0139	1.58e-06	14306	22.8883
ebi-a-GCST90016984	Genus	Veillonella id.2198	rs59936925	A	T	0.1171	0.0234	9.38e-07	14306	25.0428
ebi-a-GCST90017088	Genus	Veillonella id.2198	rs6656807	G	A	-0.0703	0.0154	5.5e-06	14306	20.8386
ebi-a-GCST90017088	Genus	Veillonella id.2198	rs7645873	T	A	-0.0761	0.0164	3.12e-06	14306	21.5319
ebi-a-GCST90017088	Genus	Veillonella id.2198	rs62376424	C	T	-0.0762	0.0163	3.65e-06	14306	21.8542
ebi-a-GCST90017088	Genus	Veillonella id.2198	rs12679709	C	G	-0.0793	0.0165	1.78e-06	14306	23.0982
ebi-a-GCST90017088	Genus	Veillonella id.2198	rs11141494	G	A	-0.0783	0.0174	9.75e-06	14306	20.25
ebi-a-GCST90017088	Genus	Veillonella id.2198	rs55807413	A	G	0.1073	0.0238	5.51e-06	14306	20.3257
ebi-a-GCST90017088	Genus	Veillonella id.2198	rs2013594	C	T	0.0721	0.0155	3.42e-06	14306	21.6375
ebi-a-GCST90017088	Genus	Veillonella id.2198	rs11614532	G	C	0.0745	0.0165	7.13e-06	14306	20.3866
ebi-a-GCST90017088	Genus	Veillonella id.2198	rs7359080	C	A	-0.1354	0.0304	7.4e-06	14306	19.8376
ebi-a-GCST90017088	Genus	Veillonella id.2198	rs1882878	A	G	-0.0769	0.0164	2.98e-06	14306	21.9869
ebi-a-GCST90017088	Genus	Clostridium Sensustricto1 id.1873	rs742016	A	G	-0.0689	0.015	4.66e-06	14306	21.0987
ebi-a-GCST90016980	Genus	Clostridium Sensustricto1 id.1873	rs11586026	A	T	0.111	0.025	8.85e-06	14306	19.7136
ebi-a-GCST90016980	Genus	Clostridium Sensustricto1 id.1873	rs2817172	C	T	0.0581	0.0124	2.77e-06	14306	21.9538
ebi-a-GCST90016980	Genus	Clostridium Sensustricto1 id.1873	rs11264403	G	A	-0.1391	0.0334	7.76e-06	14306	17.3445
ebi-a-GCST90016980	Genus	Clostridium Sensustricto1 id.1873	rs12490337	C	G	-0.0617	0.0138	7.49e-06	14306	19.99
ebi-a-GCST90016980	Genus	Clostridium Sensustricto1 id.1873	rs115807074	A	G	-0.2274	0.0493	4.32e-06	14306	21.2759
ebi-a-GCST90016980	Genus	Clostridium Sensustricto1 id.1873	rs550843	T	C	-0.0783	0.0169	2.05e-06	14306	21.466
ebi-a-GCST90016980	Genus	Clostridium Sensustricto1 id.1873	rs12341505	G	A	0.0811	0.018	4.82e-06	14306	20.3
ebi-a-GCST90016980	Genus	Clostridium Sensustricto1 id.1873	rs2795528	G	A	-0.1843	0.0392	2.72e-06	14306	22.1044
ebi-a-GCST90016980	Class	Deltaproteobacteria id.3087	rs116847295	C	T	0.11	0.0246	4.58e-06	14306	19.9947
ebi-a-GCST90016915	Class	Deltaproteobacteria id.3087	rs16851319	G	C	-0.0706	0.0151	5.68e-06	14306	21.8603
ebi-a-GCST90016915	Class	Deltaproteobacteria id.3087	rs2692012	G	A	-0.1103	0.0253	3.14e-06	14306	19.0068
ebi-a-GCST90016915	Class	Deltaproteobacteria id.3087	rs3935584	C	T	-0.0523	0.0116	7.5e-06	14306	20.3277
ebi-a-GCST90016915	Class	Deltaproteobacteria id.3087	rs55744759	A	G	-0.078	0.0171	7.31e-06	14306	20.8064
ebi-a-GCST90016915	Class	Deltaproteobacteria id.3087	rs112381107	C	T	0.2066	0.0457	4.63e-06	14306	20.4375
ebi-a-GCST90016915	Class	Deltaproteobacteria id.3087	rs17791387	A	G	-0.0736	0.0154	1.6e-06	14306	22.841
ebi-a-GCST90016915	Class	Deltaproteobacteria id.3087	rs11599763	C	T	0.0544	0.0117	3.94e-06	14306	21.6185
ebi-a-GCST90016915	Class	Deltaproteobacteria id.3087	rs1035691	G	A	0.0552	0.0122	9.65e-06	14306	20.4719
ebi-a-GCST90016915	Class	Deltaproteobacteria id.3087	rs62020470	A	G	-0.0585	0.0129	4.85e-06	14306	20.5652
ebi-a-GCST90016915	Class	Deltaproteobacteria id.3087	rs9928243	C	A	-0.0538	0.0118	5.02e-06	14306	20.7874
ebi-a-GCST90016915	Class	Deltaproteobacteria id.3087	rs4506934	C	T	-0.0937	0.0201	3.59e-06	14306	21.7314
ebi-a-GCST90016915	Class	Deltaproteobacteria id.3087	rs17084793	G	A	-0.0711	0.016	5.69e-06	14306	19.7469
ebi-a-GCST90016915	Class	Deltaproteobacteria id.3087	rs6058181	C	T	0.0826	0.0166	3.4e-07	14306	24.7596
ebi-a-GCST90016915	Order	Erysipelotrichales id.2148	rs2838334	G	A	0.0562	0.0124	5.45e-06	14306	20.5414
ebi-a-GCST90017099	Order	Erysipelotrichales id.2148	rs290833	T	G	-0.0497	0.0111	8.03e-06	14306	20.0478
ebi-a-GCST90017099	Order	Erysipelotrichales id.2148	rs1884466	C	T	-0.0475	0.0107	9.53e-06	14306	19.707
ebi-a-GCST90017099	Order	Erysipelotrichales id.2148	rs2300774	A	G	-0.0524	0.0107	8.95e-07	14306	23.9825
ebi-a-GCST90017099	Order	Erysipelotrichales id.2148	rs1074800	G	A	-0.0492	0.0109	6.15e-06	14306	20.374
ebi-a-GCST90017099	Order	Erysipelotrichales id.2148	rs62504403	C	T	0.0681	0.0128	1.12e-07	14306	28.3057
ebi-a-GCST90017099	Order	Erysipelotrichales id.2148	rs7826267	G	T	0.0839	0.0199	9.28e-06	14306	17.7753
ebi-a-GCST90017099	Order	Erysipelotrichales id.2148	rs10781552	C	T	-0.0552	0.0116	2.33e-06	14306	22.6445
ebi-a-GCST90017099	Order	Erysipelotrichales id.2148	rs17530232	A	G	0.1031	0.0225	2.79e-06	14306	20.9968
ebi-a-GCST90017099	Order	Erysipelotrichales id.2148	rs56970041	T	G	0.0724	0.0164	5.4e-06	14306	19.489
ebi-a-GCST90017099	Order	Erysipelotrichales id.2148	rs8003149	C	T	0.0539	0.0117	4.08e-06	14306	21.223
ebi-a-GCST90017099	Order	Erysipelotrichales id.2148	rs4078432	T	C	0.0609	0.0134	4.23e-06	14306	20.655
ebi-a-GCST90017099	Order	Erysipelotrichales id.2148	rs35161940	T	C	-0.0806	0.0168	1.85e-06	14306	23.0171
ebi-a-GCST90017099	Class	Mollicutes id.3920	rs7234058	T	C	-0.0946	0.0194	9.12e-07	14306	23.7782
ebi-a-GCST90016921	Class	Mollicutes id.3920	rs3768491	G	A	0.0681	0.0149	4.23e-06	14306	20.8892
ebi-a-GCST90016921	Class	Mollicutes id.3920	rs12566890	T	G	-0.1011	0.0231	3.65e-06	14306	19.1548
ebi-a-GCST90016921	Class	Mollicutes id.3920	rs11890098	A	G	0.0744	0.0153	9.57e-07	14306	23.6463
ebi-a-GCST90016921	Class	Mollicutes id.3920	rs2464826	A	C	0.0944	0.0212	8.4e-06	14306	19.8277
ebi-a-GCST90016921	Class	Mollicutes id.3920	rs10108398	G	A	0.0769	0.0154	1.09e-06	14306	24.9351
ebi-a-GCST90016921	Class	Mollicutes id.3920	rs72901605	T	C	-0.0842	0.0178	3.26e-06	14306	22.3761
ebi-a-GCST90016921	Class	Mollicutes id.3920	rs78169027	A	G	-0.1083	0.0237	5.88e-06	14306	20.8814
ebi-a-GCST90016921	Class	Mollicutes id.3920	rs4885016	C	T	0.082	0.0182	7.27e-06	14306	20.2995
ebi-a-GCST90016921	Class	Mollicutes id.3920	rs74603314	T	C	0.2216	0.0463	1.56e-06	14306	22.9075
ebi-a-GCST90016921	Class	Mollicutes id.3920	rs17214486	C	A	0.061	0.0136	6.61e-06	14306	20.1179
ebi-a-GCST90016921	Class	Mollicutes id.3920	rs28537087	G	A	0.0821	0.0188	8.07e-06	14306	19.0709
ebi-a-GCST90016921	Genus	Eubacterium Oxidoreducens Group id.11339	rs6043847	T	C	-0.1149	0.0249	4.55e-06	14306	21.2932
ebi-a-GCST90017002	Genus	Eubacterium Oxidoreducens Group id.11339	rs12129908	A	C	-0.0893	0.0198	5.8e-06	14306	20.341
ebi-a-GCST90017002	Genus	Eubacterium Oxidoreducens Group id.11339	rs2973294	G	T	0.0924	0.0195	2.39e-06	14306	22.453
ebi-a-GCST90017002	Genus	Eubacterium Oxidoreducens Group id.11339	rs1425962	C	G	-0.0906	0.0201	7.32e-06	14306	20.3172
ebi-a-GCST90017002	Genus	Eubacterium Oxidoreducens Group id.11339	rs440215	T	C	-0.0933	0.0195	1.65e-06	14306	22.8925
ebi-a-GCST90017002	Genus	Eubacterium Oxidoreducens Group id.11339	rs12423772	G	T	0.141	0.0295	2.63e-06	14306	22.8452
ebi-a-GCST90017002	Genus	Intestinibacter id.11345	rs34561138	G	A	0.2161	0.046	2.51e-06	14306	22.0696
ebi-a-GCST90017018	Genus	Intestinibacter id.11345	rs893394	G	A	0.0583	0.0131	7.85e-06	14306	19.8059
ebi-a-GCST90017018	Genus	Intestinibacter id.11345	rs68093214	C	T	0.0662	0.015	9.26e-06	14306	19.4775
ebi-a-GCST90017018	Genus	Intestinibacter id.11345	rs2702387	G	A	-0.0609	0.0132	4.26e-06	14306	21.2856
ebi-a-GCST90017018	Genus	Intestinibacter id.11345	rs10805326	A	G	-0.0775	0.014	3.55e-08	14306	30.6441
ebi-a-GCST90017018	Genus	Intestinibacter id.11345	rs6875660	C	T	0.089	0.0194	3.06e-06	14306	21.0463
ebi-a-GCST90017018	Genus	Intestinibacter id.11345	rs447950	A	G	0.0628	0.0137	5.64e-06	14306	21.0125
ebi-a-GCST90017018	Genus	Intestinibacter id.11345	rs9348442	C	T	0.0991	0.0222	6.26e-06	14306	19.927
ebi-a-GCST90017018	Genus	Intestinibacter id.11345	rs62430350	T	C	0.1511	0.0351	6.84e-06	14306	18.5317
ebi-a-GCST90017018	Genus	Intestinibacter id.11345	rs16938435	T	C	-0.1122	0.0235	1.8e-06	14306	22.7955
ebi-a-GCST90017018	Genus	Intestinibacter id.11345	rs2098844	T	C	0.0575	0.0128	6.79e-06	14306	20.1797
ebi-a-GCST90017018	Genus	Intestinibacter id.11345	rs478972	C	T	0.1427	0.0297	1.82e-06	14306	23.0853
ebi-a-GCST90017018	Genus	Intestinibacter id.11345	rs11109097	T	C	-0.0624	0.0139	5.49e-06	14306	20.153
ebi-a-GCST90017018	Genus	Intestinibacter id.11345	rs4327025	G	A	-0.081	0.0154	1.64e-07	14306	27.6649
ebi-a-GCST90017018	Genus	Intestinibacter id.11345	rs118030283	G	A	-0.1518	0.0324	2.67e-06	14306	21.951
ebi-a-GCST90017018	Order	Clostridiales id.1863	rs6062862	A	G	0.0925	0.0205	6.68e-06	14306	20.3599
ebi-a-GCST90017095	Order	Clostridiales id.1863	rs290772	G	A	0.0843	0.0196	1e-05	14306	18.4988
ebi-a-GCST90017095	Order	Clostridiales id.1863	rs10209007	G	C	0.0795	0.0182	9.6e-06	14306	19.0806
ebi-a-GCST90017095	Order	Clostridiales id.1863	rs6442336	T	C	0.0548	0.0124	9.63e-06	14306	19.5307
ebi-a-GCST90017095	Order	Clostridiales id.1863	rs76767978	G	A	0.07	0.0156	8.18e-06	14306	20.1348
ebi-a-GCST90017095	Order	Clostridiales id.1863	rs6814436	C	T	-0.0742	0.0151	9.06e-07	14306	24.1465
ebi-a-GCST90017095	Order	Clostridiales id.1863	rs6815608	C	T	-0.1041	0.0211	3.72e-07	14306	24.3409
ebi-a-GCST90017095	Order	Clostridiales id.1863	rs13105690	C	T	0.0527	0.0118	9.37e-06	14306	19.9461
ebi-a-GCST90017095	Order	Clostridiales id.1863	rs72738886	T	C	0.0865	0.019	8.42e-06	14306	20.7265
ebi-a-GCST90017095	Order	Clostridiales id.1863	rs13179700	C	T	-0.0511	0.011	3.52e-06	14306	21.5802
ebi-a-GCST90017095	Order	Clostridiales id.1863	rs1842454	G	A	-0.0544	0.0127	9.92e-06	14306	18.3481
ebi-a-GCST90017095	Order	Clostridiales id.1863	rs6934062	G	C	0.0522	0.0116	7.09e-06	14306	20.25
ebi-a-GCST90017095	Order	Clostridiales id.1863	rs76860606	C	G	0.0941	0.0225	8.58e-06	14306	17.491
ebi-a-GCST90017095	Order	Clostridiales id.1863	rs10774377	G	A	-0.0523	0.0114	3.81e-06	14306	21.0472
ebi-a-GCST90017095	Order	Clostridiales id.1863	rs2273429	A	G	-0.0726	0.0153	4.17e-06	14306	22.516
ebi-a-GCST90017095	Order	Clostridiales id.1863	rs72915163	T	C	-0.058	0.0121	1.39e-06	14306	22.9766
ebi-a-GCST90017095	Order	Clostridiales id.1863	rs7269302	A	T	-0.0965	0.0212	8.84e-06	14306	20.7197
ebi-a-GCST90017095	Order	Clostridiales id.1863	rs112334273	G	A	0.0639	0.0127	4.07e-07	14306	25.316
ebi-a-GCST90017095	Genus	Haemophilus id.3698	rs992074	T	C	-0.2554	0.0509	8.95e-07	14306	25.1771
ebi-a-GCST90017013	Genus	Haemophilus id.3698	rs12191680	C	G	0.1065	0.02	1.47e-07	14306	28.3556
ebi-a-GCST90017013	Genus	Haemophilus id.3698	rs9328464	T	C	0.0723	0.0149	1.42e-06	14306	23.5453
ebi-a-GCST90017013	Genus	Haemophilus id.3698	rs9382510	C	T	-0.0935	0.0173	7.12e-08	14306	29.21
ebi-a-GCST90017013	Genus	Haemophilus id.3698	rs56310940	G	C	-0.1084	0.0247	7.23e-06	14306	19.2604
ebi-a-GCST90017013	Genus	Haemophilus id.3698	rs10781340	A	G	-0.0949	0.0203	4.32e-06	14306	21.8545
ebi-a-GCST90017013	Genus	Haemophilus id.3698	rs78909003	T	C	-0.2463	0.0504	1.67e-06	14306	23.8818
ebi-a-GCST90017013	Genus	Haemophilus id.3698	rs76022354	C	T	0.2446	0.0506	1.83e-06	14306	23.3675
ebi-a-GCST90017013	Genus	Haemophilus id.3698	rs10840326	C	G	-0.0677	0.0151	7.37e-06	14306	20.1013
ebi-a-GCST90017013	Genus	Haemophilus id.3698	rs35509	G	A	0.1282	0.0269	2.01e-06	14306	22.7128
ebi-a-GCST90017013	Genus	Haemophilus id.3698	rs12876183	T	A	0.0749	0.0167	9.63e-06	14306	20.1155
ebi-a-GCST90017013	Genus	Haemophilus id.3698	rs9574096	A	T	-0.0736	0.0155	2.18e-06	14306	22.5472
ebi-a-GCST90017013	Genus	Haemophilus id.3698	rs111582866	G	A	-0.1243	0.026	1.27e-06	14306	22.8558
ebi-a-GCST90017013	Genus	Haemophilus id.3698	rs9895850	T	C	-0.193	0.0417	2.14e-06	14306	21.4211
ebi-a-GCST90017013	Genus	Lactococcus id.1851	rs4822728	T	C	0.0706	0.0151	3.48e-06	14306	21.8603
ebi-a-GCST90017031	Genus	Lactococcus id.1851	rs6674304	C	T	0.2008	0.0442	6.18e-06	14306	20.6387
ebi-a-GCST90017031	Genus	Lactococcus id.1851	rs2293361	C	T	-0.1992	0.0431	1.4e-06	14306	21.3611
ebi-a-GCST90017031	Genus	Lactococcus id.1851	rs12621813	G	A	0.1084	0.024	6.61e-06	14306	20.4003
ebi-a-GCST90017031	Genus	Lactococcus id.1851	rs17168302	G	A	0.1919	0.0425	6.29e-06	14306	20.3879
ebi-a-GCST90017031	Genus	Lactococcus id.1851	rs55910161	C	T	0.1464	0.0307	2.36e-06	14306	22.7408
ebi-a-GCST90017031	Genus	Lactococcus id.1851	rs4766997	C	T	0.1146	0.0238	2.06e-06	14306	23.1854
ebi-a-GCST90017031	Genus	Lactococcus id.1851	rs7992246	C	T	-0.1042	0.0231	4.45e-06	14306	20.3475
ebi-a-GCST90017031	Genus	Lactococcus id.1851	rs123059	C	T	0.1367	0.0275	1.27e-06	14306	24.7099
ebi-a-GCST90017031	Genus	Lactococcus id.1851	rs34757988	G	C	0.1223	0.0229	8.95e-08	14306	28.5221
ebi-a-GCST90017031	Genus	Lactococcus id.1851	rs10417872	G	T	-0.1183	0.0245	1.29e-06	14306	23.3151
ebi-a-GCST90017031	Genus	Tyzzerella3 id.11335	rs757872	C	G	-0.1408	0.0276	4.37e-07	14306	26.0248
ebi-a-GCST90017075	Genus	Tyzzerella3 id.11335	rs7561370	C	T	-0.1313	0.0286	1.52e-06	14306	21.0764
ebi-a-GCST90017075	Genus	Tyzzerella3 id.11335	rs17706273	T	C	-0.1404	0.0275	5.88e-07	14306	26.0657
ebi-a-GCST90017075	Genus	Tyzzerella3 id.11335	rs6920448	C	T	-0.1411	0.0305	4.15e-06	14306	21.402
ebi-a-GCST90017075	Genus	Tyzzerella3 id.11335	rs1232220	T	G	0.1439	0.0318	7.91e-06	14306	20.477
ebi-a-GCST90017075	Genus	Tyzzerella3 id.11335	rs17809157	A	T	-0.1638	0.0336	1.54e-06	14306	23.7656
ebi-a-GCST90017075	Genus	Tyzzerella3 id.11335	rs7019909	T	C	0.1442	0.0302	1.76e-06	14306	22.799
ebi-a-GCST90017075	Genus	Tyzzerella3 id.11335	rs112102233	A	G	-0.2163	0.0478	6.18e-06	14306	20.4766
ebi-a-GCST90017075	Genus	Tyzzerella3 id.11335	rs10898797	C	T	0.1224	0.0275	8.85e-06	14306	19.8106
ebi-a-GCST90017075	Genus	Tyzzerella3 id.11335	rs191093	G	A	0.159	0.0353	6.76e-06	14306	20.2883
ebi-a-GCST90017075	Genus	Tyzzerella3 id.11335	rs7333521	T	C	-0.2072	0.0453	4.88e-06	14306	20.921
ebi-a-GCST90017075	Genus	Tyzzerella3 id.11335	rs75091807	G	T	-0.185	0.0383	1.71e-06	14306	23.3317
ebi-a-GCST90017075	Genus	Tyzzerella3 id.11335	rs4904512	T	C	-0.1172	0.025	3.09e-06	14306	21.9773
ebi-a-GCST90017075	Genus	Tyzzerella3 id.11335	rs55799124	A	G	-0.1144	0.0239	1.34e-06	14306	22.9116
ebi-a-GCST90017075	Genus	Oscillospira id.2064	rs67476743	T	G	0.1322	0.0222	3.74e-09	14306	35.4615
ebi-a-GCST90017037	Genus	Oscillospira id.2064	rs751183	C	T	0.0774	0.0172	6.85e-06	14306	20.25
ebi-a-GCST90017037	Genus	Oscillospira id.2064	rs73038677	T	A	-0.0832	0.0169	1.09e-06	14306	24.2367
ebi-a-GCST90017037	Genus	Oscillospira id.2064	rs28889936	A	C	0.1141	0.0253	3.37e-06	14306	20.339
ebi-a-GCST90017037	Genus	Oscillospira id.2064	rs12206468	G	A	-0.133	0.027	1.04e-06	14306	24.2647
ebi-a-GCST90017037	Genus	Oscillospira id.2064	rs72866977	A	C	-0.1306	0.0282	5.63e-06	14306	21.4481
ebi-a-GCST90017037	Genus	Oscillospira id.2064	rs62422654	C	T	0.0898	0.0198	6.47e-06	14306	20.5694
ebi-a-GCST90017037	Genus	Oscillospira id.2064	rs1954532	C	T	0.0826	0.0175	2.27e-06	14306	22.2784
ebi-a-GCST90017037	Genus	Oscillospira id.2064	rs12925026	T	C	0.1356	0.0307	9.31e-06	14306	19.5093
ebi-a-GCST90017037	Genus	Eubacterium Xylanophilum Group id.14375	rs8076323	A	G	0.0715	0.0157	5.61e-06	14306	20.7402
ebi-a-GCST90017006	Genus	Eubacterium Xylanophilum Group id.14375	rs4654122	G	C	-0.0554	0.0124	7.2e-06	14306	19.9607
ebi-a-GCST90017006	Genus	Eubacterium Xylanophilum Group id.14375	rs10917203	A	C	0.0613	0.0131	3.15e-06	14306	21.8967
ebi-a-GCST90017006	Genus	Eubacterium Xylanophilum Group id.14375	rs75586835	A	G	-0.1145	0.0263	9.39e-06	14306	18.9539
ebi-a-GCST90017006	Genus	Eubacterium Xylanophilum Group id.14375	rs13239072	G	A	0.0687	0.0143	1.82e-06	14306	23.0803
ebi-a-GCST90017006	Genus	Eubacterium Xylanophilum Group id.14375	rs1999224	G	T	-0.0949	0.0204	3.75e-06	14306	21.6407
ebi-a-GCST90017006	Genus	Eubacterium Xylanophilum Group id.14375	rs2213117	T	G	0.0878	0.0189	4.21e-06	14306	21.5807
ebi-a-GCST90017006	Genus	Eubacterium Xylanophilum Group id.14375	rs10140184	A	C	0.0577	0.0126	4.96e-06	14306	20.9706
ebi-a-GCST90017006	Genus	Eubacterium Xylanophilum Group id.14375	rs112176119	C	T	-0.1135	0.0246	3.33e-06	14306	21.2873
ebi-a-GCST90017006	Genus	Eubacterium Xylanophilum Group id.14375	rs2012708	G	A	-0.0573	0.0127	6.53e-06	14306	20.3564
ebi-a-GCST90017006	Genus	Eubacterium Xylanophilum Group id.14375	rs79582700	C	G	-0.0952	0.02	2.41e-06	14306	22.6576
ebi-a-GCST90017006	Genus	Eubacterium Xylanophilum Group id.14375	rs12980122	C	G	-0.1083	0.0238	5.02e-06	14306	20.7063
ebi-a-GCST90017006	Genus	Prevotella7 id.11182	rs17830032	G	A	-0.1606	0.0311	2.39e-07	14306	26.6668
ebi-a-GCST90017044	Genus	Prevotella7 id.11182	rs9426434	T	C	-0.1237	0.0279	9.72e-06	14306	19.6576
ebi-a-GCST90017044	Genus	Prevotella7 id.11182	rs12124567	A	G	-0.1213	0.0275	9.49e-06	14306	19.4561
ebi-a-GCST90017044	Genus	Prevotella7 id.11182	rs57404562	C	A	0.1555	0.0316	6.22e-07	14306	24.2151
ebi-a-GCST90017044	Genus	Prevotella7 id.11182	rs2240542	C	T	0.1209	0.0262	4.84e-06	14306	21.2936
ebi-a-GCST90017044	Genus	Prevotella7 id.11182	rs430270	A	C	0.1392	0.0297	2.87e-06	14306	21.9667
ebi-a-GCST90017044	Genus	Prevotella7 id.11182	rs12195431	T	C	0.1965	0.0442	8.73e-06	14306	19.7643
ebi-a-GCST90017044	Genus	Prevotella7 id.11182	rs2918132	T	C	0.1146	0.0255	6.42e-06	14306	20.1971
ebi-a-GCST90017044	Genus	Prevotella7 id.11182	rs79263163	A	C	-0.144	0.0315	7.51e-06	14306	20.898
ebi-a-GCST90017044	Genus	Prevotella7 id.11182	rs16937247	G	C	0.1461	0.0352	9.64e-06	14306	17.2272
ebi-a-GCST90017044	Genus	Prevotella7 id.11182	rs118038478	A	G	0.2057	0.0469	7.85e-06	14306	19.2364
ebi-a-GCST90017044	Genus	Prevotella7 id.11182	rs9959718	G	A	0.133	0.0275	1.9e-06	14306	23.3904
ebi-a-GCST90017044	Genus	Eubacterium Nodatum Group id.11297	rs9608249	A	G	-0.1582	0.0336	2.07e-06	14306	22.1684
ebi-a-GCST90017001	Genus	Eubacterium Nodatum Group id.11297	rs9425984	T	C	-0.1302	0.0292	7.21e-06	14306	19.8818
ebi-a-GCST90017001	Genus	Eubacterium Nodatum Group id.11297	rs7880204	T	C	-0.1255	0.0275	6.84e-06	14306	20.8268
ebi-a-GCST90017001	Genus	Eubacterium Nodatum Group id.11297	rs6818880	G	A	0.1101	0.0246	7.83e-06	14306	20.0311
ebi-a-GCST90017001	Genus	Eubacterium Nodatum Group id.11297	rs10458299	T	C	-0.1878	0.042	8.37e-06	14306	19.9937
ebi-a-GCST90017001	Genus	Eubacterium Nodatum Group id.11297	rs10263623	C	T	0.1935	0.0439	8.91e-06	14306	19.4282
ebi-a-GCST90017001	Genus	Eubacterium Nodatum Group id.11297	rs7827125	C	T	0.1223	0.0271	7.17e-06	14306	20.3664
ebi-a-GCST90017001	Genus	Eubacterium Nodatum Group id.11297	rs113893692	C	T	-0.1851	0.0404	5.76e-06	14306	20.9918
ebi-a-GCST90017001	Genus	Eubacterium Nodatum Group id.11297	rs77910827	C	T	0.2018	0.0414	9.05e-07	14306	23.7597
ebi-a-GCST90017001	Genus	Eubacterium Nodatum Group id.11297	rs11006576	A	G	-0.1102	0.0246	7.99e-06	14306	20.0675
ebi-a-GCST90017001	Genus	Eubacterium Nodatum Group id.11297	rs61841040	G	T	0.1606	0.0342	3.56e-06	14306	22.0515
ebi-a-GCST90017001	Genus	Holdemania id.2157	rs34297067	A	G	-0.1869	0.0341	6.6e-08	14306	30.0407
ebi-a-GCST90017015	Genus	Holdemania id.2157	rs967319	T	C	0.0789	0.0177	8.38e-06	14306	19.8704
ebi-a-GCST90017015	Genus	Holdemania id.2157	rs4146507	C	T	0.0795	0.0177	7.23e-06	14306	20.1738
ebi-a-GCST90017015	Genus	Holdemania id.2157	rs77293403	A	G	0.1646	0.0342	1.77e-06	14306	23.1637
ebi-a-GCST90017015	Genus	Holdemania id.2157	rs9500080	C	T	0.0927	0.0179	4.09e-07	14306	26.8197
ebi-a-GCST90017015	Genus	Holdemania id.2157	rs12701617	A	G	-0.0661	0.0149	9.52e-06	14306	19.6802
ebi-a-GCST90017015	Genus	Holdemania id.2157	rs73139538	G	A	-0.1486	0.0327	7.77e-06	14306	20.651
ebi-a-GCST90017015	Genus	Holdemania id.2157	rs113593397	A	G	-0.1289	0.0283	9.36e-06	14306	20.7459
ebi-a-GCST90017015	Genus	Holdemania id.2157	rs10885477	T	C	-0.1351	0.0302	8.6e-06	14306	20.0123
ebi-a-GCST90017015	Genus	Holdemania id.2157	rs80149660	C	T	-0.233	0.0519	6.04e-06	14306	20.1547
ebi-a-GCST90017015	Genus	Holdemania id.2157	rs1867876	T	C	0.0843	0.0162	2.74e-07	14306	27.0785
ebi-a-GCST90017015	Genus	Holdemania id.2157	rs150096134	T	A	0.1621	0.0332	2.38e-06	14306	23.8391
ebi-a-GCST90017015	Genus	Holdemania id.2157	rs116500994	G	T	-0.1376	0.0293	2.34e-06	14306	22.0547
ebi-a-GCST90017015	Genus	Holdemania id.2157	rs9529719	C	T	-0.074	0.016	5.97e-06	14306	21.3906
ebi-a-GCST90017015	Genus	Holdemania id.2157	rs41438744	C	G	-0.1249	0.027	2.44e-06	14306	21.3992
ebi-a-GCST90017015	Genus	Holdemania id.2157	rs111745969	A	G	0.1207	0.0266	3.71e-06	14306	20.5898
ebi-a-GCST90017015	Genus	Holdemania id.2157	rs11080063	G	A	-0.0665	0.015	6.67e-06	14306	19.6544
ebi-a-GCST90017015	Genus	Holdemania id.2157	rs55888180	C	G	0.1287	0.0283	5.89e-06	14306	20.6816
ebi-a-GCST90017015	Genus	Lachnospiraceae Nd3007 Group id.11317	rs6133067	T	C	0.0911	0.0179	5.17e-07	14306	25.9018
ebi-a-GCST90017023	Genus	Lachnospiraceae Nd3007 Group id.11317	rs2861203	G	A	0.0572	0.0127	7.37e-06	14306	20.2854
ebi-a-GCST90017023	Genus	Lachnospiraceae Nd3007 Group id.11317	rs13110238	C	G	-0.0637	0.0142	4.48e-06	14306	20.1234
ebi-a-GCST90017023	Genus	Lachnospiraceae Nd3007 Group id.11317	rs72776675	T	C	-0.0647	0.0148	8.72e-06	14306	19.1111
ebi-a-GCST90017023	Family	Prevotellaceae id.960	rs9932954	A	G	-0.0562	0.0116	1.25e-06	14306	23.4724
ebi-a-GCST90016948	Family	Prevotellaceae id.960	rs3860225	A	G	0.0839	0.0168	5.5e-07	14306	24.9405
ebi-a-GCST90016948	Family	Prevotellaceae id.960	rs12118202	T	C	-0.0752	0.0147	5.54e-07	14306	26.1698
ebi-a-GCST90016948	Family	Prevotellaceae id.960	rs12057990	C	T	0.059	0.0132	8.97e-06	14306	19.9782
ebi-a-GCST90016948	Family	Prevotellaceae id.960	rs4493272	T	C	-0.0605	0.0118	3.02e-07	14306	26.2873
ebi-a-GCST90016948	Family	Prevotellaceae id.960	rs4685827	T	C	-0.068	0.0145	2.77e-06	14306	21.9929
ebi-a-GCST90016948	Family	Prevotellaceae id.960	rs2278540	G	A	0.0554	0.0123	8.44e-06	14306	20.2866
ebi-a-GCST90016948	Family	Prevotellaceae id.960	rs148376875	T	G	0.0845	0.0179	2.08e-06	14306	22.2847
ebi-a-GCST90016948	Family	Prevotellaceae id.960	rs13069367	A	C	-0.054	0.012	7.39e-06	14306	20.25
ebi-a-GCST90016948	Family	Prevotellaceae id.960	rs34660375	A	G	-0.0806	0.0178	7.4e-06	14306	20.5036
ebi-a-GCST90016948	Family	Prevotellaceae id.960	rs3758087	C	T	-0.0564	0.0125	8.61e-06	14306	20.3581
ebi-a-GCST90016948	Family	Prevotellaceae id.960	rs34071565	T	A	-0.1567	0.0348	5.6e-06	14306	20.2759
ebi-a-GCST90016948	Family	Prevotellaceae id.960	rs7975087	C	A	-0.0601	0.0135	7.59e-06	14306	19.819
ebi-a-GCST90016948	Family	Prevotellaceae id.960	rs9586501	G	A	0.0593	0.0127	2.59e-06	14306	21.8023
ebi-a-GCST90016948	Family	Prevotellaceae id.960	rs10131942	C	G	0.0701	0.0158	8.61e-06	14306	19.6844
ebi-a-GCST90016948	Family	Prevotellaceae id.960	rs912860	A	G	0.229	0.0483	9.3e-07	14306	22.479
ebi-a-GCST90016948	Family	Prevotellaceae id.960	rs9958960	G	A	-0.0915	0.0174	1.06e-07	14306	27.6531
ebi-a-GCST90016948	Family	Prevotellaceae id.960	rs7252711	G	A	0.0741	0.0162	5.57e-06	14306	20.9222
ebi-a-GCST90016948	Genus	Lachnospiraceae Nk4A136 Group id.11319	rs2206482	T	G	-0.0569	0.0117	1.3e-06	14306	23.6512
ebi-a-GCST90017024	Genus	Lachnospiraceae Nk4A136 Group id.11319	rs954878	A	G	-0.0521	0.0109	1.78e-06	14306	22.8466
ebi-a-GCST90017024	Genus	Lachnospiraceae Nk4A136 Group id.11319	rs4955932	T	C	-0.0492	0.0109	7.05e-06	14306	20.374
ebi-a-GCST90017024	Genus	Lachnospiraceae Nk4A136 Group id.11319	rs7616165	G	T	-0.2305	0.0483	2.77e-06	14306	22.7744
ebi-a-GCST90017024	Genus	Lachnospiraceae Nk4A136 Group id.11319	rs76193507	A	G	-0.2297	0.05	2.93e-06	14306	21.1048
ebi-a-GCST90017024	Genus	Lachnospiraceae Nk4A136 Group id.11319	rs59805249	T	C	0.0936	0.0208	9.45e-06	14306	20.25
ebi-a-GCST90017024	Genus	Lachnospiraceae Nk4A136 Group id.11319	rs160061	G	A	-0.0514	0.0108	2.12e-06	14306	22.6505
ebi-a-GCST90017024	Genus	Lachnospiraceae Nk4A136 Group id.11319	rs10952110	G	T	0.0488	0.011	9.08e-06	14306	19.6813
ebi-a-GCST90017024	Genus	Lachnospiraceae Nk4A136 Group id.11319	rs28540839	A	C	0.0508	0.0111	9.34e-06	14306	20.9451
ebi-a-GCST90017024	Genus	Lachnospiraceae Nk4A136 Group id.11319	rs7832116	A	G	-0.0715	0.0152	3.57e-06	14306	22.1271
ebi-a-GCST90017024	Genus	Lachnospiraceae Nk4A136 Group id.11319	rs7073658	G	T	0.05	0.011	5.27e-06	14306	20.6612
ebi-a-GCST90017024	Genus	Lachnospiraceae Nk4A136 Group id.11319	rs12362320	G	C	0.0573	0.0115	8.04e-07	14306	24.8264
ebi-a-GCST90017024	Genus	Lachnospiraceae Nk4A136 Group id.11319	rs68104925	T	C	-0.0549	0.0115	2.37e-06	14306	22.7902
ebi-a-GCST90017024	Genus	Lachnospiraceae Nk4A136 Group id.11319	rs2880566	T	C	0.06	0.0135	5.61e-06	14306	19.7531
ebi-a-GCST90017024	Genus	Lachnospiraceae Nk4A136 Group id.11319	rs11263806	A	G	-0.0525	0.0117	5.07e-06	14306	20.1348
ebi-a-GCST90017024	Genus	Lachnospiraceae Nk4A136 Group id.11319	rs12611395	G	A	0.0903	0.02	5.83e-06	14306	20.3852
ebi-a-GCST90017024	Genus	Bacteroides id.918	rs73044693	A	G	-0.1076	0.023	3.57e-06	14306	21.8861
ebi-a-GCST90016968	Genus	Bacteroides id.918	rs1340391	T	C	-0.0592	0.0132	6.73e-06	14306	20.1139
ebi-a-GCST90016968	Genus	Bacteroides id.918	rs11585893	A	G	-0.0741	0.0148	1.8e-06	14306	25.0676
ebi-a-GCST90016968	Genus	Bacteroides id.918	rs6795673	C	T	0.0539	0.0105	3.38e-07	14306	26.3511
ebi-a-GCST90016968	Genus	Bacteroides id.918	rs66710942	T	C	-0.0488	0.0107	5.86e-06	14306	20.8004
ebi-a-GCST90016968	Genus	Bacteroides id.918	rs2366421	T	A	-0.0528	0.0117	7.65e-06	14306	20.3655
ebi-a-GCST90016968	Genus	Bacteroides id.918	rs28757219	T	A	0.0818	0.017	1.29e-06	14306	23.1531
ebi-a-GCST90016968	Genus	Bacteroides id.918	rs13207588	A	G	-0.0592	0.0131	7.49e-06	14306	20.4221
ebi-a-GCST90016968	Genus	Bacteroides id.918	rs495004	C	G	-0.0607	0.013	3.42e-06	14306	21.8017
ebi-a-GCST90016968	Genus	Bacteroides id.918	rs9507307	C	T	0.0604	0.0129	2.13e-06	14306	21.9227
ebi-a-GCST90016968	Genus	Bacteroides id.918	rs2023437	T	C	-0.0782	0.0168	5.02e-06	14306	21.6668
ebi-a-GCST90016968	Genus	Bacteroides id.918	rs17619981	T	G	0.0881	0.0187	2.69e-06	14306	22.1957
ebi-a-GCST90016968	Class	Negativicutes id.2164	rs66474973	G	T	0.0813	0.0164	6.81e-07	14306	24.575
ebi-a-GCST90016922	Class	Negativicutes id.2164	rs13086907	G	A	0.0625	0.0132	1.95e-06	14306	22.4188
ebi-a-GCST90016922	Class	Negativicutes id.2164	rs73232831	G	A	-0.1518	0.0315	1.87e-06	14306	23.2232
ebi-a-GCST90016922	Class	Negativicutes id.2164	rs1643968	T	C	-0.0565	0.0112	4.15e-07	14306	25.4484
ebi-a-GCST90016922	Class	Negativicutes id.2164	rs4722181	T	G	0.0501	0.0106	2e-06	14306	22.339
ebi-a-GCST90016922	Class	Negativicutes id.2164	rs1135612	G	A	0.053	0.0119	9.26e-06	14306	19.8362
ebi-a-GCST90016922	Class	Negativicutes id.2164	rs1447205	C	G	0.0502	0.0108	2.93e-06	14306	21.6053
ebi-a-GCST90016922	Class	Negativicutes id.2164	rs61249479	A	C	0.0777	0.0169	2.95e-06	14306	21.1382
ebi-a-GCST90016922	Class	Negativicutes id.2164	rs4463806	C	T	0.0544	0.0129	7.81e-06	14306	17.7835
ebi-a-GCST90016922	Class	Negativicutes id.2164	rs1649999	A	G	0.0749	0.0166	7.58e-06	14306	20.3586
ebi-a-GCST90016922	Class	Negativicutes id.2164	rs9423647	G	A	0.0478	0.0105	6.06e-06	14306	20.7242
ebi-a-GCST90016922	Class	Negativicutes id.2164	rs71405394	G	A	-0.1142	0.0241	2.17e-06	14306	22.4542
ebi-a-GCST90016922	Class	Negativicutes id.2164	rs60274479	T	C	-0.066	0.0134	1.16e-06	14306	24.2593
ebi-a-GCST90016922	Genus	Ruminococcus Gauvreauii Group id.11342	rs2834062	A	G	0.0489	0.0109	8.44e-06	14306	20.1263
ebi-a-GCST90017064	Genus	Ruminococcus Gauvreauii Group id.11342	rs2105937	G	A	-0.058	0.0128	5.1e-06	14306	20.5322
ebi-a-GCST90017064	Genus	Ruminococcus Gauvreauii Group id.11342	rs12079579	A	G	0.0955	0.0213	5.04e-06	14306	20.1024
ebi-a-GCST90017064	Genus	Ruminococcus Gauvreauii Group id.11342	rs10931481	A	G	-0.061	0.013	3.38e-06	14306	22.0178
ebi-a-GCST90017064	Genus	Ruminococcus Gauvreauii Group id.11342	rs9870933	G	A	-0.0622	0.0126	8.49e-07	14306	24.3691
ebi-a-GCST90017064	Genus	Ruminococcus Gauvreauii Group id.11342	rs73802842	C	A	0.0737	0.017	7.48e-06	14306	18.7948
ebi-a-GCST90017064	Genus	Ruminococcus Gauvreauii Group id.11342	rs13188803	T	A	0.0709	0.0157	7.28e-06	14306	20.3936
ebi-a-GCST90017064	Genus	Ruminococcus Gauvreauii Group id.11342	rs431418	G	A	0.0947	0.021	5.54e-06	14306	20.3358
ebi-a-GCST90017064	Genus	Ruminococcus Gauvreauii Group id.11342	rs12539819	C	T	0.1107	0.0241	4.49e-06	14306	21.099
ebi-a-GCST90017064	Genus	Ruminococcus Gauvreauii Group id.11342	rs2166943	C	A	-0.0567	0.0123	5.28e-06	14306	21.2499
ebi-a-GCST90017064	Genus	Ruminococcus Gauvreauii Group id.11342	rs2047242	A	G	-0.0676	0.0134	2.46e-07	14306	25.4498
ebi-a-GCST90017064	Genus	Ruminococcus Gauvreauii Group id.11342	rs1391597	C	T	0.059	0.0125	1.86e-06	14306	22.2784
ebi-a-GCST90017064	Genus	Ruminococcus Gauvreauii Group id.11342	rs289410	A	G	0.0655	0.0139	2.27e-06	14306	22.2051
ebi-a-GCST90017064	Genus	Coprococcus1 id.11301	rs71386687	T	G	0.121	0.0239	2.91e-07	14306	25.6316
ebi-a-GCST90016983	Genus	Coprococcus1 id.11301	rs1010560	C	A	0.058	0.0123	1.96e-06	14306	22.2354
ebi-a-GCST90016983	Genus	Coprococcus1 id.11301	rs74101919	T	C	-0.0719	0.0145	1.03e-06	14306	24.5879
ebi-a-GCST90016983	Genus	Coprococcus1 id.11301	rs1519491	T	C	0.0499	0.0114	8.95e-06	14306	19.1598
ebi-a-GCST90016983	Genus	Coprococcus1 id.11301	rs73167075	T	C	0.0573	0.0128	8.57e-06	14306	20.0396
ebi-a-GCST90016983	Genus	Coprococcus1 id.11301	rs56405618	A	G	-0.0896	0.0187	1.57e-06	14306	22.9579
ebi-a-GCST90016983	Genus	Coprococcus1 id.11301	rs1576241	A	G	-0.051	0.011	3.33e-06	14306	21.4959
ebi-a-GCST90016983	Genus	Coprococcus1 id.11301	rs7784490	G	C	0.0519	0.0113	4.55e-06	14306	21.0949
ebi-a-GCST90016983	Genus	Coprococcus1 id.11301	rs946513	T	C	-0.2059	0.046	8.62e-06	14306	20.0354
ebi-a-GCST90016983	Genus	Coprococcus1 id.11301	rs12794898	G	T	0.0903	0.0197	4.92e-06	14306	21.0108
ebi-a-GCST90016983	Genus	Coprococcus1 id.11301	rs73031725	T	C	0.1676	0.0355	1.98e-06	14306	22.289
ebi-a-GCST90016983	Genus	Coprococcus1 id.11301	rs12886051	G	C	-0.0522	0.0118	8.01e-06	14306	19.5694
ebi-a-GCST90016983	Genus	Coprococcus1 id.11301	rs2907920	G	A	-0.0561	0.0127	7.65e-06	14306	19.5127
ebi-a-GCST90016983	Genus	Victivallis id.2256	rs4277593	G	A	-0.0586	0.011	1.14e-07	14306	28.3798
ebi-a-GCST90017089	Genus	Victivallis id.2256	rs11899949	G	A	0.1306	0.0276	2.77e-06	14306	22.3907
ebi-a-GCST90017089	Genus	Victivallis id.2256	rs6445926	G	C	0.117	0.025	2.96e-06	14306	21.9024
ebi-a-GCST90017089	Genus	Victivallis id.2256	rs12512543	A	C	-0.178	0.0374	2.54e-06	14306	22.6515
ebi-a-GCST90017089	Genus	Victivallis id.2256	rs2546432	C	T	0.1108	0.025	9.93e-06	14306	19.6426
ebi-a-GCST90017089	Genus	Victivallis id.2256	rs4895919	C	T	0.1169	0.0248	2.75e-06	14306	22.2191
ebi-a-GCST90017089	Genus	Victivallis id.2256	rs342302	A	G	-0.1528	0.0352	8.16e-06	14306	18.8435
ebi-a-GCST90017089	Genus	Victivallis id.2256	rs592514	T	A	-0.1814	0.0392	2.6e-06	14306	21.4142
ebi-a-GCST90017089	Genus	Victivallis id.2256	rs56349194	A	G	-0.1585	0.0315	6.26e-07	14306	25.3185
ebi-a-GCST90017089	Genus	Victivallis id.2256	rs4764863	G	A	0.1216	0.0246	8.22e-07	14306	24.4341
ebi-a-GCST90017089	Genus	Victivallis id.2256	rs173120	C	T	-0.1338	0.029	7.65e-06	14306	21.2871
ebi-a-GCST90017089	Genus	Victivallis id.2256	rs911666	T	C	-0.1186	0.0263	7.65e-06	14306	20.3356
ebi-a-GCST90017089	Family	Family Xi id.1936	rs1882775	A	G	-0.1383	0.0313	8.73e-06	14306	19.5234
ebi-a-GCST90016938	Family	Family Xi id.1936	rs488164	G	T	-0.118	0.0255	4.8e-06	14306	21.4133
ebi-a-GCST90016938	Family	Family Xi id.1936	rs3733511	A	G	0.1283	0.0275	3.39e-06	14306	21.7665
ebi-a-GCST90016938	Family	Family Xi id.1936	rs11547158	A	G	-0.1776	0.0373	2.7e-06	14306	22.6709
ebi-a-GCST90016938	Family	Family Xi id.1936	rs10759623	C	T	-0.1621	0.0322	5.78e-07	14306	25.3428
ebi-a-GCST90016938	Family	Family Xi id.1936	rs17379710	T	C	-0.1164	0.0252	3.97e-06	14306	21.3356
ebi-a-GCST90016938	Family	Family Xi id.1936	rs2155352	A	G	-0.1505	0.0302	6.63e-07	14306	24.8347
ebi-a-GCST90016938	Family	Family Xi id.1936	rs697771	A	G	-0.1177	0.0251	3.19e-06	14306	21.989
ebi-a-GCST90016938	Family	Family Xi id.1936	rs78222136	G	C	0.2248	0.0512	8.41e-06	14306	19.2776
ebi-a-GCST90016938	Family	Family Xi id.1936	rs2156611	T	C	-0.1125	0.0251	9.43e-06	14306	20.089
ebi-a-GCST90016938	Genus	Odoribacter id.952	rs6025153	C	G	-0.1186	0.0262	7.07e-06	14306	20.4912
ebi-a-GCST90017034	Genus	Odoribacter id.952	rs6856150	A	G	-0.0882	0.0194	6.06e-06	14306	20.6697
ebi-a-GCST90017034	Genus	Odoribacter id.952	rs10093869	A	G	-0.0578	0.0125	3.67e-06	14306	21.3814
ebi-a-GCST90017034	Genus	Odoribacter id.952	rs74553962	T	G	0.1214	0.0264	9.49e-06	14306	21.1461
ebi-a-GCST90017034	Genus	Odoribacter id.952	rs16918425	A	T	0.1	0.0224	8.85e-06	14306	19.9298
ebi-a-GCST90017034	Genus	Odoribacter id.952	rs77779484	G	A	-0.1335	0.0269	6.56e-07	14306	24.6296
ebi-a-GCST90017034	Genus	Odoribacter id.952	rs28417404	A	G	-0.0727	0.0161	3.68e-06	14306	20.39
ebi-a-GCST90017034	Genus	Odoribacter id.952	rs503751	C	G	0.0618	0.0119	2.08e-07	14306	26.9701
ebi-a-GCST90017034	Genus	Odoribacter id.952	rs4793970	A	G	-0.0576	0.0129	6.03e-06	14306	19.9373
ebi-a-GCST90017034	Genus	Erysipelotrichaceae Ucg003 id.11384	rs10423795	T	C	-0.0551	0.0121	6.58e-06	14306	20.7364
ebi-a-GCST90016994	Phylum	Bacteroidetes id.905	rs75949021	T	C	-0.1697	0.0374	3.58e-06	14306	20.5883
ebi-a-GCST90017111	Phylum	Bacteroidetes id.905	rs7546249	A	T	0.0569	0.0118	1.42e-06	14306	23.252
ebi-a-GCST90017111	Phylum	Bacteroidetes id.905	rs72706335	T	C	-0.2232	0.0493	7.13e-06	14306	20.4972
ebi-a-GCST90017111	Phylum	Bacteroidetes id.905	rs2032750	C	T	0.0511	0.0107	1.71e-06	14306	22.8073
ebi-a-GCST90017111	Phylum	Bacteroidetes id.905	rs73846128	A	G	-0.0664	0.0133	4.78e-07	14306	24.9249
ebi-a-GCST90017111	Phylum	Bacteroidetes id.905	rs62531359	T	G	0.0658	0.015	8.42e-06	14306	19.2428
ebi-a-GCST90017111	Phylum	Bacteroidetes id.905	rs13291169	C	G	0.0701	0.0149	2.61e-06	14306	22.1342
ebi-a-GCST90017111	Phylum	Bacteroidetes id.905	rs62575403	C	T	0.1454	0.0311	2.96e-06	14306	21.8579
ebi-a-GCST90017111	Phylum	Bacteroidetes id.905	rs73512608	G	A	-0.1231	0.0237	2.54e-07	14306	26.9786
ebi-a-GCST90017111	Phylum	Bacteroidetes id.905	rs7999780	G	A	0.0544	0.0124	9.47e-06	14306	19.2466
ebi-a-GCST90017111	Phylum	Bacteroidetes id.905	rs111845179	T	C	0.1042	0.0214	6.47e-07	14306	23.7087
ebi-a-GCST90017111	Phylum	Bacteroidetes id.905	rs929878	T	C	0.054	0.0122	6.51e-06	14306	19.5915
ebi-a-GCST90017111	Phylum	Bacteroidetes id.905	rs73975615	G	A	-0.2072	0.0443	1.2e-06	14306	21.8762
ebi-a-GCST90017111	Phylum	Bacteroidetes id.905	rs6586324	T	C	0.0478	0.0105	7.37e-06	14306	20.7242
ebi-a-GCST90017111	Genus	Ruminiclostridium5 id.11355	rs17343978	A	C	-0.0556	0.012	7.22e-06	14306	21.4678
ebi-a-GCST90017049	Genus	Ruminiclostridium5 id.11355	rs2801960	G	C	-0.0521	0.0115	6.21e-06	14306	20.5248
ebi-a-GCST90017049	Genus	Ruminiclostridium5 id.11355	rs73002572	G	C	0.1815	0.0414	8.82e-06	14306	19.22
ebi-a-GCST90017049	Genus	Ruminiclostridium5 id.11355	rs4955951	A	G	-0.0714	0.0166	9.96e-06	14306	18.5004
ebi-a-GCST90017049	Genus	Ruminiclostridium5 id.11355	rs113753996	T	C	0.0821	0.0174	3.99e-06	14306	22.2632
ebi-a-GCST90017049	Genus	Ruminiclostridium5 id.11355	rs1492620	T	C	-0.0831	0.018	3.53e-06	14306	21.3136
ebi-a-GCST90017049	Genus	Ruminiclostridium5 id.11355	rs2791343	T	C	0.0517	0.0113	5.54e-06	14306	20.9326
ebi-a-GCST90017049	Genus	Ruminiclostridium5 id.11355	rs10827477	A	G	-0.0547	0.0115	2.19e-06	14306	22.6245
ebi-a-GCST90017049	Genus	Ruminiclostridium5 id.11355	rs2482038	C	A	0.0519	0.0109	1.7e-06	14306	22.6716
ebi-a-GCST90017049	Genus	Ruminiclostridium5 id.11355	rs2286384	C	G	0.0519	0.0107	1.44e-06	14306	23.527
ebi-a-GCST90017049	Genus	Ruminiclostridium5 id.11355	rs1223978	C	T	-0.0484	0.0108	8.16e-06	14306	20.0837
ebi-a-GCST90017049	Genus	Ruminiclostridium5 id.11355	rs8053158	G	A	0.0741	0.0159	5.9e-06	14306	21.7191
ebi-a-GCST90017049	Genus	Ruminiclostridium5 id.11355	rs6121460	G	A	0.0933	0.0199	2.64e-06	14306	21.9815
ebi-a-GCST90017049	Genus	Ruminiclostridium5 id.11355	rs79968837	A	G	-0.095	0.0194	1.15e-06	14306	23.9797
ebi-a-GCST90017049	Genus	Ruminiclostridium5 id.11355	rs243585	C	G	-0.0586	0.0121	1.33e-06	14306	23.4544
ebi-a-GCST90017049	Genus	Barnesiella id.944	rs2833828	G	A	0.049	0.0109	6.82e-06	14306	20.2087
ebi-a-GCST90016969	Genus	Barnesiella id.944	rs28479800	A	T	-0.0915	0.021	7.93e-06	14306	18.9847
ebi-a-GCST90016969	Genus	Barnesiella id.944	rs113258194	A	G	0.099	0.0214	7.31e-06	14306	21.4014
ebi-a-GCST90016969	Genus	Barnesiella id.944	rs62251337	G	A	0.0691	0.0149	4.24e-06	14306	21.5072
ebi-a-GCST90016969	Genus	Barnesiella id.944	rs35177866	A	G	0.0917	0.019	2.95e-06	14306	23.2933
ebi-a-GCST90016969	Genus	Barnesiella id.944	rs79795328	A	G	-0.0819	0.0176	4.23e-06	14306	21.6542
ebi-a-GCST90016969	Genus	Barnesiella id.944	rs72684847	T	C	-0.1144	0.0254	6.76e-06	14306	20.2854
ebi-a-GCST90016969	Genus	Barnesiella id.944	rs2276875	A	G	-0.0697	0.014	4.65e-07	14306	24.7862
ebi-a-GCST90016969	Genus	Barnesiella id.944	rs77455852	T	G	-0.0891	0.0196	3.16e-06	14306	20.6654
ebi-a-GCST90016969	Genus	Barnesiella id.944	rs11155559	T	C	0.0956	0.0213	8.92e-06	14306	20.1445
ebi-a-GCST90016969	Genus	Barnesiella id.944	rs199035	G	A	0.0559	0.012	3e-06	14306	21.7001
ebi-a-GCST90016969	Genus	Barnesiella id.944	rs2428166	G	A	-0.1659	0.0337	8.51e-07	14306	24.2344
ebi-a-GCST90016969	Genus	Barnesiella id.944	rs2057922	C	G	-0.0915	0.0195	3.83e-06	14306	22.0178
ebi-a-GCST90016969	Genus	Barnesiella id.944	rs13242616	C	T	0.0584	0.0123	2.29e-06	14306	22.5432
ebi-a-GCST90016969	Genus	Barnesiella id.944	rs76181748	C	T	-0.0779	0.0172	6.78e-06	14306	20.5125
ebi-a-GCST90016969	Genus	Barnesiella id.944	rs28418786	C	G	-0.0791	0.0175	6.48e-06	14306	20.4304
ebi-a-GCST90016969	Genus	Barnesiella id.944	rs60316894	C	T	-0.1215	0.0252	1.19e-06	14306	23.2462
ebi-a-GCST90016969	Class	Erysipelotrichia id.2147	rs12909713	C	T	-0.0551	0.012	4.95e-06	14306	21.0834
ebi-a-GCST90016916	Class	Erysipelotrichia id.2147	rs1884466	C	T	-0.0475	0.0107	9.53e-06	14306	19.707
ebi-a-GCST90016916	Class	Erysipelotrichia id.2147	rs290833	T	G	-0.0497	0.0111	8.03e-06	14306	20.0478
ebi-a-GCST90016916	Class	Erysipelotrichia id.2147	rs2300774	A	G	-0.0524	0.0107	8.95e-07	14306	23.9825
ebi-a-GCST90016916	Class	Erysipelotrichia id.2147	rs1074800	G	A	-0.0492	0.0109	6.15e-06	14306	20.374
ebi-a-GCST90016916	Class	Erysipelotrichia id.2147	rs62504403	C	T	0.0681	0.0128	1.12e-07	14306	28.3057
ebi-a-GCST90016916	Class	Erysipelotrichia id.2147	rs7826267	G	T	0.0839	0.0199	9.28e-06	14306	17.7753
ebi-a-GCST90016916	Class	Erysipelotrichia id.2147	rs10781552	C	T	-0.0552	0.0116	2.33e-06	14306	22.6445
ebi-a-GCST90016916	Class	Erysipelotrichia id.2147	rs17530232	A	G	0.1031	0.0225	2.79e-06	14306	20.9968
ebi-a-GCST90016916	Class	Erysipelotrichia id.2147	rs4078432	T	C	0.0609	0.0134	4.23e-06	14306	20.655
ebi-a-GCST90016916	Class	Erysipelotrichia id.2147	rs8003149	C	T	0.0539	0.0117	4.08e-06	14306	21.223
ebi-a-GCST90016916	Class	Erysipelotrichia id.2147	rs56970041	T	G	0.0724	0.0164	5.4e-06	14306	19.489
ebi-a-GCST90016916	Class	Erysipelotrichia id.2147	rs35161940	T	C	-0.0806	0.0168	1.85e-06	14306	23.0171
ebi-a-GCST90016916	Genus	Butyricimonas id.945	rs7234058	T	C	-0.0946	0.0194	9.12e-07	14306	23.7782
ebi-a-GCST90016974	Genus	Butyricimonas id.945	rs270727	G	C	-0.0694	0.0151	5.38e-06	14306	21.1235
ebi-a-GCST90016974	Genus	Butyricimonas id.945	rs71428626	G	T	-0.1332	0.029	4.8e-06	14306	21.0966
ebi-a-GCST90016974	Genus	Butyricimonas id.945	rs78453362	A	G	-0.1495	0.0327	4.06e-06	14306	20.902
ebi-a-GCST90016974	Genus	Butyricimonas id.945	rs782080	A	T	-0.0653	0.0138	2.23e-06	14306	22.3907
ebi-a-GCST90016974	Genus	Butyricimonas id.945	rs326049	C	G	0.076	0.0168	8.19e-06	14306	20.4649
ebi-a-GCST90016974	Genus	Butyricimonas id.945	rs2642760	G	C	0.0713	0.0145	8.58e-07	14306	24.1793
ebi-a-GCST90016974	Genus	Butyricimonas id.945	rs62390301	T	C	-0.0873	0.0175	7.42e-07	14306	24.8858
ebi-a-GCST90016974	Genus	Butyricimonas id.945	rs9657374	C	T	0.0681	0.0148	4.5e-06	14306	21.1724
ebi-a-GCST90016974	Genus	Butyricimonas id.945	rs7083431	A	C	0.0704	0.0144	8.85e-07	14306	23.9012
ebi-a-GCST90016974	Genus	Butyricimonas id.945	rs72814525	A	G	0.0664	0.015	8.25e-06	14306	19.5954
ebi-a-GCST90016974	Genus	Butyricimonas id.945	rs11228830	A	G	0.1353	0.0298	6.55e-06	14306	20.614
ebi-a-GCST90016974	Genus	Butyricimonas id.945	rs12304031	G	A	-0.0863	0.0197	6.7e-06	14306	19.1906
ebi-a-GCST90016974	Genus	Butyricimonas id.945	rs2114713	G	T	0.0627	0.0139	6.88e-06	14306	20.3472
ebi-a-GCST90016974	Genus	Butyricimonas id.945	rs1862649	G	A	0.1131	0.0248	4.76e-06	14306	20.798
ebi-a-GCST90016974	Genus	Butyricimonas id.945	rs12458763	A	C	0.122	0.027	6.37e-06	14306	20.417
ebi-a-GCST90016974	Genus	Butyricimonas id.945	rs62130338	A	G	0.0733	0.0158	3.9e-06	14306	21.5226
ebi-a-GCST90016974	Genus	Methanobrevibacter id.123	rs113054641	G	A	-0.1449	0.0275	1.74e-07	14306	27.7633
ebi-a-GCST90017033	Genus	Methanobrevibacter id.123	rs10202904	G	T	0.1128	0.0239	3.09e-06	14306	22.2752
ebi-a-GCST90017033	Genus	Methanobrevibacter id.123	rs6776814	T	C	-0.189	0.042	8.05e-06	14306	20.25
ebi-a-GCST90017033	Genus	Methanobrevibacter id.123	rs894996	C	A	0.2142	0.0456	3.82e-06	14306	22.0653
ebi-a-GCST90017033	Genus	Methanobrevibacter id.123	rs1334944	T	C	0.1152	0.0255	7.61e-06	14306	20.4091
ebi-a-GCST90017033	Genus	Methanobrevibacter id.123	rs11018665	A	T	0.113	0.0254	7.03e-06	14306	19.792
ebi-a-GCST90017033	Genus	Methanobrevibacter id.123	rs76029318	T	C	0.2228	0.0454	1.08e-06	14306	24.0834
ebi-a-GCST90017033	Genus	Methanobrevibacter id.123	rs4779844	C	G	-0.1096	0.0248	9.28e-06	14306	19.5307
ebi-a-GCST90017033	Genus	Ruminococcaceae Ucg013 id.11370	rs4802933	G	A	0.1356	0.0308	9.74e-06	14306	19.3829
ebi-a-GCST90017060	Genus	Ruminococcaceae Ucg013 id.11370	rs11581881	C	T	0.0661	0.0145	4.73e-06	14306	20.781
ebi-a-GCST90017060	Genus	Ruminococcaceae Ucg013 id.11370	rs12485353	G	A	-0.0608	0.0131	4.19e-06	14306	21.5409
ebi-a-GCST90017060	Genus	Ruminococcaceae Ucg013 id.11370	rs76973485	G	T	0.195	0.0418	3.35e-06	14306	21.7629
ebi-a-GCST90017060	Genus	Ruminococcaceae Ucg013 id.11370	rs9313055	T	C	0.1051	0.0234	9.55e-06	14306	20.1731
ebi-a-GCST90017060	Genus	Ruminococcaceae Ucg013 id.11370	rs12189346	G	A	0.0685	0.0146	1.68e-06	14306	22.0128
ebi-a-GCST90017060	Genus	Ruminococcaceae Ucg013 id.11370	rs7784330	A	G	0.0498	0.0112	8.16e-06	14306	19.7707
ebi-a-GCST90017060	Genus	Ruminococcaceae Ucg013 id.11370	rs2730183	G	A	-0.0489	0.011	8.44e-06	14306	19.7621
ebi-a-GCST90017060	Genus	Ruminococcaceae Ucg013 id.11370	rs2428106	C	G	-0.0491	0.011	8.38e-06	14306	19.924
ebi-a-GCST90017060	Genus	Ruminococcaceae Ucg013 id.11370	rs12336782	T	C	-0.0856	0.0189	8.6e-06	14306	20.5128
ebi-a-GCST90017060	Genus	Ruminococcaceae Ucg013 id.11370	rs16918863	A	C	0.1115	0.024	4.16e-06	14306	21.5838
ebi-a-GCST90017060	Genus	Ruminococcaceae Ucg013 id.11370	rs12781711	C	T	-0.0656	0.0117	2.55e-08	14306	31.4366
ebi-a-GCST90017060	Genus	Ruminococcaceae Ucg013 id.11370	rs4385846	T	G	-0.0598	0.0132	6.46e-06	14306	20.5236
ebi-a-GCST90017060	Genus	Ruminococcaceae Ucg013 id.11370	rs75088940	T	C	-0.0943	0.0201	2.55e-06	14306	22.0106
ebi-a-GCST90017060	Genus	Ruminococcaceae Ucg013 id.11370	rs9565219	T	A	-0.0525	0.0118	8.73e-06	14306	19.795
ebi-a-GCST90017060	Genus	Family Xiii Ad3011 Group id.11293	rs1729063	C	G	0.0533	0.0121	9.64e-06	14306	19.4037
ebi-a-GCST90017008	Genus	Family Xiii Ad3011 Group id.11293	rs72730932	C	A	-0.09	0.0177	6.89e-07	14306	25.8546
ebi-a-GCST90017008	Genus	Family Xiii Ad3011 Group id.11293	rs16840310	G	A	0.0608	0.0122	6.75e-07	14306	24.8363
ebi-a-GCST90017008	Genus	Family Xiii Ad3011 Group id.11293	rs11126423	T	C	-0.0904	0.0196	5.91e-06	14306	21.2728
ebi-a-GCST90017008	Genus	Family Xiii Ad3011 Group id.11293	rs9837139	A	G	0.1075	0.024	8.71e-06	14306	20.0629
ebi-a-GCST90017008	Genus	Family Xiii Ad3011 Group id.11293	rs9852893	G	C	-0.0658	0.0129	3.88e-07	14306	26.0179
ebi-a-GCST90017008	Genus	Family Xiii Ad3011 Group id.11293	rs11736617	G	A	-0.0759	0.0172	9.02e-06	14306	19.4727
ebi-a-GCST90017008	Genus	Family Xiii Ad3011 Group id.11293	rs149302	T	C	-0.0646	0.0143	7.48e-06	14306	20.4076
ebi-a-GCST90017008	Genus	Family Xiii Ad3011 Group id.11293	rs9276029	A	G	-0.0811	0.0186	8.93e-06	14306	19.0115
ebi-a-GCST90017008	Genus	Family Xiii Ad3011 Group id.11293	rs17156849	G	A	-0.1129	0.0245	4.19e-06	14306	21.2352
ebi-a-GCST90017008	Genus	Family Xiii Ad3011 Group id.11293	rs739451	C	T	0.065	0.0148	7.88e-06	14306	19.2887
ebi-a-GCST90017008	Genus	Family Xiii Ad3011 Group id.11293	rs12812672	T	C	-0.0961	0.0208	2.56e-06	14306	21.3462
ebi-a-GCST90017008	Genus	Family Xiii Ad3011 Group id.11293	rs12911842	A	T	-0.0812	0.0183	6.91e-06	14306	19.6884
ebi-a-GCST90017008	Genus	Family Xiii Ad3011 Group id.11293	rs16940167	C	T	0.0733	0.016	3.91e-06	14306	20.9879
ebi-a-GCST90017008	Genus	Family Xiii Ad3011 Group id.11293	rs62029761	A	G	0.1288	0.0276	3.89e-06	14306	21.7778
ebi-a-GCST90017008	Order	Selenomonadales id.2165	rs62200412	C	T	-0.0801	0.0164	5.8e-07	14306	23.8549
ebi-a-GCST90017107	Order	Selenomonadales id.2165	rs13086907	G	A	0.0625	0.0132	1.95e-06	14306	22.4188
ebi-a-GCST90017107	Order	Selenomonadales id.2165	rs73232831	G	A	-0.1518	0.0315	1.87e-06	14306	23.2232
ebi-a-GCST90017107	Order	Selenomonadales id.2165	rs1643968	T	C	-0.0565	0.0112	4.15e-07	14306	25.4484
ebi-a-GCST90017107	Order	Selenomonadales id.2165	rs4722181	T	G	0.0501	0.0106	2e-06	14306	22.339
ebi-a-GCST90017107	Order	Selenomonadales id.2165	rs1135612	G	A	0.053	0.0119	9.26e-06	14306	19.8362
ebi-a-GCST90017107	Order	Selenomonadales id.2165	rs1447205	C	G	0.0502	0.0108	2.93e-06	14306	21.6053
ebi-a-GCST90017107	Order	Selenomonadales id.2165	rs61249479	A	C	0.0777	0.0169	2.95e-06	14306	21.1382
ebi-a-GCST90017107	Order	Selenomonadales id.2165	rs4463806	C	T	0.0544	0.0129	7.81e-06	14306	17.7835
ebi-a-GCST90017107	Order	Selenomonadales id.2165	rs1649999	A	G	0.0749	0.0166	7.58e-06	14306	20.3586
ebi-a-GCST90017107	Order	Selenomonadales id.2165	rs9423647	G	A	0.0478	0.0105	6.06e-06	14306	20.7242
ebi-a-GCST90017107	Order	Selenomonadales id.2165	rs71405394	G	A	-0.1142	0.0241	2.17e-06	14306	22.4542
ebi-a-GCST90017107	Order	Selenomonadales id.2165	rs60274479	T	C	-0.066	0.0134	1.16e-06	14306	24.2593
ebi-a-GCST90017107	Family	Coriobacteriaceae id.811	rs2834062	A	G	0.0489	0.0109	8.44e-06	14306	20.1263
ebi-a-GCST90016933	Family	Coriobacteriaceae id.811	rs240104	T	C	-0.0603	0.0127	1.52e-06	14306	22.5438
ebi-a-GCST90016933	Family	Coriobacteriaceae id.811	rs2442778	A	G	0.1164	0.0259	9.03e-06	14306	20.1979
ebi-a-GCST90016933	Family	Coriobacteriaceae id.811	rs1397793	A	G	0.0499	0.0112	9.77e-06	14306	19.8502
ebi-a-GCST90016933	Family	Coriobacteriaceae id.811	rs80046645	C	G	0.2558	0.0562	4.66e-06	14306	20.7171
ebi-a-GCST90016933	Family	Coriobacteriaceae id.811	rs76779974	C	G	0.0775	0.0172	5.63e-06	14306	20.3024
ebi-a-GCST90016933	Family	Coriobacteriaceae id.811	rs13307134	T	C	-0.0566	0.0126	7.8e-06	14306	20.1786
ebi-a-GCST90016933	Family	Coriobacteriaceae id.811	rs62448869	T	A	-0.0486	0.0109	7.87e-06	14306	19.8801
ebi-a-GCST90016933	Family	Coriobacteriaceae id.811	rs3025411	A	G	0.0927	0.0209	8.27e-06	14306	19.6728
ebi-a-GCST90016933	Family	Coriobacteriaceae id.811	rs11250875	T	C	0.0608	0.0131	4.83e-06	14306	21.5409
ebi-a-GCST90016933	Family	Coriobacteriaceae id.811	rs719099	A	G	0.0778	0.0156	5.43e-07	14306	24.872
ebi-a-GCST90016933	Family	Coriobacteriaceae id.811	rs1816223	G	A	0.0586	0.0129	4.84e-06	14306	20.6355
ebi-a-GCST90016933	Family	Coriobacteriaceae id.811	rs8010111	A	G	0.1034	0.0229	6.9e-06	14306	20.3878
ebi-a-GCST90016933	Family	Coriobacteriaceae id.811	rs11073596	G	T	-0.051	0.0114	8.14e-06	14306	20.0139
ebi-a-GCST90016933	Family	Coriobacteriaceae id.811	rs34739816	G	T	0.0965	0.0208	3.88e-06	14306	21.5242
ebi-a-GCST90016933	Family	Coriobacteriaceae id.811	rs11656361	A	C	0.0773	0.0176	8.02e-06	14306	19.2901
ebi-a-GCST90016933	Family	Coriobacteriaceae id.811	rs12974142	G	A	0.079	0.0177	8.51e-06	14306	19.9208
ebi-a-GCST90016933	Genus	Eubacterium Ventriosum Group id.11341	rs67561917	A	G	-0.0714	0.0154	5.39e-06	14306	21.4959
ebi-a-GCST90017005	Genus	Eubacterium Ventriosum Group id.11341	rs78250280	G	A	0.075	0.0164	3.36e-06	14306	20.9139
ebi-a-GCST90017005	Genus	Eubacterium Ventriosum Group id.11341	rs66746423	C	T	0.0752	0.0165	6.11e-06	14306	20.7715
ebi-a-GCST90017005	Genus	Eubacterium Ventriosum Group id.11341	rs6704822	G	A	-0.0739	0.0167	6.62e-06	14306	19.5819
ebi-a-GCST90017005	Genus	Eubacterium Ventriosum Group id.11341	rs13082419	C	T	-0.0716	0.0161	9.56e-06	14306	19.7776
ebi-a-GCST90017005	Genus	Eubacterium Ventriosum Group id.11341	rs66830358	T	A	0.0529	0.0118	6.87e-06	14306	20.0977
ebi-a-GCST90017005	Genus	Eubacterium Ventriosum Group id.11341	rs57199565	T	C	0.0783	0.016	7.97e-07	14306	23.9488
ebi-a-GCST90017005	Genus	Eubacterium Ventriosum Group id.11341	rs73849225	T	C	0.0976	0.0224	5.21e-06	14306	18.9847
ebi-a-GCST90017005	Genus	Eubacterium Ventriosum Group id.11341	rs16884680	G	T	-0.0906	0.0192	1.74e-06	14306	22.2666
ebi-a-GCST90017005	Genus	Eubacterium Ventriosum Group id.11341	rs876734	T	C	0.0619	0.0133	2.89e-06	14306	21.661
ebi-a-GCST90017005	Genus	Eubacterium Ventriosum Group id.11341	rs9316536	T	G	-0.0817	0.0183	7.84e-06	14306	19.9316
ebi-a-GCST90017005	Genus	Eubacterium Ventriosum Group id.11341	rs11617697	A	G	-0.1433	0.0286	7.22e-07	14306	25.105
ebi-a-GCST90017005	Genus	Eubacterium Ventriosum Group id.11341	rs3809430	T	C	-0.0548	0.0118	3.55e-06	14306	21.5674
ebi-a-GCST90017005	Genus	Eubacterium Ventriosum Group id.11341	rs35179274	C	T	-0.0627	0.0138	5.76e-06	14306	20.6432
ebi-a-GCST90017005	Genus	Eubacterium Ventriosum Group id.11341	rs72783037	C	A	0.0659	0.0144	6.55e-06	14306	20.9433
ebi-a-GCST90017005	Genus	Eubacterium Ventriosum Group id.11341	rs12964517	G	A	0.0587	0.0123	2.08e-06	14306	22.7754
ebi-a-GCST90017005	Genus	Eubacterium Ventriosum Group id.11341	rs73615400	T	C	-0.0956	0.0193	9.54e-07	14306	24.5359
ebi-a-GCST90017005	Genus	Ruminococcaceae Ucg014 id.11371	rs6048195	A	T	-0.0604	0.0117	2.5e-07	14306	26.6503
ebi-a-GCST90017061	Genus	Ruminococcaceae Ucg014 id.11371	rs10495392	T	C	0.0825	0.0187	9.96e-06	14306	19.4637
ebi-a-GCST90017061	Genus	Ruminococcaceae Ucg014 id.11371	rs74060145	C	G	-0.1158	0.0254	8.71e-06	14306	20.785
ebi-a-GCST90017061	Genus	Ruminococcaceae Ucg014 id.11371	rs439810	C	G	0.0577	0.0127	7.04e-06	14306	20.6416
ebi-a-GCST90017061	Genus	Ruminococcaceae Ucg014 id.11371	rs72809222	T	C	0.0672	0.014	2.41e-06	14306	23.04
ebi-a-GCST90017061	Genus	Ruminococcaceae Ucg014 id.11371	rs995642	C	T	0.06	0.0126	1.9e-06	14306	22.6757
ebi-a-GCST90017061	Genus	Ruminococcaceae Ucg014 id.11371	rs12638134	T	G	0.0583	0.012	1.21e-06	14306	23.6034
ebi-a-GCST90017061	Genus	Ruminococcaceae Ucg014 id.11371	rs73186226	G	A	-0.0994	0.0217	6.72e-06	14306	20.9823
ebi-a-GCST90017061	Genus	Ruminococcaceae Ucg014 id.11371	rs10941294	C	T	-0.1221	0.026	2.4e-06	14306	22.0539
ebi-a-GCST90017061	Genus	Ruminococcaceae Ucg014 id.11371	rs115777838	T	C	-0.1884	0.0387	4.62e-07	14306	23.6995
ebi-a-GCST90017061	Genus	Ruminococcaceae Ucg014 id.11371	rs62478832	T	A	-0.0581	0.0129	6.04e-06	14306	20.2849
ebi-a-GCST90017061	Genus	Ruminococcaceae Ucg014 id.11371	rs34402072	C	T	-0.0688	0.0156	9.8e-06	14306	19.4504
ebi-a-GCST90017061	Genus	Ruminococcaceae Ucg014 id.11371	rs56105232	G	A	0.1393	0.0299	2.91e-06	14306	21.705
ebi-a-GCST90017061	Genus	Ruminococcaceae Ucg014 id.11371	rs853612	A	G	-0.0528	0.0119	9.75e-06	14306	19.6867
ebi-a-GCST90017061	Genus	Ruminococcaceae Ucg014 id.11371	rs61898819	A	T	0.0608	0.0139	9.92e-06	14306	19.1328
ebi-a-GCST90017061	Genus	Ruminococcaceae Ucg014 id.11371	rs10791168	G	A	0.0665	0.015	9.76e-06	14306	19.6544
ebi-a-GCST90017061	Genus	Ruminococcaceae Ucg014 id.11371	rs77627087	C	G	0.0676	0.015	7.43e-06	14306	20.31
ebi-a-GCST90017061	Genus	Ruminococcaceae Ucg014 id.11371	rs79640386	T	A	-0.1109	0.0248	8.74e-06	14306	19.9968
ebi-a-GCST90017061	Order	Bacillales id.1674	rs17296933	C	G	-0.083	0.0185	7.34e-06	14306	20.1286
ebi-a-GCST90017091	Order	Bacillales id.1674	rs11207728	A	G	0.1446	0.0317	5.73e-06	14306	20.8074
ebi-a-GCST90017091	Order	Bacillales id.1674	rs74420793	A	G	-0.1644	0.0354	3.07e-06	14306	21.5674
ebi-a-GCST90017091	Order	Bacillales id.1674	rs12522021	T	A	0.1743	0.0401	7.6e-06	14306	18.8932
ebi-a-GCST90017091	Order	Bacillales id.1674	rs10233278	T	C	-0.1163	0.0249	3.51e-06	14306	21.8153
ebi-a-GCST90017091	Order	Bacillales id.1674	rs4617108	G	A	-0.2489	0.0526	1.98e-06	14306	22.3912
ebi-a-GCST90017091	Order	Bacillales id.1674	rs11034576	A	G	0.2058	0.0453	8.86e-06	14306	20.6393
ebi-a-GCST90017091	Order	Bacillales id.1674	rs62640857	A	G	0.1482	0.0326	4.49e-06	14306	20.6662
ebi-a-GCST90017091	Order	Bacillales id.1674	rs11844714	A	G	-0.1432	0.032	5.06e-06	14306	20.0256
ebi-a-GCST90017091	Order	Bacillales id.1674	rs10410917	C	T	-0.1147	0.025	5.57e-06	14306	21.0497
ebi-a-GCST90017091	Order	Bacillales id.1674	rs1287018	G	A	0.1411	0.0319	9.87e-06	14306	19.5647
ebi-a-GCST90017091	Family	Alcaligenaceae id.2875	rs74887130	C	G	-0.1922	0.0359	1.16e-07	14306	28.6628
ebi-a-GCST90016926	Family	Alcaligenaceae id.2875	rs62191117	A	G	0.0684	0.0134	2.76e-07	14306	26.0557
ebi-a-GCST90016926	Family	Alcaligenaceae id.2875	rs7638039	T	C	0.0603	0.0128	2.7e-06	14306	22.1929
ebi-a-GCST90016926	Family	Alcaligenaceae id.2875	rs2367850	G	C	0.0629	0.0132	1.85e-06	14306	22.7067
ebi-a-GCST90016926	Family	Alcaligenaceae id.2875	rs17000015	A	T	-0.0609	0.0125	1.13e-06	14306	23.7364
ebi-a-GCST90016926	Family	Alcaligenaceae id.2875	rs4033856	T	C	-0.0818	0.0169	1.03e-06	14306	23.4279
ebi-a-GCST90016926	Family	Alcaligenaceae id.2875	rs62395635	T	C	0.1106	0.0239	3.35e-06	14306	21.4148
ebi-a-GCST90016926	Family	Alcaligenaceae id.2875	rs1153990	A	G	-0.0587	0.0128	5.97e-06	14306	21.0308
ebi-a-GCST90016926	Family	Alcaligenaceae id.2875	rs112159068	A	T	0.1315	0.0281	3.56e-06	14306	21.8997
ebi-a-GCST90016926	Family	Alcaligenaceae id.2875	rs6969323	A	C	-0.0594	0.0129	3.89e-06	14306	21.2028
ebi-a-GCST90016926	Family	Alcaligenaceae id.2875	rs112135816	T	G	-0.0775	0.0172	5.28e-06	14306	20.3024
ebi-a-GCST90016926	Family	Alcaligenaceae id.2875	rs74776516	T	G	-0.0944	0.0213	6.85e-06	14306	19.642
ebi-a-GCST90016926	Family	Alcaligenaceae id.2875	rs7302582	G	C	-0.1068	0.0233	3.34e-06	14306	21.0102
ebi-a-GCST90016926	Family	Alcaligenaceae id.2875	rs9537886	A	C	-0.0571	0.0111	2.35e-07	14306	26.4622
ebi-a-GCST90016926	Family	Alcaligenaceae id.2875	rs2184675	A	T	-0.0564	0.0125	6.08e-06	14306	20.3581
ebi-a-GCST90016926	Family	Alcaligenaceae id.2875	rs28480294	C	T	0.0517	0.0116	6.61e-06	14306	19.8639
ebi-a-GCST90016926	Family	Alcaligenaceae id.2875	rs147968	C	T	0.0489	0.011	9.13e-06	14306	19.7621
ebi-a-GCST90016926	Family	Alcaligenaceae id.2875	rs9964679	A	G	0.0537	0.0116	4.47e-06	14306	21.4305
ebi-a-GCST90016926	Genus	Butyricicoccus id.2055	rs67737557	C	G	0.0738	0.0152	1.04e-06	14306	23.5736
ebi-a-GCST90016973	Genus	Butyricicoccus id.2055	rs12034718	G	A	-0.0701	0.0158	9.58e-06	14306	19.6844
ebi-a-GCST90016973	Genus	Butyricicoccus id.2055	rs10084203	G	A	-0.055	0.0124	8.59e-06	14306	19.6735
ebi-a-GCST90016973	Genus	Butyricicoccus id.2055	rs56221232	T	C	0.0828	0.0167	7.62e-07	14306	24.5826
ebi-a-GCST90016973	Genus	Butyricicoccus id.2055	rs2017189	T	G	0.0507	0.011	3.87e-06	14306	21.2437
ebi-a-GCST90016973	Genus	Butyricicoccus id.2055	rs62478070	T	G	0.224	0.0495	5.94e-06	14306	20.4779
ebi-a-GCST90016973	Genus	Butyricicoccus id.2055	rs4962426	T	G	-0.0614	0.0136	7.38e-06	14306	20.3826
ebi-a-GCST90016973	Genus	Butyricicoccus id.2055	rs7322368	C	T	-0.0816	0.0183	5.52e-06	14306	19.8828
ebi-a-GCST90016973	Genus	Butyricicoccus id.2055	rs12585793	T	C	-0.2622	0.0565	5.79e-06	14306	21.5362
ebi-a-GCST90016973	Family	Lactobacillaceae id.1836	rs75238760	T	A	0.0619	0.014	6.8e-06	14306	19.549
ebi-a-GCST90016941	Family	Lactobacillaceae id.1836	rs16861661	G	A	-0.1933	0.0379	2.7e-07	14306	26.0127
ebi-a-GCST90016941	Family	Lactobacillaceae id.1836	rs74599091	A	G	0.1916	0.0425	7.7e-06	14306	20.3242
ebi-a-GCST90016941	Family	Lactobacillaceae id.1836	rs1530559	G	A	0.0772	0.0177	9.65e-06	14306	19.0234
ebi-a-GCST90016941	Family	Lactobacillaceae id.1836	rs11674854	C	T	-0.083	0.0175	2.6e-06	14306	22.4947
ebi-a-GCST90016941	Family	Lactobacillaceae id.1836	rs77478751	A	G	-0.2192	0.0474	5.96e-06	14306	21.3857
ebi-a-GCST90016941	Family	Lactobacillaceae id.1836	rs62314653	C	A	0.1771	0.0392	6.59e-06	14306	20.411
ebi-a-GCST90016941	Family	Lactobacillaceae id.1836	rs9345899	A	G	-0.124	0.0279	9.45e-06	14306	19.7531
ebi-a-GCST90016941	Family	Lactobacillaceae id.1836	rs768253	T	G	-0.0792	0.0171	3.61e-06	14306	21.4515
ebi-a-GCST90016941	Family	Lactobacillaceae id.1836	rs1590596	C	G	-0.1038	0.022	3.9e-06	14306	22.2612
ebi-a-GCST90016941	Family	Lactobacillaceae id.1836	rs328312	T	A	0.0825	0.0168	8.69e-07	14306	24.1151
ebi-a-GCST90016941	Family	Lactobacillaceae id.1836	rs921925	A	C	0.0999	0.0202	5.77e-07	14306	24.4584
ebi-a-GCST90016941	Genus	Alloprevotella id.961	rs6092149	A	T	-0.0826	0.017	1.38e-06	14306	23.6082
ebi-a-GCST90016964	Genus	Alloprevotella id.961	rs4364940	A	G	0.1264	0.0282	8.58e-06	14306	20.0907
ebi-a-GCST90016964	Genus	Alloprevotella id.961	rs4680035	G	A	0.1196	0.0259	4.99e-06	14306	21.3237
ebi-a-GCST90016964	Genus	Alloprevotella id.961	rs17380632	A	T	0.1256	0.028	9.27e-06	14306	20.1216
ebi-a-GCST90016964	Genus	Alloprevotella id.961	rs58212166	A	G	-0.1615	0.0359	7.94e-06	14306	20.2375
ebi-a-GCST90016964	Genus	Alloprevotella id.961	rs12675596	G	T	0.1457	0.0291	9.64e-07	14306	25.0688
ebi-a-GCST90016964	Genus	Alloprevotella id.961	rs2154444	G	T	-0.1382	0.0309	8.37e-06	14306	20.0032
ebi-a-GCST90016964	Genus	Ruminococcaceae Ucg011 id.11368	rs34619204	G	A	-0.156	0.0344	8.84e-06	14306	20.5652
ebi-a-GCST90017059	Genus	Ruminococcaceae Ucg011 id.11368	rs12724320	C	T	-0.1209	0.0249	1.52e-06	14306	23.5751
ebi-a-GCST90017059	Genus	Ruminococcaceae Ucg011 id.11368	rs9729514	G	A	-0.1849	0.0395	2.37e-06	14306	21.9119
ebi-a-GCST90017059	Genus	Ruminococcaceae Ucg011 id.11368	rs4490371	T	C	-0.1118	0.0249	7.75e-06	14306	20.1597
ebi-a-GCST90017059	Genus	Ruminococcaceae Ucg011 id.11368	rs12636310	G	A	0.1327	0.0282	2.81e-06	14306	22.1434
ebi-a-GCST90017059	Genus	Ruminococcaceae Ucg011 id.11368	rs1416041	A	C	-0.1823	0.034	7.04e-08	14306	28.7485
ebi-a-GCST90017059	Genus	Ruminococcaceae Ucg011 id.11368	rs2729556	T	C	0.1091	0.0234	3.19e-06	14306	21.7379
ebi-a-GCST90017059	Genus	Ruminococcaceae Ucg011 id.11368	rs10274562	C	T	0.1109	0.0245	6.5e-06	14306	20.4895
ebi-a-GCST90017059	Genus	Family Xiii Ucg001 id.11294	rs79113084	C	T	-0.1522	0.0318	2.06e-06	14306	22.9074
ebi-a-GCST90017009	Genus	Family Xiii Ucg001 id.11294	rs3842897	G	A	-0.1126	0.0243	5.2e-06	14306	21.4716
ebi-a-GCST90017009	Genus	Family Xiii Ucg001 id.11294	rs12049454	T	C	-0.0647	0.0134	1.17e-06	14306	23.313
ebi-a-GCST90017009	Genus	Family Xiii Ucg001 id.11294	rs76463770	A	G	0.1931	0.042	3.77e-06	14306	21.1381
ebi-a-GCST90017009	Genus	Family Xiii Ucg001 id.11294	rs1426266	C	T	0.0666	0.0137	1.25e-06	14306	23.6324
ebi-a-GCST90017009	Genus	Family Xiii Ucg001 id.11294	rs62414802	C	T	-0.0612	0.0135	4.29e-06	14306	20.5511
ebi-a-GCST90017009	Genus	Family Xiii Ucg001 id.11294	rs7119679	G	A	-0.0809	0.0175	3.52e-06	14306	21.3708
ebi-a-GCST90017009	Genus	Family Xiii Ucg001 id.11294	rs116979587	T	A	-0.1217	0.0261	3.05e-06	14306	21.742
ebi-a-GCST90017009	Genus	Family Xiii Ucg001 id.11294	rs8076666	G	A	-0.0887	0.0198	8.02e-06	14306	20.0686
ebi-a-GCST90017009	Genus	Family Xiii Ucg001 id.11294	rs112362903	A	G	-0.149	0.0333	7.88e-06	14306	20.0209
ebi-a-GCST90017009	Order	Desulfovibrionales id.3156	rs2276529	C	G	-0.0759	0.0165	5.36e-06	14306	21.16
ebi-a-GCST90017097	Order	Desulfovibrionales id.3156	rs2692012	G	A	-0.1122	0.0254	2.27e-06	14306	19.5127
ebi-a-GCST90017097	Order	Desulfovibrionales id.3156	rs16851319	G	C	-0.0729	0.0151	2.7e-06	14306	23.3078
ebi-a-GCST90017097	Order	Desulfovibrionales id.3156	rs3935584	C	T	-0.0524	0.0116	7.2e-06	14306	20.4055
ebi-a-GCST90017097	Order	Desulfovibrionales id.3156	rs186073	T	C	0.0529	0.0119	8.74e-06	14306	19.7614
ebi-a-GCST90017097	Order	Desulfovibrionales id.3156	rs72647048	T	C	-0.0772	0.0171	9e-06	14306	20.3818
ebi-a-GCST90017097	Order	Desulfovibrionales id.3156	rs112381107	C	T	0.2101	0.0457	3.22e-06	14306	21.1358
ebi-a-GCST90017097	Order	Desulfovibrionales id.3156	rs17791387	A	G	-0.0728	0.0154	2.25e-06	14306	22.3471
ebi-a-GCST90017097	Order	Desulfovibrionales id.3156	rs11599763	C	T	0.0555	0.0117	2.61e-06	14306	22.5016
ebi-a-GCST90017097	Order	Desulfovibrionales id.3156	rs62020470	A	G	-0.0574	0.0129	7.51e-06	14306	19.7991
ebi-a-GCST90017097	Order	Desulfovibrionales id.3156	rs9928243	C	A	-0.0545	0.0118	3.97e-06	14306	21.3319
ebi-a-GCST90017097	Order	Desulfovibrionales id.3156	rs4506934	C	T	-0.0953	0.0201	2.43e-06	14306	22.4799
ebi-a-GCST90017097	Order	Desulfovibrionales id.3156	rs6058181	C	T	0.0837	0.0166	2.53e-07	14306	25.4235
ebi-a-GCST90017097	Genus	Allisonella id.2174	rs2838334	G	A	0.0569	0.0124	4.17e-06	14306	21.0563
ebi-a-GCST90016963	Genus	Allisonella id.2174	rs6742198	A	G	-0.1492	0.0316	3.35e-06	14306	22.2927
ebi-a-GCST90016963	Genus	Allisonella id.2174	rs1901739	G	T	-0.1158	0.0249	3.59e-06	14306	21.6281
ebi-a-GCST90016963	Genus	Allisonella id.2174	rs76904847	G	A	0.1485	0.0335	6.09e-06	14306	19.65
ebi-a-GCST90016963	Genus	Allisonella id.2174	rs35778461	C	T	0.1467	0.0297	1.21e-06	14306	24.3976
ebi-a-GCST90016963	Genus	Allisonella id.2174	rs602075	G	A	-0.169	0.0297	3.57e-08	14306	32.3788
ebi-a-GCST90016963	Genus	Allisonella id.2174	rs7898615	T	G	0.168	0.0374	8.87e-06	14306	20.1779
ebi-a-GCST90016963	Genus	Allisonella id.2174	rs594561	T	C	-0.1122	0.0252	9.41e-06	14306	19.8237
ebi-a-GCST90016963	Genus	Allisonella id.2174	rs35110698	T	C	-0.1463	0.0321	5.72e-06	14306	20.772
ebi-a-GCST90016963	Genus	Faecalibacterium id.2057	rs685403	G	C	-0.1752	0.0404	4.88e-06	14306	18.8064
ebi-a-GCST90017007	Genus	Faecalibacterium id.2057	rs12753492	A	C	0.0641	0.015	8.8e-06	14306	18.2614
ebi-a-GCST90017007	Genus	Faecalibacterium id.2057	rs10927394	G	T	-0.2323	0.0512	7.02e-06	14306	20.5854
ebi-a-GCST90017007	Genus	Faecalibacterium id.2057	rs79656633	T	C	0.1456	0.0323	8.14e-06	14306	20.3197
ebi-a-GCST90017007	Genus	Faecalibacterium id.2057	rs114946999	C	T	-0.0862	0.019	5.7e-06	14306	20.5829
ebi-a-GCST90017007	Genus	Faecalibacterium id.2057	rs6910935	G	A	-0.1349	0.0277	1.38e-06	14306	23.7173
ebi-a-GCST90017007	Genus	Faecalibacterium id.2057	rs11776390	T	C	-0.0784	0.0172	6.4e-06	14306	20.7766
ebi-a-GCST90017007	Genus	Faecalibacterium id.2057	rs61875484	C	G	0.0818	0.0184	9.18e-06	14306	19.7638
ebi-a-GCST90017007	Genus	Faecalibacterium id.2057	rs12320842	C	G	0.0948	0.0164	7.57e-09	14306	33.414
ebi-a-GCST90017007	Genus	Faecalibacterium id.2057	rs9536330	T	C	-0.0483	0.0108	5.33e-06	14306	20.0008
ebi-a-GCST90017007	Genus	Faecalibacterium id.2057	rs1271565	C	T	-0.0576	0.012	1.3e-06	14306	23.04
ebi-a-GCST90017007	Genus	Faecalibacterium id.2057	rs28376661	C	G	0.0505	0.0109	3.66e-06	14306	21.4649
ebi-a-GCST90017007	Genus	Faecalibacterium id.2057	rs75499067	C	T	0.2276	0.0466	1.76e-06	14306	23.8546
ebi-a-GCST90017007	Genus	Terrisporobacter id.11348	rs2835874	T	C	-0.0866	0.0196	7.54e-06	14306	19.522
ebi-a-GCST90017073	Genus	Terrisporobacter id.11348	rs2569953	C	A	0.0776	0.0175	8.95e-06	14306	19.6629
ebi-a-GCST90017073	Genus	Terrisporobacter id.11348	rs7034891	G	C	-0.0799	0.0174	4.54e-06	14306	21.086
ebi-a-GCST90017073	Genus	Terrisporobacter id.11348	rs1883097	C	T	0.2264	0.0455	4.16e-07	14306	24.7588
ebi-a-GCST90017073	Genus	Terrisporobacter id.11348	rs58405430	G	T	0.1346	0.0301	7.94e-06	14306	19.9966
ebi-a-GCST90017073	Genus	Terrisporobacter id.11348	rs7184125	T	C	0.0913	0.0205	8.48e-06	14306	19.8351
ebi-a-GCST90017073	Order	Rhodospirillales id.2667	rs2872237	A	C	0.0815	0.0176	3.97e-06	14306	21.4432
ebi-a-GCST90017106	Order	Rhodospirillales id.2667	rs76784716	A	G	0.136	0.0284	1.31e-06	14306	22.932
ebi-a-GCST90017106	Order	Rhodospirillales id.2667	rs3754624	C	T	0.0941	0.0198	2.68e-06	14306	22.5865
ebi-a-GCST90017106	Order	Rhodospirillales id.2667	rs55876211	C	T	-0.0865	0.0195	7.87e-06	14306	19.6772
ebi-a-GCST90017106	Order	Rhodospirillales id.2667	rs9813022	A	G	-0.0831	0.0163	3.07e-07	14306	25.9912
ebi-a-GCST90017106	Order	Rhodospirillales id.2667	rs77304857	C	A	-0.0997	0.0222	6.02e-06	14306	20.169
ebi-a-GCST90017106	Order	Rhodospirillales id.2667	rs1549633	A	C	0.0997	0.0217	3.88e-06	14306	21.1092
ebi-a-GCST90017106	Order	Rhodospirillales id.2667	rs3730086	A	G	0.08	0.0179	7.98e-06	14306	19.9744
ebi-a-GCST90017106	Order	Rhodospirillales id.2667	rs1035406	G	A	-0.1147	0.0248	4.07e-06	14306	21.3906
ebi-a-GCST90017106	Order	Rhodospirillales id.2667	rs7001029	C	T	0.1207	0.0261	2.83e-06	14306	21.3862
ebi-a-GCST90017106	Order	Rhodospirillales id.2667	rs4278423	T	C	0.1052	0.0234	3.98e-06	14306	20.2116
ebi-a-GCST90017106	Order	Rhodospirillales id.2667	rs11591293	G	T	0.0723	0.0158	4.69e-06	14306	20.9393
ebi-a-GCST90017106	Order	Rhodospirillales id.2667	rs61933850	G	A	0.1647	0.036	7e-06	14306	20.9306
ebi-a-GCST90017106	Order	Rhodospirillales id.2667	rs11630875	T	C	0.0945	0.0202	3.7e-06	14306	21.8857
ebi-a-GCST90017106	Order	Rhodospirillales id.2667	rs13336560	C	T	-0.0695	0.0157	9.75e-06	14306	19.5961
ebi-a-GCST90017106	Genus	Olsenella id.822	rs4822789	G	C	0.0728	0.016	7.33e-06	14306	20.7025
ebi-a-GCST90017035	Genus	Olsenella id.822	rs7540303	C	T	0.108	0.0236	5.32e-06	14306	20.9423
ebi-a-GCST90017035	Genus	Olsenella id.822	rs2759329	A	G	0.1111	0.0237	3.43e-06	14306	21.9751
ebi-a-GCST90017035	Genus	Olsenella id.822	rs35225860	A	G	-0.2236	0.0482	3.87e-06	14306	21.5204
ebi-a-GCST90017035	Genus	Olsenella id.822	rs1035588	A	G	-0.1081	0.0237	4.86e-06	14306	20.8044
ebi-a-GCST90017035	Genus	Olsenella id.822	rs61090148	A	G	-0.1048	0.0231	6.44e-06	14306	20.5825
ebi-a-GCST90017035	Genus	Olsenella id.822	rs9460691	C	A	0.12	0.0269	7.28e-06	14306	19.9002
ebi-a-GCST90017035	Genus	Olsenella id.822	rs72691585	C	A	-0.2491	0.0521	2.95e-06	14306	22.8598
ebi-a-GCST90017035	Genus	Olsenella id.822	rs17148768	G	A	0.1404	0.0296	2.2e-06	14306	22.4984
ebi-a-GCST90017035	Genus	Olsenella id.822	rs8066522	A	G	0.1065	0.024	9.7e-06	14306	19.6914
ebi-a-GCST90017035	Genus	Olsenella id.822	rs62112538	C	T	-0.1994	0.0407	1.19e-06	14306	24.0028
ebi-a-GCST90017035	Phylum	Cyanobacteria id.1500	rs6046522	C	T	0.1229	0.027	4.48e-06	14306	20.7194
ebi-a-GCST90017112	Phylum	Cyanobacteria id.1500	rs9864379	T	C	-0.1389	0.0268	2.03e-07	14306	26.8618
ebi-a-GCST90017112	Phylum	Cyanobacteria id.1500	rs2553290	A	T	0.0962	0.0203	3.61e-06	14306	22.4573
ebi-a-GCST90017112	Phylum	Cyanobacteria id.1500	rs584122	T	C	0.1518	0.0327	4.23e-06	14306	21.55
ebi-a-GCST90017112	Phylum	Cyanobacteria id.1500	rs76531781	T	C	-0.2319	0.0493	2.87e-06	14306	22.1262
ebi-a-GCST90017112	Phylum	Cyanobacteria id.1500	rs12555298	G	A	0.0974	0.0219	8.09e-06	14306	19.7802
ebi-a-GCST90017112	Phylum	Cyanobacteria id.1500	rs61972390	T	C	0.1073	0.0242	9.11e-06	14306	19.6593
ebi-a-GCST90017112	Phylum	Cyanobacteria id.1500	rs7148504	T	G	-0.08	0.0177	6.62e-06	14306	20.4284
ebi-a-GCST90017112	Phylum	Cyanobacteria id.1500	rs2585223	T	C	0.1114	0.0248	8.86e-06	14306	20.1775
ebi-a-GCST90017112	Phylum	Cyanobacteria id.1500	rs2314810	G	C	0.2183	0.0465	4.25e-06	14306	22.0395
ebi-a-GCST90017112	Family	Ruminococcaceae id.2050	rs789068	G	A	-0.1114	0.0213	1.57e-07	14306	27.3534
ebi-a-GCST90016951	Family	Ruminococcaceae id.2050	rs76724913	T	G	0.0901	0.0203	9.6e-06	14306	19.6996
ebi-a-GCST90016951	Family	Ruminococcaceae id.2050	rs3009418	A	C	-0.0928	0.021	8.69e-06	14306	19.528
ebi-a-GCST90016951	Family	Ruminococcaceae id.2050	rs1612733	T	C	0.1087	0.0238	4.22e-06	14306	20.8596
ebi-a-GCST90016951	Family	Ruminococcaceae id.2050	rs17376049	T	C	0.0849	0.0172	7.3e-07	14306	24.3646
ebi-a-GCST90016951	Family	Ruminococcaceae id.2050	rs2113833	C	T	-0.1691	0.0355	1.14e-06	14306	22.6898
ebi-a-GCST90016951	Family	Ruminococcaceae id.2050	rs10166469	C	T	0.0533	0.012	8.52e-06	14306	19.7284
ebi-a-GCST90016951	Family	Ruminococcaceae id.2050	rs1158100	G	A	0.0491	0.011	8.61e-06	14306	19.924
ebi-a-GCST90016951	Family	Ruminococcaceae id.2050	rs10093275	T	C	-0.0535	0.0117	5.35e-06	14306	20.9091
ebi-a-GCST90016951	Family	Ruminococcaceae id.2050	rs56199908	T	C	-0.1993	0.041	1.66e-06	14306	23.6291
ebi-a-GCST90016951	Family	Ruminococcaceae id.2050	rs499272	G	C	0.0706	0.016	9.29e-06	14306	19.4702
ebi-a-GCST90016951	Family	Ruminococcaceae id.2050	rs55793120	T	C	0.1382	0.0266	1.44e-07	14306	26.9931
ebi-a-GCST90016951	Family	Erysipelotrichaceae id.2149	rs2426816	T	A	-0.048	0.0106	6.04e-06	14306	20.5055
ebi-a-GCST90016937	Family	Erysipelotrichaceae id.2149	rs290833	T	G	-0.0497	0.0111	8.03e-06	14306	20.0478
ebi-a-GCST90016937	Family	Erysipelotrichaceae id.2149	rs1884466	C	T	-0.0475	0.0107	9.53e-06	14306	19.707
ebi-a-GCST90016937	Family	Erysipelotrichaceae id.2149	rs2300774	A	G	-0.0524	0.0107	8.95e-07	14306	23.9825
ebi-a-GCST90016937	Family	Erysipelotrichaceae id.2149	rs1074800	G	A	-0.0492	0.0109	6.15e-06	14306	20.374
ebi-a-GCST90016937	Family	Erysipelotrichaceae id.2149	rs62504403	C	T	0.0681	0.0128	1.12e-07	14306	28.3057
ebi-a-GCST90016937	Family	Erysipelotrichaceae id.2149	rs7826267	G	T	0.0839	0.0199	9.28e-06	14306	17.7753
ebi-a-GCST90016937	Family	Erysipelotrichaceae id.2149	rs10781552	C	T	-0.0552	0.0116	2.33e-06	14306	22.6445
ebi-a-GCST90016937	Family	Erysipelotrichaceae id.2149	rs17530232	A	G	0.1031	0.0225	2.79e-06	14306	20.9968
ebi-a-GCST90016937	Family	Erysipelotrichaceae id.2149	rs56970041	T	G	0.0724	0.0164	5.4e-06	14306	19.489
ebi-a-GCST90016937	Family	Erysipelotrichaceae id.2149	rs4078432	T	C	0.0609	0.0134	4.23e-06	14306	20.655
ebi-a-GCST90016937	Family	Erysipelotrichaceae id.2149	rs8003149	C	T	0.0539	0.0117	4.08e-06	14306	21.223
ebi-a-GCST90016937	Family	Erysipelotrichaceae id.2149	rs35161940	T	C	-0.0806	0.0168	1.85e-06	14306	23.0171
ebi-a-GCST90016937	Genus	Bifidobacterium id.436	rs7234058	T	C	-0.0946	0.0194	9.12e-07	14306	23.7782
ebi-a-GCST90016970	Genus	Bifidobacterium id.436	rs12022129	A	G	-0.0619	0.0139	8e-06	14306	19.8313
ebi-a-GCST90016970	Genus	Bifidobacterium id.436	rs182549	T	C	-0.1197	0.0127	1.28e-20	14306	88.8343
ebi-a-GCST90016970	Genus	Bifidobacterium id.436	rs62181700	G	A	-0.0625	0.0131	2.17e-06	14306	22.7624
ebi-a-GCST90016970	Genus	Bifidobacterium id.436	rs4567981	T	A	0.0562	0.0118	1.93e-06	14306	22.6834
ebi-a-GCST90016970	Genus	Bifidobacterium id.436	rs55888705	A	G	0.0546	0.0121	6.67e-06	14306	20.3617
ebi-a-GCST90016970	Genus	Bifidobacterium id.436	rs4957061	T	C	0.0534	0.0117	5.78e-06	14306	20.831
ebi-a-GCST90016970	Genus	Bifidobacterium id.436	rs73797465	T	G	-0.0954	0.0209	4.38e-06	14306	20.8355
ebi-a-GCST90016970	Genus	Bifidobacterium id.436	rs76671854	C	G	-0.0846	0.0184	3.96e-06	14306	21.14
ebi-a-GCST90016970	Genus	Bifidobacterium id.436	rs857444	C	T	0.0558	0.0121	3.57e-06	14306	21.2666
ebi-a-GCST90016970	Genus	Bifidobacterium id.436	rs2686790	C	T	-0.0707	0.0158	7.5e-06	14306	20.0228
ebi-a-GCST90016970	Genus	Bifidobacterium id.436	rs2491158	A	G	-0.0713	0.016	8.05e-06	14306	19.8582
ebi-a-GCST90016970	Genus	Bifidobacterium id.436	rs10841473	G	C	-0.0624	0.0129	1.65e-06	14306	23.3986
ebi-a-GCST90016970	Genus	Bifidobacterium id.436	rs7322849	T	C	0.1124	0.0202	1.08e-08	14306	30.9621
ebi-a-GCST90016970	Genus	Bifidobacterium id.436	rs540489	T	G	-0.0638	0.0139	5.19e-06	14306	21.0674
ebi-a-GCST90016970	Genus	Bifidobacterium id.436	rs75344046	C	T	0.2324	0.0506	4.86e-06	14306	21.0946
ebi-a-GCST90016970	Order	Pasteurellales id.3688	rs5746486	T	C	-0.0536	0.0121	9e-06	14306	19.6227
ebi-a-GCST90017105	Order	Pasteurellales id.3688	rs73139353	A	C	-0.2226	0.0485	8.71e-06	14306	21.0653
ebi-a-GCST90017105	Order	Pasteurellales id.3688	rs72756943	G	A	0.1399	0.0303	3.35e-06	14306	21.3182
ebi-a-GCST90017105	Order	Pasteurellales id.3688	rs9382510	C	T	-0.0882	0.017	2.48e-07	14306	26.9178
ebi-a-GCST90017105	Order	Pasteurellales id.3688	rs12191680	C	G	0.1022	0.0197	3.05e-07	14306	26.9134
ebi-a-GCST90017105	Order	Pasteurellales id.3688	rs6972479	A	G	-0.0782	0.0175	7.75e-06	14306	19.9681
ebi-a-GCST90017105	Order	Pasteurellales id.3688	rs62568866	T	A	-0.118	0.0259	7.23e-06	14306	20.757
ebi-a-GCST90017105	Order	Pasteurellales id.3688	rs10965428	C	A	-0.1199	0.0258	4.29e-06	14306	21.5973
ebi-a-GCST90017105	Order	Pasteurellales id.3688	rs78909003	T	C	-0.2412	0.0498	2.05e-06	14306	23.4583
ebi-a-GCST90017105	Order	Pasteurellales id.3688	rs76022354	C	T	0.2429	0.05	1.83e-06	14306	23.6002
ebi-a-GCST90017105	Order	Pasteurellales id.3688	rs10840326	C	G	-0.0718	0.0149	1.44e-06	14306	23.2208
ebi-a-GCST90017105	Order	Pasteurellales id.3688	rs35510	A	G	0.1227	0.0265	4.02e-06	14306	21.4386
ebi-a-GCST90017105	Order	Pasteurellales id.3688	rs12050685	A	G	-0.0671	0.0152	9.19e-06	14306	19.4876
ebi-a-GCST90017105	Order	Pasteurellales id.3688	rs9938097	C	T	0.071	0.0158	8.23e-06	14306	20.1931
ebi-a-GCST90017105	Order	Pasteurellales id.3688	rs111582866	G	A	-0.114	0.0256	7.07e-06	14306	19.8303
ebi-a-GCST90017105	Order	Pasteurellales id.3688	rs9895850	T	C	-0.1764	0.041	9.08e-06	14306	18.511
ebi-a-GCST90017105	Order	Pasteurellales id.3688	rs16970009	A	G	0.1874	0.043	7.32e-06	14306	18.9934
ebi-a-GCST90017105	Order	Pasteurellales id.3688	rs731534	C	G	-0.0987	0.0216	9.46e-06	14306	20.8798
ebi-a-GCST90017105	Order	Pasteurellales id.3688	rs6092684	A	T	0.0685	0.0147	3.44e-06	14306	21.7143
ebi-a-GCST90017105	Family	Family Xiii id.1957	rs4822728	T	C	0.0685	0.0149	4.72e-06	14306	21.1353
ebi-a-GCST90016939	Family	Family Xiii id.1957	rs66753613	G	A	0.0651	0.0144	8.08e-06	14306	20.4379
ebi-a-GCST90016939	Family	Family Xiii id.1957	rs7514702	T	C	-0.0663	0.0142	3.92e-06	14306	21.7997
ebi-a-GCST90016939	Family	Family Xiii id.1957	rs1887048	G	A	0.058	0.013	9.65e-06	14306	19.9053
ebi-a-GCST90016939	Family	Family Xiii id.1957	rs482905	G	T	0.0597	0.0127	3.72e-06	14306	22.0974
ebi-a-GCST90016939	Family	Family Xiii id.1957	rs6797051	C	T	-0.0806	0.0171	4.89e-06	14306	22.2166
ebi-a-GCST90016939	Family	Family Xiii id.1957	rs4293737	A	G	-0.1121	0.0271	8.38e-06	14306	17.1109
ebi-a-GCST90016939	Family	Family Xiii id.1957	rs12643275	A	T	-0.0551	0.0116	2.42e-06	14306	22.5625
ebi-a-GCST90016939	Family	Family Xiii id.1957	rs118170811	A	G	0.1516	0.0317	1.8e-06	14306	22.8707
ebi-a-GCST90016939	Family	Family Xiii id.1957	rs7076829	T	A	-0.0516	0.0112	4.76e-06	14306	21.2258
ebi-a-GCST90016939	Family	Family Xiii id.1957	rs3098182	T	G	-0.0509	0.011	4.04e-06	14306	21.4117
ebi-a-GCST90016939	Family	Family Xiii id.1957	rs12904405	A	G	-0.0852	0.0193	7.67e-06	14306	19.4879
ebi-a-GCST90016939	Family	Family Xiii id.1957	rs6501525	A	G	0.0562	0.0116	1.24e-06	14306	23.4724
ebi-a-GCST90016939	Family	Family Xiii id.1957	rs10404377	A	C	0.0503	0.0112	6.99e-06	14306	20.1697
ebi-a-GCST90016939	Family	Clostridiales Vadin Bb60 Group id.11286	rs1999289	A	T	-0.0637	0.0139	2.54e-06	14306	21.0014
ebi-a-GCST90016932	Family	Clostridiales Vadin Bb60 Group id.11286	rs7538034	T	G	-0.0786	0.0166	2.37e-06	14306	22.4197
ebi-a-GCST90016932	Family	Clostridiales Vadin Bb60 Group id.11286	rs6588624	A	G	0.0662	0.0138	1.79e-06	14306	23.0122
ebi-a-GCST90016932	Family	Clostridiales Vadin Bb60 Group id.11286	rs13409132	A	G	-0.1654	0.0352	4.37e-06	14306	22.0793
ebi-a-GCST90016932	Family	Clostridiales Vadin Bb60 Group id.11286	rs2191834	T	G	-0.0746	0.0159	2.5e-06	14306	22.0132
ebi-a-GCST90016932	Family	Clostridiales Vadin Bb60 Group id.11286	rs6755871	C	G	-0.0614	0.0139	9.33e-06	14306	19.5122
ebi-a-GCST90016932	Family	Clostridiales Vadin Bb60 Group id.11286	rs989682	A	G	0.0702	0.0155	6.85e-06	14306	20.5121
ebi-a-GCST90016932	Family	Clostridiales Vadin Bb60 Group id.11286	rs10517600	G	T	-0.0627	0.0139	6.83e-06	14306	20.3472
ebi-a-GCST90016932	Family	Clostridiales Vadin Bb60 Group id.11286	rs34088226	A	G	-0.1178	0.0269	7.66e-06	14306	19.1772
ebi-a-GCST90016932	Family	Clostridiales Vadin Bb60 Group id.11286	rs7725895	A	G	-0.1162	0.024	3.94e-06	14306	23.4417
ebi-a-GCST90016932	Family	Clostridiales Vadin Bb60 Group id.11286	rs66714985	A	C	0.1169	0.0252	4.85e-06	14306	21.5193
ebi-a-GCST90016932	Family	Clostridiales Vadin Bb60 Group id.11286	rs118104867	C	T	0.2145	0.0455	3.44e-06	14306	22.2245
ebi-a-GCST90016932	Family	Clostridiales Vadin Bb60 Group id.11286	rs10904722	C	T	-0.0672	0.0147	5.05e-06	14306	20.898
ebi-a-GCST90016932	Family	Clostridiales Vadin Bb60 Group id.11286	rs17121075	G	A	0.0769	0.0172	7.91e-06	14306	19.9892
ebi-a-GCST90016932	Family	Clostridiales Vadin Bb60 Group id.11286	rs55682560	C	T	-0.1315	0.0261	4.97e-07	14306	25.3846
ebi-a-GCST90016932	Family	Clostridiales Vadin Bb60 Group id.11286	rs28691777	C	T	0.1371	0.0267	6.96e-07	14306	26.3665
ebi-a-GCST90016932	Family	Clostridiales Vadin Bb60 Group id.11286	rs7226487	A	G	-0.0644	0.0139	3.58e-06	14306	21.4656
ebi-a-GCST90016932	Genus	Blautia id.1992	rs9979874	G	C	-0.0739	0.0151	1.05e-06	14306	23.9516
ebi-a-GCST90016972	Genus	Blautia id.1992	rs2788271	G	T	0.0576	0.0133	7.16e-06	14306	18.7561
ebi-a-GCST90016972	Genus	Eubacterium Eligens Group id.14372	rs115043014	G	A	-0.2066	0.044	5.19e-06	14306	22.0473
ebi-a-GCST90016998	Genus	Eubacterium Eligens Group id.14372	rs72839198	C	G	0.1557	0.0376	3.14e-06	14306	17.1475
ebi-a-GCST90016998	Genus	Eubacterium Eligens Group id.14372	rs56080211	T	C	-0.1231	0.0283	9.14e-06	14306	18.921
ebi-a-GCST90016998	Genus	Eubacterium Eligens Group id.14372	rs11730852	A	C	-0.0878	0.0198	5.94e-06	14306	19.6634
ebi-a-GCST90016998	Genus	Eubacterium Eligens Group id.14372	rs6923695	T	G	0.1033	0.023	4.87e-06	14306	20.1718
ebi-a-GCST90016998	Genus	Eubacterium Eligens Group id.14372	rs12719051	A	G	0.0917	0.0208	7.12e-06	14306	19.4362
ebi-a-GCST90016998	Genus	Eubacterium Eligens Group id.14372	rs265534	T	G	-0.0564	0.012	2.27e-06	14306	22.09
ebi-a-GCST90016998	Genus	Eubacterium Eligens Group id.14372	rs182318	G	A	-0.0825	0.0196	8.4e-06	14306	17.7172
ebi-a-GCST90016998	Genus	Eubacterium Eligens Group id.14372	rs2200429	A	G	-0.0889	0.0198	5.3e-06	14306	20.1592
ebi-a-GCST90016998	Genus	Eubacterium Eligens Group id.14372	rs158115	G	C	0.0915	0.0191	9.74e-06	14306	22.9496
ebi-a-GCST90016998	Genus	Eubacterium Eligens Group id.14372	rs74606150	C	G	-0.1965	0.0426	4.25e-06	14306	21.2768
ebi-a-GCST90016998	Order	Enterobacteriales id.3468	rs4583233	A	C	0.067	0.0128	2.84e-07	14306	27.3987
ebi-a-GCST90017098	Order	Enterobacteriales id.3468	rs2374342	C	A	0.0583	0.0126	4.52e-06	14306	21.409
ebi-a-GCST90017098	Order	Enterobacteriales id.3468	rs80319214	C	G	0.099	0.0216	6.95e-06	14306	21.0069
ebi-a-GCST90017098	Order	Enterobacteriales id.3468	rs11026530	T	C	0.0822	0.0186	9.43e-06	14306	19.5307
ebi-a-GCST90017098	Order	Enterobacteriales id.3468	rs111229068	A	T	0.1106	0.0242	3.65e-06	14306	20.8872
ebi-a-GCST90017098	Order	Enterobacteriales id.3468	rs79757635	C	A	0.0759	0.0171	9.32e-06	14306	19.7011
ebi-a-GCST90017098	Order	Enterobacteriales id.3468	rs61973590	C	G	-0.0605	0.0134	8.54e-06	14306	20.3846
ebi-a-GCST90017098	Order	Enterobacteriales id.3468	rs35673018	G	A	0.09	0.0203	7.63e-06	14306	19.6559
ebi-a-GCST90017098	Order	Enterobacteriales id.3468	rs4792380	A	T	0.1156	0.0258	9.49e-06	14306	20.076
ebi-a-GCST90017098	Order	Enterobacteriales id.3468	rs504442	T	G	0.0842	0.0189	5.17e-06	14306	19.8473
ebi-a-GCST90017098	Order	Enterobacteriales id.3468	rs78143293	A	G	-0.0849	0.017	1.2e-06	14306	24.9412
ebi-a-GCST90017098	Order	Actinomycetales id.420	rs62210023	A	G	0.0607	0.013	3.13e-06	14306	21.8017
ebi-a-GCST90017090	Order	Actinomycetales id.420	rs4073240	G	A	0.075	0.0165	5.68e-06	14306	20.6612
ebi-a-GCST90017090	Order	Actinomycetales id.420	rs34583783	G	T	0.1237	0.0264	5.54e-06	14306	21.9549
ebi-a-GCST90017090	Order	Actinomycetales id.420	rs35011108	A	G	0.2415	0.0504	1.88e-06	14306	22.9601
ebi-a-GCST90017090	Order	Actinomycetales id.420	rs2889192	T	G	-0.0884	0.0195	3.97e-06	14306	20.5511
ebi-a-GCST90017090	Class	Bacteroidia id.912	rs58484246	T	C	0.0758	0.0169	6.67e-06	14306	20.1171
ebi-a-GCST90016911	Class	Bacteroidia id.912	rs7546249	A	T	0.0567	0.0118	1.55e-06	14306	23.0888
ebi-a-GCST90016911	Class	Bacteroidia id.912	rs2363574	T	C	0.2227	0.0508	9.93e-06	14306	19.2182
ebi-a-GCST90016911	Class	Bacteroidia id.912	rs72706335	T	C	-0.2224	0.0493	7.66e-06	14306	20.3505
ebi-a-GCST90016911	Class	Bacteroidia id.912	rs2032750	C	T	0.0508	0.0107	1.92e-06	14306	22.5403
ebi-a-GCST90016911	Class	Bacteroidia id.912	rs4146051	G	A	0.1074	0.0246	8.76e-06	14306	19.0607
ebi-a-GCST90016911	Class	Bacteroidia id.912	rs4916508	A	G	0.0467	0.0105	8.47e-06	14306	19.7813
ebi-a-GCST90016911	Class	Bacteroidia id.912	rs7631304	G	A	-0.0646	0.0133	8.37e-07	14306	23.5918
ebi-a-GCST90016911	Class	Bacteroidia id.912	rs79585701	A	C	0.0647	0.015	9.99e-06	14306	18.6048
ebi-a-GCST90016911	Class	Bacteroidia id.912	rs62531359	T	G	0.0656	0.015	9.09e-06	14306	19.126
ebi-a-GCST90016911	Class	Bacteroidia id.912	rs13291169	C	G	0.069	0.0149	3.75e-06	14306	21.445
ebi-a-GCST90016911	Class	Bacteroidia id.912	rs62575403	C	T	0.1401	0.0311	7.06e-06	14306	20.2934
ebi-a-GCST90016911	Class	Bacteroidia id.912	rs11146701	A	G	0.0474	0.0105	7.08e-06	14306	20.3788
ebi-a-GCST90016911	Class	Bacteroidia id.912	rs55773148	G	A	-0.1215	0.0237	3.9e-07	14306	26.2818
ebi-a-GCST90016911	Class	Bacteroidia id.912	rs111845179	T	C	0.1026	0.0214	9.24e-07	14306	22.9862
ebi-a-GCST90016911	Class	Bacteroidia id.912	rs929878	T	C	0.0549	0.0122	4.73e-06	14306	20.25
ebi-a-GCST90016911	Class	Bacteroidia id.912	rs73975615	G	A	-0.207	0.0443	1.22e-06	14306	21.834
ebi-a-GCST90016911	Genus	Parasutterella id.2892	rs17343978	A	C	-0.0552	0.012	8.36e-06	14306	21.16
ebi-a-GCST90017041	Genus	Parasutterella id.2892	rs78383039	T	C	-0.1463	0.0297	1.57e-06	14306	24.2647
ebi-a-GCST90017041	Genus	Parasutterella id.2892	rs7572229	A	G	-0.0663	0.0133	6.32e-07	14306	24.8499
ebi-a-GCST90017041	Genus	Parasutterella id.2892	rs11715853	G	A	-0.0663	0.0146	6.23e-06	14306	20.6216
ebi-a-GCST90017041	Genus	Parasutterella id.2892	rs6809952	G	A	-0.0685	0.0151	8.13e-06	14306	20.5791
ebi-a-GCST90017041	Genus	Parasutterella id.2892	rs62273907	A	G	0.2295	0.0502	5.88e-06	14306	20.9006
ebi-a-GCST90017041	Genus	Parasutterella id.2892	rs6828768	C	T	0.0637	0.0133	1.78e-06	14306	22.9391
ebi-a-GCST90017041	Genus	Parasutterella id.2892	rs35414597	T	A	-0.0685	0.0142	1.51e-06	14306	23.2704
ebi-a-GCST90017041	Genus	Parasutterella id.2892	rs2090816	C	A	-0.0841	0.0177	2.9e-06	14306	22.5759
ebi-a-GCST90017041	Genus	Parasutterella id.2892	rs35055552	T	C	0.1096	0.0235	3.35e-06	14306	21.7513
ebi-a-GCST90017041	Genus	Parasutterella id.2892	rs823424	G	A	-0.0713	0.0157	4.95e-06	14306	20.6243
ebi-a-GCST90017041	Genus	Parasutterella id.2892	rs10899911	A	G	-0.0717	0.0148	1.15e-06	14306	23.4701
ebi-a-GCST90017041	Genus	Parasutterella id.2892	rs7303158	C	T	0.0647	0.0134	1.33e-06	14306	23.313
ebi-a-GCST90017041	Genus	Parasutterella id.2892	rs7311004	C	T	0.0618	0.0136	5.92e-06	14306	20.649
ebi-a-GCST90017041	Genus	Parasutterella id.2892	rs1403396	A	T	-0.0757	0.0159	2.76e-06	14306	22.6672
ebi-a-GCST90017041	Genus	Parasutterella id.2892	rs8039785	G	T	-0.0618	0.0133	3.62e-06	14306	21.591
ebi-a-GCST90017041	Genus	Parasutterella id.2892	rs55877868	A	C	-0.1045	0.0228	2.87e-06	14306	21.0069
ebi-a-GCST90017041	Genus	Subdoligranulum id.2070	rs2387977	T	C	-0.0682	0.0135	5.38e-07	14306	25.5212
ebi-a-GCST90017071	Genus	Subdoligranulum id.2070	rs4347804	G	A	-0.1661	0.0357	2.18e-06	14306	21.6473
ebi-a-GCST90017071	Genus	Subdoligranulum id.2070	rs1667315	G	A	0.0485	0.0107	6.72e-06	14306	20.5455
ebi-a-GCST90017071	Genus	Subdoligranulum id.2070	rs10497836	T	C	0.0524	0.0119	8.38e-06	14306	19.3896
ebi-a-GCST90017071	Genus	Subdoligranulum id.2070	rs76664262	T	A	0.0834	0.0185	4.87e-06	14306	20.323
ebi-a-GCST90017071	Genus	Subdoligranulum id.2070	rs12638227	C	G	0.0557	0.0109	2.48e-07	14306	26.113
ebi-a-GCST90017071	Genus	Subdoligranulum id.2070	rs3761728	G	T	0.0543	0.0119	3.87e-06	14306	20.8212
ebi-a-GCST90017071	Genus	Subdoligranulum id.2070	rs10065321	T	C	-0.0513	0.0108	2.1e-06	14306	22.5625
ebi-a-GCST90017071	Genus	Subdoligranulum id.2070	rs6555306	C	T	0.0741	0.0155	2.81e-06	14306	22.8546
ebi-a-GCST90017071	Genus	Subdoligranulum id.2070	rs76528319	G	T	-0.1433	0.0311	7.41e-06	14306	21.2311
ebi-a-GCST90017071	Genus	Subdoligranulum id.2070	rs2171249	C	T	0.1067	0.0233	4.51e-06	14306	20.9709
ebi-a-GCST90017071	Genus	Subdoligranulum id.2070	rs2114677	C	T	-0.1042	0.0231	2.72e-06	14306	20.3475
ebi-a-GCST90017071	Genus	Subdoligranulum id.2070	rs12590825	C	A	-0.0525	0.011	2.08e-06	14306	22.7789
ebi-a-GCST90017071	Genus	Subdoligranulum id.2070	rs16962433	A	T	0.0856	0.0189	7.65e-06	14306	20.5128
ebi-a-GCST90017071	Order	Coriobacteriales id.810	rs75158211	T	C	-0.0723	0.0159	7.52e-06	14306	20.6768
ebi-a-GCST90017096	Order	Coriobacteriales id.810	rs240104	T	C	-0.0603	0.0127	1.52e-06	14306	22.5438
ebi-a-GCST90017096	Order	Coriobacteriales id.810	rs2442778	A	G	0.1164	0.0259	9.03e-06	14306	20.1979
ebi-a-GCST90017096	Order	Coriobacteriales id.810	rs1397793	A	G	0.0499	0.0112	9.77e-06	14306	19.8502
ebi-a-GCST90017096	Order	Coriobacteriales id.810	rs80046645	C	G	0.2558	0.0562	4.66e-06	14306	20.7171
ebi-a-GCST90017096	Order	Coriobacteriales id.810	rs76779974	C	G	0.0775	0.0172	5.63e-06	14306	20.3024
ebi-a-GCST90017096	Order	Coriobacteriales id.810	rs62448869	T	A	-0.0486	0.0109	7.87e-06	14306	19.8801
ebi-a-GCST90017096	Order	Coriobacteriales id.810	rs13307134	T	C	-0.0566	0.0126	7.8e-06	14306	20.1786
ebi-a-GCST90017096	Order	Coriobacteriales id.810	rs3025411	A	G	0.0927	0.0209	8.27e-06	14306	19.6728
ebi-a-GCST90017096	Order	Coriobacteriales id.810	rs11250875	T	C	0.0608	0.0131	4.83e-06	14306	21.5409
ebi-a-GCST90017096	Order	Coriobacteriales id.810	rs719099	A	G	0.0778	0.0156	5.43e-07	14306	24.872
ebi-a-GCST90017096	Order	Coriobacteriales id.810	rs1816223	G	A	0.0586	0.0129	4.84e-06	14306	20.6355
ebi-a-GCST90017096	Order	Coriobacteriales id.810	rs8010111	A	G	0.1034	0.0229	6.9e-06	14306	20.3878
ebi-a-GCST90017096	Order	Coriobacteriales id.810	rs11073596	G	T	-0.051	0.0114	8.14e-06	14306	20.0139
ebi-a-GCST90017096	Order	Coriobacteriales id.810	rs34739816	G	T	0.0965	0.0208	3.88e-06	14306	21.5242
ebi-a-GCST90017096	Order	Coriobacteriales id.810	rs11656361	A	C	0.0773	0.0176	8.02e-06	14306	19.2901
ebi-a-GCST90017096	Order	Coriobacteriales id.810	rs12974142	G	A	0.079	0.0177	8.51e-06	14306	19.9208
ebi-a-GCST90017096	Order	Methanobacteriales id.120	rs67561917	A	G	-0.0714	0.0154	5.39e-06	14306	21.4959
ebi-a-GCST90017102	Order	Methanobacteriales id.120	rs10202904	G	T	0.1218	0.0235	3.01e-07	14306	26.8633
ebi-a-GCST90017102	Order	Methanobacteriales id.120	rs6776814	T	C	-0.1996	0.0412	1.63e-06	14306	23.4707
ebi-a-GCST90017102	Order	Methanobacteriales id.120	rs4257531	G	A	0.1645	0.0365	7.44e-06	14306	20.3117
ebi-a-GCST90017102	Order	Methanobacteriales id.120	rs894996	C	A	0.217	0.0449	1.88e-06	14306	23.3575
ebi-a-GCST90017102	Order	Methanobacteriales id.120	rs56131665	G	A	0.1787	0.0393	6.18e-06	14306	20.6759
ebi-a-GCST90017102	Order	Methanobacteriales id.120	rs73068003	G	T	-0.1581	0.0352	8.45e-06	14306	20.1734
ebi-a-GCST90017102	Order	Methanobacteriales id.120	rs11018665	A	T	0.1115	0.0251	6.52e-06	14306	19.7334
ebi-a-GCST90017102	Order	Methanobacteriales id.120	rs12825290	C	G	-0.2168	0.0493	6.08e-06	14306	19.3386
ebi-a-GCST90017102	Order	Methanobacteriales id.120	rs75208022	C	T	-0.2272	0.0488	5.92e-06	14306	21.6759
ebi-a-GCST90017102	Order	Methanobacteriales id.120	rs73457410	A	G	0.2153	0.0437	1.41e-06	14306	24.2731
ebi-a-GCST90017102	Order	Methanobacteriales id.120	rs6508769	C	T	-0.1535	0.0345	8.23e-06	14306	19.7961
ebi-a-GCST90017102	Family	Bacteroidaceae id.917	rs10424197	A	G	0.1113	0.0248	9.28e-06	14306	20.1413
ebi-a-GCST90016927	Family	Bacteroidaceae id.917	rs1340391	T	C	-0.0592	0.0132	6.73e-06	14306	20.1139
ebi-a-GCST90016927	Family	Bacteroidaceae id.917	rs11585893	A	G	-0.0741	0.0148	1.8e-06	14306	25.0676
ebi-a-GCST90016927	Family	Bacteroidaceae id.917	rs66710942	T	C	-0.0488	0.0107	5.86e-06	14306	20.8004
ebi-a-GCST90016927	Family	Bacteroidaceae id.917	rs2366421	T	A	-0.0528	0.0117	7.65e-06	14306	20.3655
ebi-a-GCST90016927	Family	Bacteroidaceae id.917	rs6795673	C	T	0.0539	0.0105	3.38e-07	14306	26.3511
ebi-a-GCST90016927	Family	Bacteroidaceae id.917	rs28757219	T	A	0.0818	0.017	1.29e-06	14306	23.1531
ebi-a-GCST90016927	Family	Bacteroidaceae id.917	rs13207588	A	G	-0.0592	0.0131	7.49e-06	14306	20.4221
ebi-a-GCST90016927	Family	Bacteroidaceae id.917	rs495004	C	G	-0.0607	0.013	3.42e-06	14306	21.8017
ebi-a-GCST90016927	Family	Bacteroidaceae id.917	rs9507307	C	T	0.0604	0.0129	2.13e-06	14306	21.9227
ebi-a-GCST90016927	Family	Bacteroidaceae id.917	rs2023437	T	C	-0.0782	0.0168	5.02e-06	14306	21.6668
ebi-a-GCST90016927	Family	Bacteroidaceae id.917	rs17619981	T	G	0.0881	0.0187	2.69e-06	14306	22.1957
ebi-a-GCST90016927	Family	Pasteurellaceae id.3689	rs66474973	G	T	0.0813	0.0164	6.81e-07	14306	24.575
ebi-a-GCST90016944	Family	Pasteurellaceae id.3689	rs73139353	A	C	-0.2226	0.0485	8.71e-06	14306	21.0653
ebi-a-GCST90016944	Family	Pasteurellaceae id.3689	rs72756943	G	A	0.1399	0.0303	3.35e-06	14306	21.3182
ebi-a-GCST90016944	Family	Pasteurellaceae id.3689	rs9382510	C	T	-0.0882	0.017	2.48e-07	14306	26.9178
ebi-a-GCST90016944	Family	Pasteurellaceae id.3689	rs12191680	C	G	0.1022	0.0197	3.05e-07	14306	26.9134
ebi-a-GCST90016944	Family	Pasteurellaceae id.3689	rs6972479	A	G	-0.0782	0.0175	7.75e-06	14306	19.9681
ebi-a-GCST90016944	Family	Pasteurellaceae id.3689	rs62568866	T	A	-0.118	0.0259	7.23e-06	14306	20.757
ebi-a-GCST90016944	Family	Pasteurellaceae id.3689	rs10965428	C	A	-0.1199	0.0258	4.29e-06	14306	21.5973
ebi-a-GCST90016944	Family	Pasteurellaceae id.3689	rs78909003	T	C	-0.2412	0.0498	2.05e-06	14306	23.4583
ebi-a-GCST90016944	Family	Pasteurellaceae id.3689	rs76022354	C	T	0.2429	0.05	1.83e-06	14306	23.6002
ebi-a-GCST90016944	Family	Pasteurellaceae id.3689	rs10840326	C	G	-0.0718	0.0149	1.44e-06	14306	23.2208
ebi-a-GCST90016944	Family	Pasteurellaceae id.3689	rs35510	A	G	0.1227	0.0265	4.02e-06	14306	21.4386
ebi-a-GCST90016944	Family	Pasteurellaceae id.3689	rs12050685	A	G	-0.0671	0.0152	9.19e-06	14306	19.4876
ebi-a-GCST90016944	Family	Pasteurellaceae id.3689	rs111582866	G	A	-0.114	0.0256	7.07e-06	14306	19.8303
ebi-a-GCST90016944	Family	Pasteurellaceae id.3689	rs9938097	C	T	0.071	0.0158	8.23e-06	14306	20.1931
ebi-a-GCST90016944	Family	Pasteurellaceae id.3689	rs16970009	A	G	0.1874	0.043	7.32e-06	14306	18.9934
ebi-a-GCST90016944	Family	Pasteurellaceae id.3689	rs9895850	T	C	-0.1764	0.041	9.08e-06	14306	18.511
ebi-a-GCST90016944	Family	Pasteurellaceae id.3689	rs6092684	A	T	0.0685	0.0147	3.44e-06	14306	21.7143
ebi-a-GCST90016944	Family	Pasteurellaceae id.3689	rs731534	C	G	-0.0987	0.0216	9.46e-06	14306	20.8798
ebi-a-GCST90016944	Class	Verrucomicrobiae id.4029	rs4822728	T	C	0.0685	0.0149	4.72e-06	14306	21.1353
ebi-a-GCST90016923	Class	Verrucomicrobiae id.4029	rs61779207	G	A	-0.0758	0.0168	6.72e-06	14306	20.3573
[truncated: 562 more rows]
