# Supplementary material for: Causal associations between gut microbiota, circulating inflammatory proteins, and epilepsy: a multivariable Mendelian randomization study
Source: Front Immunol. 2024 Sep 9;15:1438645. doi: 10.3389/fimmu.2024.1438645 (PMC11416947; doi:10.3389/fimmu.2024.1438645)
Supplement: SUPPLEMENTARY TABLE S2 — 1820 SNPs for the 91 circulating inflammatory proteins. [file Table2.xlsx]

## Sheet: Table S2
Supplementary Table S2. 1820 SNPs for the 91 circulating inflammatory proteins
Abbreviation: single-nucleotide polymorphism (SNP); effect allele (EA); other allele (OA); effect sizes (β); standard error (SE);effect allele frequency (EAF).
GWAS ID	Inflammatory proteins	SNP	EA	OA	β	SE	pval	sample	EAF	F
GCST90274758	Eukaryotic translation initiation factor 4E-binding protein 1 levels	rs356283	T	G	0.0588	0.0123	1.75e-06	14730	0.6475	22.8531
GCST90274758	Eukaryotic translation initiation factor 4E-binding protein 1 levels	rs10926313	A	G	-0.0884	0.0175	4.39e-07	14288	0.8334	25.5169
GCST90274758	Eukaryotic translation initiation factor 4E-binding protein 1 levels	rs76686678	T	G	0.2607	0.0521	5.62e-07	14730	0.015	25.0384
GCST90274758	Eukaryotic translation initiation factor 4E-binding protein 1 levels	rs5030072	T	C	0.0594	0.0119	5.99e-07	14716	0.5711	24.916
GCST90274758	Eukaryotic translation initiation factor 4E-binding protein 1 levels	rs3733402	A	G	-0.1305	0.0116	2.32e-29	14736	0.5102	126.562
GCST90274758	Eukaryotic translation initiation factor 4E-binding protein 1 levels	rs2731672	T	C	0.0926	0.0152	1.11e-09	11783	0.2679	37.1137
GCST90274758	Eukaryotic translation initiation factor 4E-binding protein 1 levels	rs6963617	T	C	0.0754	0.0142	1.1e-07	14288	0.2938	28.1946
GCST90274758	Eukaryotic translation initiation factor 4E-binding protein 1 levels	rs10792025	T	C	-0.0593	0.0124	1.73e-06	14727	0.3383	22.87
GCST90274758	Eukaryotic translation initiation factor 4E-binding protein 1 levels	rs181095999	T	C	-0.2226	0.0474	2.65e-06	14736	0.0227	22.0543
GCST90274758	Eukaryotic translation initiation factor 4E-binding protein 1 levels	rs114302245	T	C	0.0791	0.0169	2.86e-06	10894	0.358	21.9068
GCST90274758	Eukaryotic translation initiation factor 4E-binding protein 1 levels	rs2856226	T	C	-0.0995	0.0214	3.33e-06	12404	0.8975	21.6182
GCST90274758	Eukaryotic translation initiation factor 4E-binding protein 1 levels	rs137887001	C	G	0.2235	0.0486	4.25e-06	14288	0.9827	21.1486
GCST90274759	Adenosine Deaminase levels	rs115657851	A	G	0.139	0.0293	2.1e-06	14715	0.0462	22.5058
GCST90274759	Adenosine Deaminase levels	rs75492374	A	G	0.3552	0.077	3.97e-06	11139	0.9905	21.2796
GCST90274759	Adenosine Deaminase levels	rs541944924	T	C	0.1673	0.0358	2.97e-06	14080	0.0316	21.8387
GCST90274759	Adenosine Deaminase levels	rs111478357	T	C	0.2044	0.044	3.39e-06	13801	0.0243	21.5802
GCST90274759	Adenosine Deaminase levels	rs10024178	T	C	-0.0925	0.0199	3.35e-06	14716	0.905	21.6061
GCST90274759	Adenosine Deaminase levels	rs189104742	A	T	0.2754	0.0584	2.41e-06	14729	0.9857	22.2383
GCST90274759	Adenosine Deaminase levels	rs62319741	T	C	0.1281	0.0258	6.87e-07	14733	0.9456	24.6524
GCST90274759	Adenosine Deaminase levels	rs1608554	A	G	0.0598	0.0122	9.5e-07	14733	0.656	24.0261
GCST90274759	Adenosine Deaminase levels	rs2527856	T	C	0.0562	0.0122	4.09e-06	14288	0.5989	21.2204
GCST90274759	Adenosine Deaminase levels	rs4749761	A	T	0.5548	0.1204	4.07e-06	6862	0.0104	21.2334
GCST90274759	Adenosine Deaminase levels	rs2620728	C	G	-0.0551	0.0119	3.65e-06	14288	0.5267	21.4392
GCST90274759	Adenosine Deaminase levels	rs117645472	A	T	0.3494	0.0754	3.59e-06	11095	0.0125	21.4735
GCST90274759	Adenosine Deaminase levels	rs111555146	C	G	-0.8597	0.025	1e-200	14733	0.9474	1182.53
GCST90274759	Adenosine Deaminase levels	rs80212763	T	C	0.9687	0.0448	1.1e-103	14249	0.0189	467.544
GCST90274759	Adenosine Deaminase levels	rs12479560	A	G	0.12	0.0147	3.26e-16	12404	0.32	66.6389
GCST90274759	Adenosine Deaminase levels	rs7292320	A	G	-0.0599	0.0131	4.82e-06	14729	0.2529	20.9079
GCST90274760	Artemin levels	rs13303278	A	C	-0.0664	0.0144	4.01e-06	10265	0.5539	21.2623
GCST90274760	Artemin levels	rs3003450	T	G	0.0632	0.0137	3.97e-06	11762	0.6627	21.281
GCST90274760	Artemin levels	rs76672219	A	C	-0.3226	0.0682	2.24e-06	11291	0.9882	22.3748
GCST90274760	Artemin levels	rs62277657	A	G	0.0833	0.0166	5.22e-07	11777	0.1972	25.181
GCST90274760	Artemin levels	rs138311590	A	G	-0.0811	0.0176	4.07e-06	11758	0.84	21.2332
GCST90274760	Artemin levels	rs9684768	C	G	0.0692	0.014	7.7e-07	11330	0.626	24.4318
GCST90274760	Artemin levels	rs17340161	A	G	-0.0873	0.0189	3.86e-06	11330	0.8494	21.3356
GCST90274760	Artemin levels	rs9496445	T	C	0.0853	0.0181	2.44e-06	11768	0.1545	22.2096
GCST90274760	Artemin levels	rs142970662	A	G	0.311	0.0639	1.13e-06	9834	0.0191	23.6875
GCST90274760	Artemin levels	rs4993886	A	T	-0.079	0.0162	1.08e-06	8371	0.6759	23.7807
GCST90274760	Artemin levels	rs55885546	A	G	-0.2047	0.044	3.28e-06	11778	0.0245	21.6436
GCST90274760	Artemin levels	rs1329733	A	G	-0.0674	0.0136	7.2e-07	11330	0.5323	24.5608
GCST90274760	Artemin levels	rs142585779	T	C	0.2119	0.0435	1.11e-06	10266	0.038	23.7292
GCST90274760	Artemin levels	rs117212234	T	C	0.0874	0.0186	2.62e-06	11330	0.8262	22.0799
GCST90274760	Artemin levels	rs569463048	T	G	-0.2687	0.0588	4.88e-06	7943	0.028	20.8824
GCST90274760	Artemin levels	rs77502336	C	G	0.0679	0.0141	1.47e-06	11775	0.318	23.19
GCST90274760	Artemin levels	rs118115625	T	C	0.1703	0.0362	2.55e-06	11778	0.0344	22.1316
GCST90274760	Artemin levels	rs148226005	A	G	0.2112	0.0451	2.83e-06	11765	0.9758	21.9298
GCST90274760	Artemin levels	rs1370215	T	C	-0.07	0.0153	4.76e-06	11330	0.7417	20.9321
GCST90274760	Artemin levels	rs6509909	C	G	-0.0881	0.0176	5.57e-07	11330	0.8122	25.0569
GCST90274760	Artemin levels	rs9941952	T	C	0.0765	0.0167	4.63e-06	11774	0.7151	20.9841
GCST90274761	Axin-1 levels	rs2712427	A	G	0.0626	0.0134	2.99e-06	11345	0.4935	21.8242
GCST90274761	Axin-1 levels	rs115455827	A	G	0.1447	0.0305	2.09e-06	11792	0.9489	22.508
GCST90274761	Axin-1 levels	rs117097664	A	C	0.2444	0.0522	2.84e-06	11345	0.0197	21.9211
GCST90274761	Axin-1 levels	rs2691530	T	C	-0.067	0.0133	4.71e-07	11793	0.5969	25.3774
GCST90274761	Axin-1 levels	rs2470622	A	G	-0.1229	0.0242	3.8e-07	11345	0.9127	25.7913
GCST90274761	Axin-1 levels	rs7136254	A	T	0.1657	0.0359	3.92e-06	9827	0.9437	21.3038
GCST90274761	Axin-1 levels	rs7171268	T	C	0.1554	0.0329	2.32e-06	11345	0.9514	22.3105
GCST90274761	Axin-1 levels	rs148317708	A	G	-0.212	0.042	4.47e-07	10919	0.0295	25.4785
GCST90274761	Axin-1 levels	rs428324	T	C	0.0692	0.0148	2.93e-06	10281	0.6047	21.8619
GCST90274762	beta-nerve growth factor levels	rs6328	A	C	-0.0797	0.0122	6.46e-11	13224	0.3498	42.6773
GCST90274762	beta-nerve growth factor levels	rs72673086	A	G	0.0584	0.0126	3.57e-06	12858	0.3152	21.4825
GCST90274762	beta-nerve growth factor levels	rs4017	T	C	-0.1187	0.0258	4.21e-06	14742	0.9491	21.1671
GCST90274762	beta-nerve growth factor levels	rs17689534	A	G	0.2208	0.0462	1.76e-06	13421	0.0229	22.841
GCST90274762	beta-nerve growth factor levels	rs12188775	T	G	0.1213	0.0247	9.06e-07	14737	0.9435	24.1172
GCST90274762	beta-nerve growth factor levels	rs77493302	T	C	0.0853	0.0185	4.01e-06	14743	0.8904	21.2596
GCST90274762	beta-nerve growth factor levels	rs2904780	A	C	-0.0685	0.0143	1.67e-06	11538	0.3918	22.9461
GCST90274762	beta-nerve growth factor levels	rs397081	T	C	0.1203	0.0262	4.4e-06	14743	0.9514	21.0828
GCST90274762	beta-nerve growth factor levels	rs9479501	T	G	0.0629	0.0137	4.41e-06	14729	0.2135	21.0795
GCST90274762	beta-nerve growth factor levels	rs12533747	A	G	0.1389	0.0276	4.84e-07	14295	0.0802	25.3272
GCST90274762	beta-nerve growth factor levels	rs17647697	A	C	-0.1617	0.0352	4.35e-06	14741	0.9727	21.1025
GCST90274762	beta-nerve growth factor levels	rs12539643	C	G	0.1867	0.0408	4.74e-06	11344	0.966	20.9396
GCST90274762	beta-nerve growth factor levels	rs62494116	T	C	0.0578	0.0117	7.81e-07	14729	0.6636	24.4053
GCST90274762	beta-nerve growth factor levels	rs1878359	A	G	0.0626	0.0126	6.76e-07	14740	0.719	24.6835
GCST90274762	beta-nerve growth factor levels	rs3128517	T	C	-0.0775	0.0118	5.11e-11	14295	0.4965	43.136
GCST90274762	beta-nerve growth factor levels	rs12259196	A	G	-0.075	0.0148	4.03e-07	13244	0.1928	25.6802
GCST90274762	beta-nerve growth factor levels	rs4899264	C	G	-0.055	0.0117	2.59e-06	14295	0.5283	22.098
GCST90274762	beta-nerve growth factor levels	rs182658308	A	T	-0.2055	0.0432	1.97e-06	10894	0.9685	22.6285
GCST90274762	beta-nerve growth factor levels	rs140072192	A	G	0.2773	0.0602	4.1e-06	11925	0.0196	21.2181
GCST90274762	beta-nerve growth factor levels	rs62092633	T	C	-0.1249	0.0259	1.42e-06	11344	0.1005	23.2555
GCST90274762	beta-nerve growth factor levels	rs34559191	T	C	0.0607	0.0124	9.82e-07	13675	0.3088	23.9626
GCST90274762	beta-nerve growth factor levels	rs117164089	T	C	-0.271	0.0565	1.61e-06	13421	0.014	23.006
GCST90274762	beta-nerve growth factor levels	rs148834134	T	C	0.2541	0.0556	4.87e-06	13421	0.0235	20.8862
GCST90274762	beta-nerve growth factor levels	rs13058191	C	G	-0.2164	0.0467	3.59e-06	14295	0.0256	21.4724
GCST90274763	Caspase 8 levels	rs34154371	T	C	-0.2016	0.0422	1.78e-06	13232	0.9714	22.8221
GCST90274763	Caspase 8 levels	rs12073499	A	C	-0.0812	0.0167	1.16e-06	14295	0.8466	23.6417
GCST90274763	Caspase 8 levels	rs56328050	C	G	-0.1987	0.0173	1.56e-30	14743	0.8696	131.918
GCST90274763	Caspase 8 levels	rs11695193	A	T	-0.0806	0.0162	6.51e-07	14743	0.1582	24.7537
GCST90274763	Caspase 8 levels	rs11709039	T	C	0.0781	0.0168	3.34e-06	14743	0.856	21.6114
GCST90274763	Caspase 8 levels	rs148608719	A	G	0.3474	0.0683	3.65e-07	12745	0.0145	25.8713
GCST90274763	Caspase 8 levels	rs1034059	A	G	0.0681	0.0145	2.65e-06	14296	0.6981	22.0576
GCST90274763	Caspase 8 levels	rs187405204	T	C	0.4195	0.0912	4.23e-06	6257	0.9851	21.158
GCST90274763	Caspase 8 levels	rs111764025	C	G	0.1095	0.0238	4.21e-06	14731	0.9304	21.1677
GCST90274763	Caspase 8 levels	rs78449258	A	G	-0.2001	0.0428	2.94e-06	14744	0.9804	21.8578
GCST90274763	Caspase 8 levels	rs73306603	T	C	0.2044	0.0412	7.01e-07	14741	0.978	24.6132
GCST90274763	Caspase 8 levels	rs140844269	C	G	-0.3615	0.0776	3.19e-06	12330	0.0099	21.7017
GCST90274763	Caspase 8 levels	rs1032417	C	G	-0.0858	0.0165	1.99e-07	14296	0.1545	27.04
GCST90274763	Caspase 8 levels	rs137887001	C	G	0.2318	0.0486	1.85e-06	14296	0.9827	22.7486
GCST90274764	Eotaxin levels	rs12075	A	G	0.0749	0.0114	5.03e-11	14731	0.5547	43.1672
GCST90274764	Eotaxin levels	rs2228467	T	C	-0.3316	0.0225	3.69e-49	14733	0.9289	217.202
GCST90274764	Eotaxin levels	rs79684468	T	C	0.1502	0.0303	7.16e-07	14286	0.0433	24.5728
GCST90274764	Eotaxin levels	rs2201150	T	C	0.0785	0.0123	1.75e-10	14286	0.3561	40.7314
GCST90274764	Eotaxin levels	rs139597204	A	C	-0.3374	0.0714	2.3e-06	12303	0.0128	22.3303
GCST90274764	Eotaxin levels	rs6894241	A	C	-0.0656	0.0137	1.68e-06	14715	0.2333	22.928
GCST90274764	Eotaxin levels	rs757973	A	G	0.2002	0.0205	1.58e-22	14713	0.09	95.3719
GCST90274764	Eotaxin levels	rs73209015	A	T	-0.0913	0.0189	1.36e-06	14728	0.1104	23.3355
GCST90274764	Eotaxin levels	rs79432525	T	G	0.1929	0.0422	4.85e-06	14247	0.9754	20.8949
GCST90274764	Eotaxin levels	rs1564995	A	G	-0.0609	0.0131	3.34e-06	14286	0.6155	21.6119
GCST90274764	Eotaxin levels	rs34536806	T	G	0.1017	0.0208	1.01e-06	14286	0.9023	23.9065
GCST90274764	Eotaxin levels	rs35543857	A	G	-0.1138	0.0244	3.1e-06	14286	0.9282	21.7523
GCST90274764	Eotaxin levels	rs114744647	T	C	0.2107	0.0451	2.99e-06	14730	0.9774	21.8261
GCST90274764	Eotaxin levels	rs9940390	T	C	-0.0818	0.0133	7.73e-10	14286	0.7358	37.8271
GCST90274764	Eotaxin levels	rs554698477	A	G	0.1063	0.0226	2.56e-06	10894	0.8771	22.1233
GCST90274764	Eotaxin levels	rs79722574	T	C	-0.1215	0.0156	6.78e-15	14720	0.167	60.6601
GCST90274764	Eotaxin levels	rs55843637	C	G	0.0555	0.0121	4.5e-06	14286	0.5296	21.0385
GCST90274764	Eotaxin levels	rs2112920	C	G	0.0817	0.016	3.29e-07	14286	0.8362	26.0738
GCST90274764	Eotaxin levels	rs139476527	T	G	0.2826	0.0606	3.11e-06	12933	0.0125	21.747
GCST90274764	Eotaxin levels	rs9976282	A	G	-0.1678	0.0345	1.15e-06	14722	0.0333	23.6562
GCST90274764	Eotaxin levels	rs73171545	A	G	-0.0861	0.0187	4.14e-06	14286	0.1199	21.1994
GCST90274765	C-C motif chemokine 19 levels	rs7595241	C	G	0.0615	0.013	2.24e-06	14288	0.6941	22.3802
GCST90274765	C-C motif chemokine 19 levels	rs10496135	C	G	0.1856	0.0384	1.34e-06	14288	0.9689	23.3611
GCST90274765	C-C motif chemokine 19 levels	rs13010492	C	G	-0.0803	0.0123	6.65e-11	13422	0.4754	42.6207
GCST90274765	C-C motif chemokine 19 levels	rs113539352	C	G	0.4485	0.0922	1.15e-06	11439	0.992	23.6626
GCST90274765	C-C motif chemokine 19 levels	rs62292952	T	G	0.2346	0.0185	7.53e-37	14728	0.8822	160.81
GCST90274765	C-C motif chemokine 19 levels	rs79086127	T	C	-0.2096	0.045	3.2e-06	14247	0.0195	21.6949
GCST90274765	C-C motif chemokine 19 levels	rs4554017	T	C	0.0596	0.0122	1.03e-06	14288	0.3904	23.8656
GCST90274765	C-C motif chemokine 19 levels	rs3792790	A	C	0.0551	0.012	4.4e-06	14288	0.4736	21.0834
GCST90274765	C-C motif chemokine 19 levels	rs6870560	T	C	0.0863	0.0169	3.28e-07	14732	0.8559	26.0764
GCST90274765	C-C motif chemokine 19 levels	rs9469127	C	G	-0.4884	0.0277	1.41e-69	14735	0.9365	310.879
GCST90274765	C-C motif chemokine 19 levels	rs28635588	A	G	-0.1775	0.0206	6.9e-18	9182	0.8408	74.2442
GCST90274765	C-C motif chemokine 19 levels	rs1415763	C	G	0.0757	0.0157	1.42e-06	14731	0.1687	23.2484
GCST90274765	C-C motif chemokine 19 levels	rs10242459	A	G	0.0729	0.0154	2.2e-06	14729	0.8219	22.4085
GCST90274765	C-C motif chemokine 19 levels	rs73257451	T	C	-0.3645	0.0756	1.43e-06	11337	0.989	23.2462
GCST90274765	C-C motif chemokine 19 levels	rs11574915	A	C	-0.1464	0.017	7.19e-18	14733	0.8639	74.1625
GCST90274765	C-C motif chemokine 19 levels	rs34791102	A	G	0.1238	0.0265	2.99e-06	14735	0.0534	21.8248
GCST90274765	C-C motif chemokine 19 levels	rs6486995	A	T	-0.0697	0.0135	2.43e-07	14735	0.2452	26.6562
GCST90274765	C-C motif chemokine 19 levels	rs4766578	A	T	-0.0801	0.0132	1.29e-09	11785	0.5095	36.8228
GCST90274765	C-C motif chemokine 19 levels	rs4907572	A	G	-0.0671	0.0137	9.69e-07	14722	0.2653	23.9885
GCST90274765	C-C motif chemokine 19 levels	rs138108512	A	G	-0.2939	0.0616	1.83e-06	13422	0.0119	22.7634
GCST90274765	C-C motif chemokine 19 levels	rs74764632	A	T	0.1349	0.0294	4.47e-06	14734	0.9557	21.0537
GCST90274765	C-C motif chemokine 19 levels	rs147708384	T	C	-0.2707	0.0574	2.4e-06	13801	0.0151	22.2409
GCST90274765	C-C motif chemokine 19 levels	rs138440733	A	G	-0.1724	0.036	1.68e-06	12404	0.0585	22.9335
GCST90274766	C-C motif chemokine 20 levels	rs11582772	T	C	0.2585	0.0548	2.39e-06	14243	0.9859	22.2515
GCST90274766	C-C motif chemokine 20 levels	rs111674022	T	C	-0.0953	0.0208	4.61e-06	14288	0.0967	20.9923
GCST90274766	C-C motif chemokine 20 levels	rs10207134	T	C	-0.0996	0.0128	7.18e-15	14287	0.326	60.5479
GCST90274766	C-C motif chemokine 20 levels	rs13185268	T	C	0.1091	0.0239	5e-06	14724	0.9296	20.8379
GCST90274766	C-C motif chemokine 20 levels	rs11242693	T	C	0.0637	0.0135	2.38e-06	12404	0.3674	22.2644
GCST90274766	C-C motif chemokine 20 levels	rs9274623	T	G	-0.076	0.0148	2.82e-07	14288	0.215	26.3696
GCST90274766	C-C motif chemokine 20 levels	rs742493	T	C	0.1459	0.0185	3.11e-15	14735	0.883	62.1967
GCST90274766	C-C motif chemokine 20 levels	rs1129474	T	C	0.0573	0.012	1.8e-06	14288	0.5396	22.8006
GCST90274766	C-C motif chemokine 20 levels	rs2796032	T	C	0.0636	0.0127	5.5e-07	14718	0.3159	25.0788
GCST90274766	C-C motif chemokine 20 levels	rs41302923	A	G	0.1939	0.0414	2.82e-06	14726	0.9774	21.9359
GCST90274766	C-C motif chemokine 20 levels	rs10837780	T	C	0.1191	0.026	4.63e-06	14288	0.9413	20.9834
GCST90274766	C-C motif chemokine 20 levels	rs73072893	A	G	0.2057	0.0422	1.09e-06	13230	0.9739	23.7598
GCST90274766	C-C motif chemokine 20 levels	rs564398411	T	C	0.3494	0.0713	9.56e-07	10407	0.9856	24.0141
GCST90274766	C-C motif chemokine 20 levels	rs4981022	A	G	0.0635	0.0128	7.02e-07	14721	0.6933	24.6109
GCST90274766	C-C motif chemokine 20 levels	rs151092565	T	C	-0.1512	0.0328	4.03e-06	14728	0.0376	21.2499
GCST90274766	C-C motif chemokine 20 levels	rs2003431	A	T	-0.1602	0.0344	3.21e-06	9786	0.0632	21.6874
GCST90274766	C-C motif chemokine 20 levels	rs6498926	A	T	0.0616	0.0134	4.29e-06	12844	0.3426	21.1325
GCST90274766	C-C motif chemokine 20 levels	rs117753190	C	G	-0.185	0.0359	2.56e-07	14243	0.9688	26.5555
GCST90274766	C-C motif chemokine 20 levels	rs117900576	C	G	-0.2256	0.0429	1.45e-07	13224	0.9694	27.6544
GCST90274766	C-C motif chemokine 20 levels	rs6420556	T	C	-0.0736	0.0158	3.19e-06	14288	0.1755	21.6991
GCST90274766	C-C motif chemokine 20 levels	rs35833676	T	C	0.0804	0.0166	1.28e-06	14732	0.1452	23.4583
GCST90274766	C-C motif chemokine 20 levels	rs13049624	A	G	-0.1315	0.0276	1.89e-06	14288	0.9476	22.7004
GCST90274766	C-C motif chemokine 20 levels	rs5769672	T	G	-0.1184	0.0257	4.09e-06	14732	0.9406	21.2245
GCST90274767	C-C motif chemokine 23 levels	rs74127049	C	G	0.0603	0.0132	4.92e-06	13422	0.608	20.8683
GCST90274767	C-C motif chemokine 23 levels	rs146074782	A	G	-0.3061	0.0626	1.01e-06	12935	0.0116	23.9099
GCST90274767	C-C motif chemokine 23 levels	rs1001495	T	C	0.0983	0.0215	4.83e-06	13650	0.9113	20.904
GCST90274767	C-C motif chemokine 23 levels	rs143910182	T	C	0.2157	0.0449	1.56e-06	14730	0.0255	23.0785
GCST90274767	C-C motif chemokine 23 levels	rs116683909	A	G	-0.21	0.0426	8.24e-07	14724	0.0278	24.3007
GCST90274767	C-C motif chemokine 23 levels	rs74491711	A	G	0.1273	0.0278	4.67e-06	14735	0.048	20.9685
GCST90274767	C-C motif chemokine 23 levels	rs4317138	T	C	0.0585	0.0127	4.1e-06	14288	0.6736	21.218
GCST90274767	C-C motif chemokine 23 levels	rs2870238	T	C	0.0574	0.0114	4.78e-07	14736	0.4869	25.3521
GCST90274767	C-C motif chemokine 23 levels	rs12204524	C	G	0.1164	0.0237	9.04e-07	14727	0.9291	24.1218
GCST90274767	C-C motif chemokine 23 levels	rs4719850	T	C	-0.0548	0.0118	3.42e-06	14726	0.5907	21.5674
GCST90274767	C-C motif chemokine 23 levels	rs73071153	A	G	-0.1497	0.0319	2.7e-06	14728	0.0393	22.0223
GCST90274767	C-C motif chemokine 23 levels	rs1926742	A	G	0.0574	0.0125	4.39e-06	14725	0.3093	21.0865
GCST90274767	C-C motif chemokine 23 levels	rs77354000	A	G	-0.2064	0.0437	2.32e-06	14735	0.9788	22.3078
GCST90274767	C-C motif chemokine 23 levels	rs11017721	A	G	0.0971	0.0186	1.79e-07	14288	0.1154	27.2529
GCST90274767	C-C motif chemokine 23 levels	rs112492	A	G	-0.0692	0.014	7.7e-07	13224	0.7293	24.4318
GCST90274767	C-C motif chemokine 23 levels	rs17735284	A	T	0.0927	0.0202	4.45e-06	14725	0.0922	21.0599
GCST90274767	C-C motif chemokine 23 levels	rs77083410	C	G	0.224	0.0416	7.26e-08	14734	0.0223	28.9941
GCST90274767	C-C motif chemokine 23 levels	rs73114426	A	G	0.0948	0.0207	4.66e-06	14731	0.0846	20.9737
GCST90274767	C-C motif chemokine 23 levels	rs12949647	A	G	-0.0643	0.0137	2.69e-06	14288	0.7287	22.0283
GCST90274767	C-C motif chemokine 23 levels	rs7225405	T	G	-0.2256	0.0291	9e-15	11538	0.0643	60.1025
GCST90274767	C-C motif chemokine 23 levels	rs117639761	A	C	-0.3246	0.0413	3.85e-15	14736	0.9561	61.7727
GCST90274767	C-C motif chemokine 23 levels	rs712048	A	C	-0.5147	0.0158	1e-200	14723	0.1497	1061.19
GCST90274767	C-C motif chemokine 23 levels	rs16971993	T	C	-0.1285	0.025	2.75e-07	14288	0.0956	26.4196
GCST90274767	C-C motif chemokine 23 levels	rs77527696	T	C	-0.2538	0.0465	4.81e-08	13829	0.0298	29.7905
GCST90274767	C-C motif chemokine 23 levels	rs438811	T	C	0.0669	0.0138	1.25e-06	14720	0.2405	23.5014
GCST90274767	C-C motif chemokine 23 levels	rs113959305	T	C	-0.1397	0.0285	9.5e-07	13224	0.0559	24.0272
GCST90274768	C-C motif chemokine 25 levels	rs11589432	C	G	0.0566	0.0119	1.97e-06	14287	0.4781	22.6224
GCST90274768	C-C motif chemokine 25 levels	rs143132666	A	C	-0.1934	0.0406	1.9e-06	14734	0.0225	22.6914
GCST90274768	C-C motif chemokine 25 levels	rs149395110	T	C	-0.2782	0.0609	4.92e-06	12880	0.0129	20.8679
GCST90274768	C-C motif chemokine 25 levels	rs7611785	A	G	0.0941	0.0198	2.01e-06	14736	0.103	22.5865
GCST90274768	C-C motif chemokine 25 levels	rs851850	A	G	-0.0777	0.0163	1.87e-06	14288	0.846	22.7231
GCST90274768	C-C motif chemokine 25 levels	rs7806274	T	C	-0.0755	0.0161	2.74e-06	13667	0.1668	21.9909
GCST90274768	C-C motif chemokine 25 levels	rs111437511	T	C	0.1437	0.0297	1.31e-06	14733	0.0428	23.41
GCST90274768	C-C motif chemokine 25 levels	rs1705699	T	C	-0.0546	0.0116	2.52e-06	14714	0.5447	22.1549
GCST90274768	C-C motif chemokine 25 levels	rs12114935	A	G	0.0769	0.0142	6.11e-08	14732	0.7856	29.3276
GCST90274768	C-C motif chemokine 25 levels	rs11140450	A	T	-0.2681	0.0579	3.65e-06	10797	0.9693	21.4406
GCST90274768	C-C motif chemokine 25 levels	rs116534774	T	C	0.3717	0.0777	1.72e-06	11139	0.9916	22.8846
GCST90274768	C-C motif chemokine 25 levels	rs635634	T	C	-0.2482	0.0166	1.52e-50	11785	0.1875	223.557
GCST90274768	C-C motif chemokine 25 levels	rs79990760	A	G	0.2192	0.0478	4.52e-06	14725	0.9825	21.0293
GCST90274768	C-C motif chemokine 25 levels	rs11028036	A	G	0.0546	0.0117	3.06e-06	14728	0.5707	21.7778
GCST90274768	C-C motif chemokine 25 levels	rs200184122	T	C	-0.0822	0.018	4.96e-06	9830	0.6982	20.8544
GCST90274768	C-C motif chemokine 25 levels	rs10792444	T	C	-0.0865	0.0181	1.76e-06	14732	0.8838	22.8389
GCST90274768	C-C motif chemokine 25 levels	rs636479	A	G	0.0548	0.0119	4.12e-06	14731	0.3757	21.2064
GCST90274768	C-C motif chemokine 25 levels	rs7296588	A	G	-0.1159	0.0116	1.66e-23	14725	0.4365	99.8277
GCST90274768	C-C motif chemokine 25 levels	rs7137942	A	G	-0.0637	0.0133	1.67e-06	12404	0.6502	22.9391
GCST90274768	C-C motif chemokine 25 levels	rs521795	T	C	-0.0624	0.0122	3.14e-07	14288	0.3844	26.1607
GCST90274768	C-C motif chemokine 25 levels	rs147851492	A	G	0.2127	0.0449	2.17e-06	14727	0.0215	22.441
GCST90274768	C-C motif chemokine 25 levels	rs12606983	T	C	-0.0673	0.0134	5.1e-07	14715	0.2475	25.2244
GCST90274768	C-C motif chemokine 25 levels	rs10401186	A	G	0.1261	0.0178	1.4e-12	14288	0.1309	50.1869
GCST90274768	C-C motif chemokine 25 levels	rs62124688	A	G	-0.7591	0.0145	1e-200	14288	0.8223	2740.7
GCST90274768	C-C motif chemokine 25 levels	rs62126084	A	T	-0.1775	0.0156	5.37e-30	14730	0.1669	129.464
GCST90274768	C-C motif chemokine 25 levels	rs10426282	T	G	-0.0733	0.012	1.01e-09	14288	0.4919	37.3117
GCST90274768	C-C motif chemokine 25 levels	rs516316	C	G	-0.3279	0.0114	6.2e-182	14734	0.4445	827.319
GCST90274769	C-C motif chemokine 28 levels	rs1514964	T	C	-0.1263	0.0264	1.72e-06	14734	0.9486	22.8875
GCST90274769	C-C motif chemokine 28 levels	rs6671688	T	C	0.0534	0.0116	4.16e-06	14286	0.5411	21.1917
GCST90274769	C-C motif chemokine 28 levels	rs291084	C	G	0.0638	0.0111	9.04e-09	14726	0.5279	33.0366
GCST90274769	C-C motif chemokine 28 levels	rs76291845	A	G	0.2696	0.0542	6.55e-07	14244	0.9859	24.7424
GCST90274769	C-C motif chemokine 28 levels	rs112641086	T	C	-0.1056	0.0198	9.64e-08	14731	0.0895	28.4444
GCST90274769	C-C motif chemokine 28 levels	rs2866626	C	G	-0.0597	0.0121	8.06e-07	14285	0.6079	24.3432
GCST90274769	C-C motif chemokine 28 levels	rs7661151	T	C	0.0531	0.0116	4.7e-06	14730	0.6323	20.9543
GCST90274769	C-C motif chemokine 28 levels	rs4866742	T	C	0.0702	0.0122	8.71e-09	12829	0.4126	33.1096
GCST90274769	C-C motif chemokine 28 levels	rs116782490	A	C	0.2298	0.0488	2.49e-06	12633	0.9815	22.1748
GCST90274769	C-C motif chemokine 28 levels	rs78843608	A	G	-0.1684	0.0323	1.85e-07	14725	0.0376	27.1819
GCST90274769	C-C motif chemokine 28 levels	rs2631360	A	G	0.0597	0.0128	3.1e-06	11780	0.5481	21.7535
GCST90274769	C-C motif chemokine 28 levels	rs143400203	T	C	0.1812	0.0392	3.79e-06	14722	0.0244	21.367
GCST90274769	C-C motif chemokine 28 levels	rs76669782	A	C	-0.2853	0.0513	2.68e-08	12933	0.0176	30.9292
GCST90274769	C-C motif chemokine 28 levels	rs587611953	A	C	-0.115	0.0231	6.41e-07	7943	0.1851	24.784
GCST90274769	C-C motif chemokine 28 levels	rs2477954	T	C	-0.058	0.012	1.34e-06	14286	0.6211	23.3611
GCST90274769	C-C motif chemokine 28 levels	rs78552613	T	C	-0.1844	0.0395	3.04e-06	14734	0.0271	21.7935
GCST90274769	C-C motif chemokine 28 levels	rs371663005	A	G	-0.0959	0.0208	4.02e-06	10894	0.8571	21.2574
GCST90274769	C-C motif chemokine 28 levels	rs73000929	A	G	-0.1935	0.0355	5.02e-08	14734	0.0347	29.7102
GCST90274769	C-C motif chemokine 28 levels	rs6580980	A	G	-0.0688	0.0118	5.53e-09	14285	0.4015	33.9948
GCST90274769	C-C motif chemokine 28 levels	rs546951873	A	G	0.3427	0.0672	3.4e-07	11273	0.0122	26.007
GCST90274769	C-C motif chemokine 28 levels	rs77569365	T	G	0.129	0.0282	4.77e-06	14734	0.9561	20.9258
GCST90274769	C-C motif chemokine 28 levels	rs11078696	T	G	-0.0855	0.017	4.92e-07	10894	0.7824	25.295
GCST90274769	C-C motif chemokine 28 levels	rs55843637	C	G	0.0549	0.0119	3.96e-06	14286	0.5287	21.2839
GCST90274769	C-C motif chemokine 28 levels	rs71363004	C	G	0.2181	0.0466	2.87e-06	11982	0.9802	21.9048
GCST90274769	C-C motif chemokine 28 levels	rs113582651	T	G	0.242	0.0523	3.71e-06	8911	0.0489	21.4105
GCST90274769	C-C motif chemokine 28 levels	rs139902	A	C	0.0684	0.0121	1.58e-08	14285	0.3659	31.9552
GCST90274770	C-C motif chemokine 4 levels	rs116193969	A	T	0.2915	0.0617	2.31e-06	14296	0.0134	22.3206
GCST90274770	C-C motif chemokine 4 levels	rs116309267	C	G	0.1956	0.0405	1.37e-06	14723	0.0299	23.3253
GCST90274770	C-C motif chemokine 4 levels	rs113341849	A	G	0.5651	0.0184	1e-200	14296	0.1268	943.224
GCST90274770	C-C motif chemokine 4 levels	rs140505982	T	C	-0.2294	0.0415	3.24e-08	13865	0.0248	30.5556
GCST90274770	C-C motif chemokine 4 levels	rs5743614	T	C	0.0728	0.0143	3.56e-07	12859	0.2565	25.9174
GCST90274770	C-C motif chemokine 4 levels	rs111476793	A	G	0.0869	0.019	4.79e-06	12800	0.1344	20.9186
GCST90274770	C-C motif chemokine 4 levels	rs78044056	A	G	-0.2607	0.0552	2.33e-06	13809	0.0138	22.3051
GCST90274770	C-C motif chemokine 4 levels	rs42279	T	C	0.0743	0.0162	4.51e-06	14738	0.1598	21.0352
GCST90274770	C-C motif chemokine 4 levels	rs112315344	T	G	0.2123	0.0455	3.07e-06	14255	0.0284	21.7709
GCST90274770	C-C motif chemokine 4 levels	rs10990301	A	T	0.085	0.0186	4.88e-06	14296	0.8839	20.8839
GCST90274770	C-C motif chemokine 4 levels	rs56131468	A	G	0.0833	0.0178	2.87e-06	14296	0.1323	21.9003
GCST90274770	C-C motif chemokine 4 levels	rs143960014	A	G	0.1953	0.0416	2.67e-06	14257	0.0228	22.0403
GCST90274770	C-C motif chemokine 4 levels	rs1161092	A	G	-0.0635	0.0125	3.77e-07	14296	0.6742	25.8064
GCST90274770	C-C motif chemokine 4 levels	rs72800563	T	G	-0.1765	0.0374	2.37e-06	14741	0.9693	22.2713
GCST90274770	C-C motif chemokine 4 levels	rs1634503	A	G	-0.0745	0.0138	6.72e-08	14295	0.2416	29.1443
GCST90274770	C-C motif chemokine 4 levels	rs8064426	A	G	-0.4104	0.0173	2.11e-124	14295	0.1459	562.759
GCST90274770	C-C motif chemokine 4 levels	rs17692864	T	C	0.2321	0.0283	2.38e-16	13662	0.9406	67.2632
GCST90274770	C-C motif chemokine 4 levels	rs137896358	T	C	0.2797	0.0551	3.85e-07	12745	0.0186	25.7681
GCST90274770	C-C motif chemokine 4 levels	rs4817032	A	T	-0.0899	0.0196	4.5e-06	10894	0.8283	21.0381
GCST90274771	Natural killer cell receptor 2B4 levels	rs10903115	A	G	-0.0559	0.0122	4.61e-06	14286	0.4429	20.9944
GCST90274771	Natural killer cell receptor 2B4 levels	rs3828139	T	C	0.0744	0.0119	4.05e-10	14286	0.4677	39.0888
GCST90274771	Natural killer cell receptor 2B4 levels	rs147033439	A	G	0.2053	0.0411	5.88e-07	14731	0.0249	24.9514
GCST90274771	Natural killer cell receptor 2B4 levels	rs11265488	A	G	-0.0624	0.0118	1.24e-07	14287	0.4675	27.9644
GCST90274771	Natural killer cell receptor 2B4 levels	rs11265493	A	G	0.2122	0.0119	3.99e-71	14287	0.4066	317.978
GCST90274771	Natural killer cell receptor 2B4 levels	rs4672486	A	G	0.0661	0.0117	1.61e-08	14720	0.4329	31.9177
GCST90274771	Natural killer cell receptor 2B4 levels	rs1434219	T	C	-0.0589	0.0123	1.68e-06	14287	0.4388	22.9309
GCST90274771	Natural killer cell receptor 2B4 levels	rs56272634	T	C	0.0704	0.0126	2.31e-08	14729	0.6994	31.2179
GCST90274771	Natural killer cell receptor 2B4 levels	rs1574847	C	G	-0.0637	0.0139	4.59e-06	14287	0.2366	21.0014
GCST90274771	Natural killer cell receptor 2B4 levels	rs114758826	A	G	-0.1804	0.0337	8.65e-08	14728	0.0393	28.6558
GCST90274771	Natural killer cell receptor 2B4 levels	rs78142752	T	C	0.2288	0.0497	4.15e-06	14734	0.0184	21.1933
GCST90274771	Natural killer cell receptor 2B4 levels	rs6928352	A	G	-0.1074	0.0215	5.87e-07	14731	0.0794	24.9535
GCST90274771	Natural killer cell receptor 2B4 levels	rs2554697	A	G	0.0627	0.0134	2.88e-06	11782	0.6347	21.894
GCST90274771	Natural killer cell receptor 2B4 levels	rs34826779	T	G	0.063	0.0138	4.99e-06	14287	0.248	20.8412
GCST90274771	Natural killer cell receptor 2B4 levels	rs10992054	T	C	-0.3705	0.0763	1.2e-06	12304	0.9873	23.5791
GCST90274771	Natural killer cell receptor 2B4 levels	rs11020961	A	G	0.0768	0.0161	1.84e-06	14287	0.8167	22.7547
GCST90274771	Natural killer cell receptor 2B4 levels	rs11220506	A	G	-0.0702	0.0147	1.79e-06	14729	0.1876	22.8055
GCST90274771	Natural killer cell receptor 2B4 levels	rs3184504	T	C	0.116	0.0128	1.27e-19	11784	0.4764	82.1289
GCST90274771	Natural killer cell receptor 2B4 levels	rs149458216	A	C	-0.2146	0.047	4.97e-06	14725	0.0182	20.848
GCST90274771	Natural killer cell receptor 2B4 levels	rs72837690	T	C	-0.0776	0.0125	5.37e-10	14287	0.6405	38.5393
GCST90274771	Natural killer cell receptor 2B4 levels	rs139924614	A	G	0.1618	0.0348	3.33e-06	14725	0.9666	21.6172
GCST90274772	CD40L receptor levels	rs4278412	C	G	0.1978	0.0413	1.67e-06	14725	0.0203	22.9378
GCST90274772	CD40L receptor levels	rs138897138	A	G	0.109	0.0216	4.5e-07	14288	0.914	25.4651
GCST90274772	CD40L receptor levels	rs4664334	T	C	0.0541	0.0118	4.55e-06	14288	0.5003	21.0199
GCST90274772	CD40L receptor levels	rs3967170	A	G	0.0789	0.017	3.46e-06	14721	0.1353	21.5405
GCST90274772	CD40L receptor levels	rs12500563	T	G	0.3143	0.0687	4.76e-06	10795	0.9875	20.9303
GCST90274772	CD40L receptor levels	rs9993874	A	G	-0.0582	0.0125	3.22e-06	12403	0.4883	21.6783
GCST90274772	CD40L receptor levels	rs141401004	C	G	-0.0662	0.0129	2.87e-07	12404	0.4415	26.3352
GCST90274772	CD40L receptor levels	rs551896428	T	C	-0.3275	0.0705	3.39e-06	12778	0.9887	21.5796
GCST90274772	CD40L receptor levels	rs200824954	T	G	0.1568	0.0335	2.86e-06	10894	0.0642	21.908
GCST90274772	CD40L receptor levels	rs75626299	C	G	0.1458	0.0316	3.95e-06	14728	0.9638	21.2883
GCST90274772	CD40L receptor levels	rs9526031	A	C	0.064	0.012	9.64e-08	14288	0.4882	28.4444
GCST90274772	CD40L receptor levels	rs8024256	A	G	-0.0562	0.0121	3.41e-06	14736	0.3092	21.5726
GCST90274772	CD40L receptor levels	rs404842	A	G	-0.0599	0.0123	1.12e-06	14287	0.6433	23.7161
GCST90274772	CD40L receptor levels	rs7250371	T	C	0.0686	0.0116	3.34e-09	14722	0.3648	34.9729
GCST90274772	CD40L receptor levels	rs117191103	T	C	0.3553	0.0437	4.28e-16	14736	0.0208	66.104
GCST90274772	CD40L receptor levels	rs73128569	A	T	-0.1788	0.0268	2.53e-11	14288	0.9406	44.5108
GCST90274772	CD40L receptor levels	rs6032663	T	G	-0.4505	0.0126	1e-200	14727	0.256	1278.35
GCST90274772	CD40L receptor levels	rs138739860	T	G	0.1632	0.0351	3.33e-06	11979	0.9648	21.6185
GCST90274772	CD40L receptor levels	rs12152184	A	G	0.1085	0.0205	1.21e-07	12402	0.8849	28.0125
GCST90274773	T-cell surface glycoprotein CD5 levels	rs61768480	A	G	0.0695	0.0147	2.27e-06	13670	0.2776	22.353
GCST90274773	T-cell surface glycoprotein CD5 levels	rs61747728	T	C	0.1841	0.0313	4.06e-09	14287	0.0399	34.5954
GCST90274773	T-cell surface glycoprotein CD5 levels	rs13010492	C	G	-0.0589	0.0122	1.38e-06	13421	0.4754	23.3083
GCST90274773	T-cell surface glycoprotein CD5 levels	rs563284470	A	G	0.1833	0.0391	2.76e-06	11720	0.9694	21.9772
GCST90274773	T-cell surface glycoprotein CD5 levels	rs138861398	A	C	-0.0803	0.0151	1.05e-07	11967	0.2321	28.2799
GCST90274773	T-cell surface glycoprotein CD5 levels	rs74874989	A	G	0.141	0.0292	1.37e-06	9398	0.1033	23.317
GCST90274773	T-cell surface glycoprotein CD5 levels	rs4073745	A	G	-0.0683	0.0131	1.85e-07	14287	0.7003	27.1831
GCST90274773	T-cell surface glycoprotein CD5 levels	rs72821405	T	C	-0.1014	0.0217	2.97e-06	14727	0.0833	21.8352
GCST90274773	T-cell surface glycoprotein CD5 levels	rs527506034	A	G	0.0832	0.016	1.99e-07	14730	0.8464	27.04
GCST90274773	T-cell surface glycoprotein CD5 levels	rs3104373	T	C	0.0973	0.0165	3.7e-09	14735	0.1469	34.7743
GCST90274773	T-cell surface glycoprotein CD5 levels	rs2237450	T	C	0.0623	0.0124	5.06e-07	14287	0.6389	25.2425
GCST90274773	T-cell surface glycoprotein CD5 levels	rs17345759	A	C	-0.1134	0.0245	3.68e-06	14287	0.9301	21.4237
GCST90274773	T-cell surface glycoprotein CD5 levels	rs17769062	T	C	0.1638	0.0334	9.38e-07	14287	0.9589	24.0511
GCST90274773	T-cell surface glycoprotein CD5 levels	rs192582121	A	T	-0.4169	0.0806	2.31e-07	11438	0.9916	26.7543
GCST90274773	T-cell surface glycoprotein CD5 levels	rs117276991	A	G	-0.1261	0.0256	8.4e-07	14287	0.0751	24.2633
GCST90274773	T-cell surface glycoprotein CD5 levels	rs12416520	A	G	-0.0629	0.0132	1.89e-06	14709	0.7492	22.7067
GCST90274773	T-cell surface glycoprotein CD5 levels	rs60562286	A	T	-0.1681	0.0352	1.79e-06	14726	0.0327	22.8061
GCST90274773	T-cell surface glycoprotein CD5 levels	rs4910962	A	C	0.1465	0.0312	2.66e-06	11760	0.9341	22.0478
GCST90274773	T-cell surface glycoprotein CD5 levels	rs4939490	C	G	0.1083	0.012	1.8e-19	14735	0.6328	81.4506
GCST90274773	T-cell surface glycoprotein CD5 levels	rs674379	C	G	0.1193	0.0126	2.85e-21	12835	0.6395	89.6478
GCST90274773	T-cell surface glycoprotein CD5 levels	rs1259355	A	G	0.0569	0.0119	1.74e-06	14287	0.4361	22.8629
GCST90274773	T-cell surface glycoprotein CD5 levels	rs3184504	T	C	0.1427	0.0128	7.29e-29	11784	0.4764	124.288
GCST90274773	T-cell surface glycoprotein CD5 levels	rs117516652	A	G	0.2374	0.0476	6.12e-07	14248	0.9826	24.8741
GCST90274773	T-cell surface glycoprotein CD5 levels	rs11622090	T	C	-0.0588	0.0128	4.35e-06	13236	0.3206	21.1025
GCST90274773	T-cell surface glycoprotein CD5 levels	rs7242462	A	G	-0.1199	0.0187	1.44e-10	14287	0.8853	41.1107
GCST90274773	T-cell surface glycoprotein CD5 levels	rs4893	A	G	0.1471	0.0313	2.61e-06	14735	0.9627	22.087
GCST90274774	T-cell surface glycoprotein CD6 isoform levels	rs143374617	T	C	0.1766	0.0329	7.97e-08	14733	0.0397	28.8131
GCST90274774	T-cell surface glycoprotein CD6 isoform levels	rs841332	A	G	-0.0721	0.0154	2.84e-06	14727	0.8286	21.9194
GCST90274774	T-cell surface glycoprotein CD6 isoform levels	rs12074680	A	G	-0.1855	0.0392	2.22e-06	12404	0.0301	22.3932
GCST90274774	T-cell surface glycoprotein CD6 isoform levels	rs35086654	T	C	-0.2416	0.0517	2.97e-06	13800	0.017	21.838
GCST90274774	T-cell surface glycoprotein CD6 isoform levels	rs72969761	A	T	-0.1796	0.0376	1.78e-06	14710	0.97	22.8159
GCST90274774	T-cell surface glycoprotein CD6 isoform levels	rs74886615	A	T	0.0688	0.0129	9.64e-08	12404	0.6149	28.4444
GCST90274774	T-cell surface glycoprotein CD6 isoform levels	rs574143589	T	C	-0.3481	0.0733	2.04e-06	11273	0.9886	22.5528
GCST90274774	T-cell surface glycoprotein CD6 isoform levels	rs9691968	A	C	0.0646	0.0134	1.43e-06	14735	0.2505	23.241
GCST90274774	T-cell surface glycoprotein CD6 isoform levels	rs115830154	A	G	-0.0831	0.0169	8.78e-07	12404	0.8277	24.1785
GCST90274774	T-cell surface glycoprotein CD6 isoform levels	rs60988380	T	C	0.0955	0.0193	7.49e-07	14735	0.1058	24.4845
GCST90274774	T-cell surface glycoprotein CD6 isoform levels	rs11230282	A	G	0.0613	0.0132	3.42e-06	14734	0.261	21.5662
GCST90274774	T-cell surface glycoprotein CD6 isoform levels	rs550421	A	G	0.3	0.0115	5.13e-150	14726	0.5559	680.529
GCST90274774	T-cell surface glycoprotein CD6 isoform levels	rs7396422	T	C	0.4025	0.0118	1e-200	14729	0.3408	1163.5
GCST90274774	T-cell surface glycoprotein CD6 isoform levels	rs7119502	A	G	-0.2482	0.0303	2.58e-16	14726	0.0439	67.0993
GCST90274774	T-cell surface glycoprotein CD6 isoform levels	rs2241002	T	C	0.0848	0.0155	4.48e-08	14732	0.1739	29.9315
GCST90274774	T-cell surface glycoprotein CD6 isoform levels	rs534268736	T	C	0.2909	0.0584	6.32e-07	11760	0.0166	24.812
GCST90274774	T-cell surface glycoprotein CD6 isoform levels	rs597808	A	G	0.116	0.0134	4.86e-18	11335	0.4779	74.9387
GCST90274774	T-cell surface glycoprotein CD6 isoform levels	rs8051133	A	G	-0.1079	0.0236	4.83e-06	14729	0.0691	20.9035
GCST90274774	T-cell surface glycoprotein CD6 isoform levels	rs35634144	C	G	0.1752	0.0376	3.17e-06	14237	0.9711	21.7116
GCST90274775	CUB domain-containing protein 1 levels	rs61782461	T	C	-0.2176	0.0471	3.84e-06	14286	0.9829	21.344
GCST90274775	CUB domain-containing protein 1 levels	rs2990246	C	G	-0.0566	0.012	2.4e-06	14286	0.4028	22.2469
GCST90274775	CUB domain-containing protein 1 levels	rs59872649	A	G	-0.1093	0.0232	2.46e-06	14734	0.0652	22.1955
GCST90274775	CUB domain-containing protein 1 levels	rs34027772	T	C	0.0757	0.0143	1.2e-07	12403	0.2607	28.0233
GCST90274775	CUB domain-containing protein 1 levels	rs7618923	T	C	-0.1738	0.0151	1.18e-30	14286	0.1811	132.479
GCST90274775	CUB domain-containing protein 1 levels	rs2276862	C	G	0.303	0.0146	1.14e-95	14730	0.8212	430.705
GCST90274775	CUB domain-containing protein 1 levels	rs35478654	T	C	-0.148	0.0312	2.1e-06	14725	0.0367	22.5016
GCST90274775	CUB domain-containing protein 1 levels	rs111476793	A	G	0.0895	0.0182	8.76e-07	12790	0.1339	24.1826
GCST90274775	CUB domain-containing protein 1 levels	rs10044847	C	G	-0.0781	0.0156	5.55e-07	14719	0.8283	25.0641
GCST90274775	CUB domain-containing protein 1 levels	rs6452820	A	G	-0.0738	0.0159	3.46e-06	14286	0.8367	21.5436
GCST90274775	CUB domain-containing protein 1 levels	rs9272226	T	C	-0.0933	0.0118	2.64e-15	14733	0.6505	62.5172
GCST90274775	CUB domain-containing protein 1 levels	rs118116993	A	T	0.0957	0.0197	1.19e-06	14286	0.0969	23.5989
GCST90274775	CUB domain-containing protein 1 levels	rs573808300	A	G	-0.2998	0.0599	5.59e-07	11718	0.0121	25.0501
GCST90274775	CUB domain-containing protein 1 levels	rs6991332	T	C	-0.0579	0.0119	1.14e-06	14286	0.6455	23.6735
GCST90274775	CUB domain-containing protein 1 levels	rs10964983	C	G	-0.0616	0.0114	6.53e-08	14724	0.5862	29.1979
GCST90274775	CUB domain-containing protein 1 levels	rs672806	A	G	0.0816	0.0116	2e-12	14286	0.4097	49.4839
GCST90274775	CUB domain-containing protein 1 levels	rs12290068	A	G	0.1221	0.0122	1.4e-23	14726	0.3187	100.164
GCST90274775	CUB domain-containing protein 1 levels	rs17078000	A	G	0.0609	0.0128	1.96e-06	14286	0.7179	22.6368
GCST90274775	CUB domain-containing protein 1 levels	rs28535751	T	C	-0.0541	0.0118	4.55e-06	14733	0.6294	21.0199
GCST90274775	CUB domain-containing protein 1 levels	rs544425471	C	G	0.3879	0.084	3.88e-06	8827	0.9894	21.3246
GCST90274775	CUB domain-containing protein 1 levels	rs12928188	A	T	-0.0658	0.0134	9.09e-07	14715	0.2312	24.1125
GCST90274775	CUB domain-containing protein 1 levels	rs74811341	T	C	-0.1323	0.0277	1.79e-06	14734	0.0513	22.8118
GCST90274775	CUB domain-containing protein 1 levels	rs7506429	A	C	0.0737	0.0144	3.09e-07	14286	0.7965	26.1945
GCST90274775	CUB domain-containing protein 1 levels	rs4804148	T	C	-0.0619	0.0125	7.35e-07	14734	0.7187	24.5223
GCST90274775	CUB domain-containing protein 1 levels	rs146583535	A	G	0.4557	0.0968	2.51e-06	8372	0.0265	22.1619
GCST90274775	CUB domain-containing protein 1 levels	rs191929998	A	G	-0.1938	0.0409	2.15e-06	9844	0.9581	22.4523
GCST90274776	Macrophage colony-stimulating factor 1 levels	rs7538029	A	C	0.0775	0.0165	2.64e-06	11335	0.2211	22.0615
GCST90274776	Macrophage colony-stimulating factor 1 levels	rs17610659	T	C	0.1684	0.0118	3.31e-46	14286	0.4821	203.667
GCST90274776	Macrophage colony-stimulating factor 1 levels	rs142421172	A	G	0.1439	0.031	3.45e-06	12840	0.044	21.5476
GCST90274776	Macrophage colony-stimulating factor 1 levels	rs11685487	T	C	0.0944	0.0196	1.46e-06	14286	0.1197	23.197
GCST90274776	Macrophage colony-stimulating factor 1 levels	rs116443177	T	C	0.0827	0.0173	1.75e-06	12403	0.1595	22.8517
GCST90274776	Macrophage colony-stimulating factor 1 levels	rs115370595	A	G	-0.2277	0.0496	4.42e-06	13799	0.9815	21.0748
GCST90274776	Macrophage colony-stimulating factor 1 levels	rs534521503	T	G	0.1366	0.0284	1.51e-06	9398	0.0881	23.1347
GCST90274776	Macrophage colony-stimulating factor 1 levels	rs563284470	A	G	0.2087	0.0385	5.93e-08	11720	0.9696	29.3848
GCST90274776	Macrophage colony-stimulating factor 1 levels	rs76421506	A	G	0.0778	0.0168	3.64e-06	14286	0.853	21.4457
GCST90274776	Macrophage colony-stimulating factor 1 levels	rs74849049	T	G	-0.0914	0.02	4.88e-06	14286	0.8992	20.8849
GCST90274776	Macrophage colony-stimulating factor 1 levels	rs78652121	C	G	-0.1189	0.026	4.81e-06	12838	0.0697	20.913
GCST90274776	Macrophage colony-stimulating factor 1 levels	rs10042665	C	G	0.0583	0.0122	1.76e-06	14727	0.3043	22.8359
GCST90274776	Macrophage colony-stimulating factor 1 levels	rs2523992	T	G	-0.075	0.0152	8.05e-07	14734	0.8323	24.3464
GCST90274776	Macrophage colony-stimulating factor 1 levels	rs1605333	C	G	-0.0601	0.0124	1.25e-06	13237	0.6484	23.4912
GCST90274776	Macrophage colony-stimulating factor 1 levels	rs17734417	T	C	-0.1225	0.0265	3.79e-06	14723	0.9466	21.3688
GCST90274776	Macrophage colony-stimulating factor 1 levels	rs75869070	A	G	0.1151	0.0239	1.47e-06	14715	0.936	23.1929
GCST90274776	Macrophage colony-stimulating factor 1 levels	rs72783071	T	C	-0.199	0.0414	1.53e-06	14247	0.0231	23.105
GCST90274776	Macrophage colony-stimulating factor 1 levels	rs7227917	A	G	-0.0872	0.0185	2.43e-06	14286	0.8823	22.2172
GCST90274776	Macrophage colony-stimulating factor 1 levels	rs117591817	C	G	-0.1989	0.0435	4.82e-06	14286	0.0348	20.907
GCST90274777	Cystatin D levels	rs1536565	A	G	-0.1244	0.0264	2.45e-06	14735	0.9481	22.2041
GCST90274777	Cystatin D levels	rs930735	A	G	0.0579	0.0114	3.8e-07	14734	0.547	25.7957
GCST90274777	Cystatin D levels	rs13397003	T	G	0.0701	0.0141	6.64e-07	14732	0.7748	24.7171
GCST90274777	Cystatin D levels	rs72980022	A	G	0.0607	0.0126	1.45e-06	14721	0.2813	23.2079
GCST90274777	Cystatin D levels	rs13127297	A	G	0.0545	0.0117	3.19e-06	14730	0.4095	21.6981
GCST90274777	Cystatin D levels	rs150547	A	C	0.0548	0.0119	4.12e-06	14288	0.4071	21.2064
GCST90274777	Cystatin D levels	rs139918398	T	C	0.3373	0.0676	6.05e-07	13457	0.0111	24.8966
GCST90274777	Cystatin D levels	rs79359257	T	C	0.073	0.0156	2.88e-06	14288	0.8152	21.8976
GCST90274777	Cystatin D levels	rs9327707	T	C	0.059	0.0118	5.73e-07	14710	0.3955	25
GCST90274777	Cystatin D levels	rs3889401	A	G	0.0885	0.0191	3.6e-06	11759	0.8624	21.4694
GCST90274777	Cystatin D levels	rs62436191	A	G	0.1194	0.0234	3.35e-07	14288	0.0762	26.0362
GCST90274777	Cystatin D levels	rs9455923	A	G	0.0537	0.0115	3.02e-06	14734	0.4261	21.8048
GCST90274777	Cystatin D levels	rs17154027	A	G	-0.0558	0.0121	4e-06	14288	0.6302	21.2666
GCST90274777	Cystatin D levels	rs4507745	T	C	0.057	0.0122	2.98e-06	13866	0.6482	21.8288
GCST90274777	Cystatin D levels	rs962720	T	C	0.0558	0.0119	2.74e-06	14287	0.5837	21.9874
GCST90274777	Cystatin D levels	rs140505821	A	G	0.3276	0.0691	2.13e-06	13381	0.0089	22.4767
GCST90274777	Cystatin D levels	rs4756151	A	C	-0.094	0.0172	4.63e-08	14736	0.1273	29.8675
GCST90274777	Cystatin D levels	rs12294339	T	C	0.0702	0.0118	2.7e-09	14726	0.3671	35.3924
GCST90274777	Cystatin D levels	rs11054069	T	C	0.1674	0.013	6.07e-38	14724	0.7421	165.815
GCST90274777	Cystatin D levels	rs141192864	T	C	0.1016	0.0213	1.84e-06	14728	0.0812	22.7525
GCST90274777	Cystatin D levels	rs4766797	A	G	-0.0574	0.0117	9.3e-07	14288	0.4935	24.0687
GCST90274777	Cystatin D levels	rs67020211	T	G	0.079	0.0115	6.44e-12	14734	0.4609	47.1909
GCST90274777	Cystatin D levels	rs60586299	T	C	-0.0654	0.0134	1.06e-06	14288	0.3077	23.8202
GCST90274777	Cystatin D levels	rs470841	T	C	0.0568	0.0119	1.81e-06	14736	0.6369	22.7826
GCST90274777	Cystatin D levels	rs516316	C	G	0.0845	0.0115	2.01e-13	14734	0.4441	53.9905
GCST90274777	Cystatin D levels	rs12625710	T	C	-0.0591	0.0118	5.49e-07	14733	0.5968	25.0848
GCST90274777	Cystatin D levels	rs545618673	T	C	-0.1583	0.031	3.28e-07	10894	0.9217	26.0758
GCST90274777	Cystatin D levels	rs71338682	A	T	-0.1433	0.0165	3.79e-18	10894	0.6699	75.4266
GCST90274777	Cystatin D levels	rs6049191	T	G	0.6649	0.0137	1e-200	14733	0.19	2355.44
GCST90274777	Cystatin D levels	rs6083489	A	G	0.2365	0.0474	6.06e-07	14288	0.9818	24.8946
GCST90274777	Cystatin D levels	rs697699	A	C	0.1098	0.0237	3.61e-06	14288	0.0675	21.4639
GCST90274777	Cystatin D levels	rs7275493	T	C	-0.0572	0.0119	1.53e-06	14727	0.6243	23.1046
GCST90274777	Cystatin D levels	rs77121303	A	G	-0.2516	0.0532	2.25e-06	13383	0.983	22.3665
GCST90274778	Fractalkine levels	rs114359340	A	G	-0.1881	0.0405	3.41e-06	13651	0.9747	21.5709
GCST90274778	Fractalkine levels	rs77915710	A	G	-0.1436	0.0304	2.32e-06	14742	0.0402	22.3132
GCST90274778	Fractalkine levels	rs111472651	C	G	-0.1191	0.0248	1.57e-06	14728	0.9355	23.0632
GCST90274778	Fractalkine levels	rs11682107	A	G	-0.0675	0.0126	8.45e-08	12412	0.5568	28.699
GCST90274778	Fractalkine levels	rs1976172	C	G	-0.0569	0.012	2.12e-06	14732	0.3525	22.4834
GCST90274778	Fractalkine levels	rs3732378	A	G	0.0941	0.0154	9.94e-10	14740	0.1671	37.3369
GCST90274778	Fractalkine levels	rs35026817	T	G	0.0633	0.0122	2.12e-07	14740	0.3327	26.9208
GCST90274778	Fractalkine levels	rs980364	A	G	0.1479	0.0301	8.94e-07	9902	0.9343	24.1437
GCST90274778	Fractalkine levels	rs12331618	A	G	-0.0582	0.0114	3.3e-07	14729	0.4914	26.0637
GCST90274778	Fractalkine levels	rs13167439	T	C	-0.0903	0.0193	2.89e-06	14295	0.89	21.8908
GCST90274778	Fractalkine levels	rs2731674	T	G	-0.0681	0.0128	1.04e-07	14740	0.274	28.3057
GCST90274778	Fractalkine levels	rs2442752	T	C	-0.0589	0.0117	4.8e-07	14743	0.6177	25.343
GCST90274778	Fractalkine levels	rs7763262	T	C	0.0811	0.012	1.4e-11	14743	0.3484	45.6751
GCST90274778	Fractalkine levels	rs2736723	A	T	0.0597	0.012	6.52e-07	14295	0.4243	24.7506
GCST90274778	Fractalkine levels	rs56397903	A	G	0.1968	0.0424	3.46e-06	14743	0.9744	21.5436
GCST90274778	Fractalkine levels	rs571946532	A	C	-0.2404	0.0512	2.66e-06	11768	0.981	22.046
GCST90274778	Fractalkine levels	rs635634	T	C	-0.1145	0.0166	5.29e-12	11792	0.1884	47.5768
GCST90274778	Fractalkine levels	rs712137	A	C	0.0563	0.012	2.71e-06	14737	0.6601	22.0117
GCST90274778	Fractalkine levels	rs10778675	A	C	0.0792	0.0158	5.37e-07	14295	0.1687	25.1267
GCST90274778	Fractalkine levels	rs530057572	T	G	-0.2257	0.0491	4.29e-06	12127	0.979	21.13
GCST90274778	Fractalkine levels	rs117698194	A	G	-0.1996	0.0432	3.83e-06	13859	0.0224	21.3478
GCST90274778	Fractalkine levels	rs8052631	A	G	-0.1511	0.027	2.19e-08	14295	0.9463	31.3185
GCST90274778	Fractalkine levels	rs671623	C	G	0.2041	0.0118	4.99e-67	14295	0.424	299.173
GCST90274778	Fractalkine levels	rs55896747	T	C	0.1129	0.0244	3.71e-06	14734	0.9372	21.4096
GCST90274778	Fractalkine levels	rs73137770	C	G	0.2442	0.0529	3.91e-06	13808	0.9812	21.3098
GCST90274779	C-X-C motif chemokine 1 levels	rs863004	T	C	0.0661	0.0119	2.78e-08	14722	0.3809	30.8538
GCST90274779	C-X-C motif chemokine 1 levels	rs2122155	A	G	-0.0538	0.0117	4.26e-06	14717	0.5637	21.1443
GCST90274779	C-X-C motif chemokine 1 levels	rs565208061	T	C	0.5003	0.0824	1.27e-09	8911	0.0138	36.8644
GCST90274779	C-X-C motif chemokine 1 levels	rs1366946	T	C	-0.3134	0.0134	5.65e-121	14730	0.7638	547.001
GCST90274779	C-X-C motif chemokine 1 levels	rs62311721	T	C	-0.186	0.0407	4.88e-06	14288	0.9588	20.8851
GCST90274779	C-X-C motif chemokine 1 levels	rs77914035	A	G	-0.1047	0.0206	3.72e-07	10893	0.8675	25.8321
GCST90274779	C-X-C motif chemokine 1 levels	rs67797811	C	G	0.0822	0.0179	4.39e-06	14288	0.1691	21.0881
GCST90274779	C-X-C motif chemokine 1 levels	rs12770839	A	C	0.0648	0.0126	2.71e-07	14724	0.321	26.449
GCST90274779	C-X-C motif chemokine 1 levels	rs10734292	A	G	0.123	0.0267	4.09e-06	11776	0.067	21.2221
GCST90274779	C-X-C motif chemokine 1 levels	rs4474574	T	C	-0.365	0.0779	2.79e-06	9555	0.0146	21.9539
GCST90274779	C-X-C motif chemokine 1 levels	rs2280441	A	G	-0.1443	0.0312	3.75e-06	14735	0.0405	21.3906
GCST90274779	C-X-C motif chemokine 1 levels	rs11880837	A	G	0.0583	0.0127	4.42e-06	14288	0.3161	21.0732
GCST90274779	C-X-C motif chemokine 1 levels	rs2835916	C	G	-0.0564	0.012	2.6e-06	14735	0.3876	22.09
GCST90274779	C-X-C motif chemokine 1 levels	rs188111670	A	G	0.0976	0.0208	2.7e-06	7743	0.3429	22.0178
GCST90274780	C-X-C motif chemokine 10 levels	rs112202639	A	G	-0.1609	0.0336	1.68e-06	14744	0.9671	22.9316
GCST90274780	C-X-C motif chemokine 10 levels	rs1563171	A	G	0.0592	0.0127	3.14e-06	14740	0.7042	21.7288
GCST90274780	C-X-C motif chemokine 10 levels	rs12476448	T	C	0.0536	0.0115	3.15e-06	14737	0.4864	21.7237
GCST90274780	C-X-C motif chemokine 10 levels	rs12629593	T	G	-0.0879	0.0182	1.37e-06	14744	0.1209	23.3257
GCST90274780	C-X-C motif chemokine 10 levels	rs72651343	T	C	-0.6096	0.0619	6.98e-23	14257	0.9892	96.9859
GCST90274780	C-X-C motif chemokine 10 levels	rs115140093	T	C	-0.5186	0.042	5.02e-35	14744	0.9732	152.464
GCST90274780	C-X-C motif chemokine 10 levels	rs12646113	T	C	0.0977	0.0136	6.78e-13	14743	0.246	51.6073
GCST90274780	C-X-C motif chemokine 10 levels	rs72682331	A	G	0.1089	0.0209	1.88e-07	14731	0.0979	27.1496
GCST90274780	C-X-C motif chemokine 10 levels	rs2523495	T	C	0.1095	0.0196	2.31e-08	14743	0.1048	31.2116
GCST90274780	C-X-C motif chemokine 10 levels	rs71534595	T	C	-0.2991	0.0606	7.99e-07	11719	0.9813	24.3606
GCST90274780	C-X-C motif chemokine 10 levels	rs12174864	A	G	-0.0582	0.0121	1.51e-06	14295	0.6254	23.1353
GCST90274780	C-X-C motif chemokine 10 levels	rs12155428	T	C	-0.1765	0.0375	2.52e-06	14733	0.0284	22.1527
GCST90274780	C-X-C motif chemokine 10 levels	rs2349689	A	G	-0.0789	0.0164	1.5e-06	14296	0.2555	23.1455
GCST90274780	C-X-C motif chemokine 10 levels	rs143796249	C	G	-0.2858	0.062	4.03e-06	14296	0.012	21.2491
GCST90274780	C-X-C motif chemokine 10 levels	rs10481754	T	C	-0.0548	0.0119	4.12e-06	14296	0.4567	21.2064
GCST90274780	C-X-C motif chemokine 10 levels	rs4367871	T	C	-0.0567	0.0119	1.89e-06	14296	0.5587	22.7024
GCST90274780	C-X-C motif chemokine 10 levels	rs12779465	A	C	-0.0698	0.015	3.27e-06	11768	0.2969	21.6535
GCST90274780	C-X-C motif chemokine 10 levels	rs55732300	A	G	0.1175	0.025	2.6e-06	14730	0.929	22.09
GCST90274780	C-X-C motif chemokine 10 levels	rs741344	A	G	-0.06	0.013	3.92e-06	14296	0.7036	21.3018
GCST90274780	C-X-C motif chemokine 10 levels	rs3184504	T	C	0.1138	0.0131	3.72e-18	11793	0.4756	75.4644
GCST90274780	C-X-C motif chemokine 10 levels	rs1077965	A	G	-0.0546	0.0118	3.71e-06	14731	0.5648	21.4102
GCST90274780	C-X-C motif chemokine 10 levels	rs74956615	A	T	-0.1358	0.0294	3.86e-06	13671	0.0495	21.3356
GCST90274780	C-X-C motif chemokine 10 levels	rs4804148	T	C	-0.0629	0.013	1.31e-06	14744	0.7227	23.4107
GCST90274780	C-X-C motif chemokine 10 levels	rs150519056	T	C	-0.1841	0.0376	9.77e-07	13661	0.9688	23.9735
GCST90274781	C-X-C motif chemokine 11 levels	rs60141220	A	G	-0.0777	0.0165	2.49e-06	13221	0.1703	22.1755
GCST90274781	C-X-C motif chemokine 11 levels	rs62291421	C	G	0.2674	0.0518	2.44e-07	12305	0.9763	26.6479
GCST90274781	C-X-C motif chemokine 11 levels	rs6827617	A	G	-0.1724	0.0118	2.42e-48	14718	0.6041	213.457
GCST90274781	C-X-C motif chemokine 11 levels	rs59148364	A	G	0.1821	0.0378	1.45e-06	14721	0.0278	23.2079
GCST90274781	C-X-C motif chemokine 11 levels	rs116470923	T	C	-0.1975	0.0427	3.74e-06	14736	0.0216	21.3933
GCST90274781	C-X-C motif chemokine 11 levels	rs112884138	T	C	-0.0976	0.0209	3.01e-06	14728	0.0892	21.8076
GCST90274781	C-X-C motif chemokine 11 levels	rs72747175	A	G	0.1535	0.0326	2.49e-06	14730	0.9608	22.1708
GCST90274781	C-X-C motif chemokine 11 levels	rs2894233	A	G	-0.2236	0.047	1.96e-06	11917	0.9724	22.6333
GCST90274781	C-X-C motif chemokine 11 levels	rs72925566	A	G	-0.0973	0.0185	1.44e-07	11337	0.1651	27.6619
GCST90274781	C-X-C motif chemokine 11 levels	rs7750544	T	C	-0.0773	0.0164	2.44e-06	13644	0.165	22.2163
GCST90274781	C-X-C motif chemokine 11 levels	rs75612655	T	C	0.5352	0.0705	3.16e-14	12935	0.0084	57.6307
GCST90274781	C-X-C motif chemokine 11 levels	rs111787182	A	C	-0.1445	0.0314	4.19e-06	13224	0.951	21.1776
GCST90274781	C-X-C motif chemokine 11 levels	rs78632565	T	C	0.1082	0.0214	4.28e-07	14722	0.9152	25.5639
GCST90274781	C-X-C motif chemokine 11 levels	rs7009937	T	C	0.1175	0.025	2.6e-06	14288	0.9321	22.09
GCST90274781	C-X-C motif chemokine 11 levels	rs4748380	T	C	0.0901	0.019	2.12e-06	14732	0.1188	22.4876
GCST90274781	C-X-C motif chemokine 11 levels	rs10733789	T	C	-0.0815	0.0127	1.39e-10	14287	0.6875	41.182
GCST90274781	C-X-C motif chemokine 11 levels	rs7475335	A	C	-0.0646	0.0124	1.89e-07	14735	0.3172	27.1407
GCST90274781	C-X-C motif chemokine 11 levels	rs111848253	A	G	-0.1162	0.025	3.35e-06	11538	0.9044	21.6039
GCST90274781	C-X-C motif chemokine 11 levels	rs10898158	A	G	0.0609	0.0121	4.83e-07	14288	0.6028	25.3317
GCST90274781	C-X-C motif chemokine 11 levels	rs3184504	T	C	0.1236	0.0132	7.7e-21	11785	0.4764	87.6777
GCST90274781	C-X-C motif chemokine 11 levels	rs529862022	A	C	0.1254	0.0274	4.72e-06	10894	0.1092	20.9457
GCST90274781	C-X-C motif chemokine 11 levels	rs12433317	A	G	0.0571	0.012	1.95e-06	14288	0.4282	22.6417
GCST90274781	C-X-C motif chemokine 11 levels	rs7222922	T	C	-0.0882	0.0182	1.26e-06	14726	0.1205	23.4852
GCST90274781	C-X-C motif chemokine 11 levels	rs2245786	A	G	-0.0599	0.0131	4.82e-06	14721	0.6525	20.9079
GCST90274781	C-X-C motif chemokine 11 levels	rs191536201	A	G	-0.3323	0.0684	1.18e-06	11194	0.0117	23.602
GCST90274782	C-X-C motif chemokine 5 levels	rs4279906	T	C	0.2082	0.042	7.15e-07	14717	0.0209	24.5733
GCST90274782	C-X-C motif chemokine 5 levels	rs7636889	A	G	-0.0768	0.0137	2.07e-08	14733	0.7593	31.4254
GCST90274782	C-X-C motif chemokine 5 levels	rs146553494	A	G	0.1844	0.0377	1e-06	14733	0.0265	23.9243
GCST90274782	C-X-C motif chemokine 5 levels	rs11734099	A	G	0.0769	0.0153	5e-07	14731	0.1845	25.2621
GCST90274782	C-X-C motif chemokine 5 levels	rs425535	T	C	0.5063	0.0181	3.52e-172	14731	0.1127	782.454
GCST90274782	C-X-C motif chemokine 5 levels	rs79649467	T	G	-0.1721	0.0276	4.5e-10	14288	0.0605	38.8816
GCST90274782	C-X-C motif chemokine 5 levels	rs77914035	A	G	-0.1174	0.0206	1.2e-08	10893	0.8675	32.4789
GCST90274782	C-X-C motif chemokine 5 levels	rs2647400	C	G	0.0631	0.013	1.21e-06	14734	0.2784	23.5598
GCST90274782	C-X-C motif chemokine 5 levels	rs6993770	A	T	-0.1058	0.0135	4.61e-15	14288	0.7312	61.4191
GCST90274782	C-X-C motif chemokine 5 levels	rs2004100	T	C	0.0675	0.0147	4.39e-06	13224	0.2492	21.085
GCST90274782	C-X-C motif chemokine 5 levels	rs10760022	A	C	-0.0619	0.0121	3.13e-07	14734	0.6443	26.1704
GCST90274782	C-X-C motif chemokine 5 levels	rs10821552	A	C	-0.1132	0.0156	3.97e-13	9841	0.3353	52.6555
GCST90274782	C-X-C motif chemokine 5 levels	rs7090111	C	G	-0.1734	0.0117	1.08e-49	14735	0.5834	219.648
GCST90274782	C-X-C motif chemokine 5 levels	rs140828666	A	G	-0.1474	0.0322	4.7e-06	12401	0.9544	20.9548
GCST90274782	C-X-C motif chemokine 5 levels	rs59312158	A	G	-0.19	0.0385	8.01e-07	13672	0.0309	24.3549
GCST90274782	C-X-C motif chemokine 5 levels	rs10403201	A	G	-0.0601	0.0127	2.22e-06	14730	0.2925	22.3945
GCST90274783	C-X-C motif chemokine 6 levels	rs12075	A	G	0.0816	0.0115	1.29e-12	14741	0.5554	50.3483
GCST90274783	C-X-C motif chemokine 6 levels	rs4951518	T	G	-0.215	0.0457	2.54e-06	11323	0.9774	22.1332
GCST90274783	C-X-C motif chemokine 6 levels	rs184103539	T	C	-0.1603	0.0351	4.95e-06	12841	0.039	20.857
GCST90274783	C-X-C motif chemokine 6 levels	rs186000650	A	G	0.4281	0.0872	9.14e-07	10429	0.0091	24.1022
GCST90274783	C-X-C motif chemokine 6 levels	rs79640485	T	C	-0.2245	0.0459	1e-06	14744	0.0228	23.9225
GCST90274783	C-X-C motif chemokine 6 levels	rs12503139	A	T	-0.3628	0.0117	1e-200	14296	0.5391	961.53
GCST90274783	C-X-C motif chemokine 6 levels	rs2886969	T	C	-0.1069	0.0135	2.4e-15	14743	0.7516	62.7029
GCST90274783	C-X-C motif chemokine 6 levels	rs35096759	T	C	0.2109	0.0427	7.85e-07	14296	0.0308	24.3948
GCST90274783	C-X-C motif chemokine 6 levels	rs9371716	T	C	-0.0919	0.0193	1.92e-06	12412	0.1328	22.6734
GCST90274783	C-X-C motif chemokine 6 levels	rs182381042	A	G	-0.3831	0.0799	1.63e-06	12935	0.0074	22.9896
GCST90274783	C-X-C motif chemokine 6 levels	rs4877818	T	G	0.0625	0.0134	3.1e-06	11538	0.5188	21.7546
GCST90274783	C-X-C motif chemokine 6 levels	rs574432935	A	T	0.3432	0.0692	7.07e-07	12778	0.9894	24.597
GCST90274783	C-X-C motif chemokine 6 levels	rs3184504	T	C	0.0679	0.0131	2.18e-07	11793	0.4766	26.8656
GCST90274783	C-X-C motif chemokine 6 levels	rs34080302	T	G	0.0605	0.0131	3.87e-06	14296	0.715	21.3289
GCST90274783	C-X-C motif chemokine 6 levels	rs11547311	T	C	0.1285	0.0272	2.31e-06	13232	0.0649	22.3187
GCST90274783	C-X-C motif chemokine 6 levels	rs117109857	C	G	0.1897	0.0415	4.85e-06	14743	0.0242	20.8948
GCST90274783	C-X-C motif chemokine 6 levels	rs377588320	A	C	-0.3485	0.0719	1.25e-06	10271	0.9837	23.4935
GCST90274784	C-X-C motif chemokine 9 levels	rs192119373	T	G	0.6177	0.1287	1.59e-06	8829	0.0057	23.0355
GCST90274784	C-X-C motif chemokine 9 levels	rs4047522	T	C	-0.0645	0.0137	2.5e-06	11760	0.4962	22.1655
GCST90274784	C-X-C motif chemokine 9 levels	rs114033894	T	G	-0.2245	0.0488	4.22e-06	14287	0.981	21.1638
GCST90274784	C-X-C motif chemokine 9 levels	rs7600322	T	C	0.057	0.0118	1.36e-06	13849	0.5214	23.3338
GCST90274784	C-X-C motif chemokine 9 levels	rs35435997	A	G	0.0915	0.02	4.76e-06	12791	0.1125	20.9306
GCST90274784	C-X-C motif chemokine 9 levels	rs62272916	A	G	-0.0834	0.0176	2.15e-06	14710	0.1182	22.4547
GCST90274784	C-X-C motif chemokine 9 levels	rs4241577	A	C	-0.1419	0.0128	1.47e-28	14724	0.2629	122.898
GCST90274784	C-X-C motif chemokine 9 levels	rs80348644	T	C	0.1546	0.0332	3.21e-06	14734	0.0336	21.6842
GCST90274784	C-X-C motif chemokine 9 levels	rs145607633	T	C	0.0728	0.0154	2.28e-06	14287	0.1625	22.3471
GCST90274784	C-X-C motif chemokine 9 levels	rs9366778	A	G	-0.0605	0.0115	1.43e-07	14735	0.4075	27.6767
GCST90274784	C-X-C motif chemokine 9 levels	rs181816009	A	G	-0.1603	0.0342	2.77e-06	11985	0.0378	21.9692
GCST90274784	C-X-C motif chemokine 9 levels	rs783149	A	C	-0.0805	0.0144	2.27e-08	14287	0.1958	31.2512
GCST90274784	C-X-C motif chemokine 9 levels	rs12191307	A	G	-0.1452	0.0197	1.7e-13	14287	0.098	54.3251
GCST90274784	C-X-C motif chemokine 9 levels	rs656739	A	G	0.0562	0.0119	2.33e-06	14735	0.6566	22.3038
GCST90274784	C-X-C motif chemokine 9 levels	rs142119726	T	C	0.2705	0.0551	9.14e-07	13800	0.9851	24.1008
GCST90274784	C-X-C motif chemokine 9 levels	rs61875680	A	G	-0.0758	0.0158	1.61e-06	14287	0.1611	23.0157
GCST90274784	C-X-C motif chemokine 9 levels	rs3184504	T	C	0.1008	0.013	8.92e-15	11784	0.4744	60.1221
GCST90274784	C-X-C motif chemokine 9 levels	rs10744384	T	C	-0.0675	0.0146	3.78e-06	10893	0.5684	21.3748
GCST90274784	C-X-C motif chemokine 9 levels	rs7149776	A	T	-0.0574	0.0115	6e-07	14286	0.5236	24.9131
GCST90274784	C-X-C motif chemokine 9 levels	rs182152471	T	C	0.1861	0.0385	1.34e-06	13667	0.028	23.3653
GCST90274784	C-X-C motif chemokine 9 levels	rs4888966	C	G	-0.157	0.0343	4.71e-06	14287	0.9683	20.9513
GCST90274784	C-X-C motif chemokine 9 levels	rs74956615	A	T	-0.1309	0.0286	4.72e-06	13662	0.049	20.9482
GCST90274784	C-X-C motif chemokine 9 levels	rs73606147	A	C	0.2792	0.059	2.22e-06	13379	0.0133	22.3937
GCST90274784	C-X-C motif chemokine 9 levels	rs62200304	A	C	-0.115	0.0244	2.44e-06	14287	0.9336	22.2135
GCST90274784	C-X-C motif chemokine 9 levels	rs73194812	A	G	0.1821	0.0391	3.2e-06	14730	0.9758	21.6903
GCST90274784	C-X-C motif chemokine 9 levels	rs73367822	T	C	-0.0588	0.0126	3.06e-06	11760	0.5804	21.7778
GCST90274785	Delta and Notch-like epidermal growth factor-related receptor levels	rs10191831	T	C	-0.0591	0.0125	2.27e-06	12403	0.4361	22.354
GCST90274785	Delta and Notch-like epidermal growth factor-related receptor levels	rs207671	A	G	0.1016	0.0117	3.83e-18	14287	0.5359	75.4077
GCST90274785	Delta and Notch-like epidermal growth factor-related receptor levels	rs35032874	T	G	0.132	0.0132	1.52e-23	14287	0.7027	100
GCST90274785	Delta and Notch-like epidermal growth factor-related receptor levels	rs62193248	A	T	0.213	0.0123	3.5e-67	14287	0.6507	299.881
GCST90274785	Delta and Notch-like epidermal growth factor-related receptor levels	rs9289590	T	C	-0.0652	0.0142	4.4e-06	12404	0.7033	21.0823
GCST90274785	Delta and Notch-like epidermal growth factor-related receptor levels	rs13107325	T	C	0.1066	0.0233	4.76e-06	14732	0.0697	20.9316
GCST90274785	Delta and Notch-like epidermal growth factor-related receptor levels	rs117343254	C	G	-0.1281	0.0274	2.94e-06	14287	0.942	21.8573
GCST90274785	Delta and Notch-like epidermal growth factor-related receptor levels	rs10892466	C	G	0.0808	0.0175	3.89e-06	14732	0.1236	21.318
GCST90274785	Delta and Notch-like epidermal growth factor-related receptor levels	rs116179073	T	C	-0.2481	0.0537	3.84e-06	13800	0.0138	21.3454
GCST90274785	Delta and Notch-like epidermal growth factor-related receptor levels	rs194746	T	C	0.0528	0.0112	2.43e-06	14723	0.4849	22.2245
GCST90274785	Delta and Notch-like epidermal growth factor-related receptor levels	rs75685422	T	C	0.0879	0.0186	2.29e-06	14287	0.1139	22.3332
GCST90274785	Delta and Notch-like epidermal growth factor-related receptor levels	rs28689968	T	C	0.0918	0.0184	6.07e-07	14733	0.1074	24.8914
GCST90274785	Delta and Notch-like epidermal growth factor-related receptor levels	rs1133851	A	G	-0.0664	0.0142	2.92e-06	14286	0.2533	21.8655
GCST90274785	Delta and Notch-like epidermal growth factor-related receptor levels	rs9967959	T	G	0.0718	0.0152	2.32e-06	14731	0.1718	22.3132
GCST90274785	Delta and Notch-like epidermal growth factor-related receptor levels	rs6517655	C	G	0.0757	0.0129	4.41e-09	14287	0.289	34.436
GCST90274785	Delta and Notch-like epidermal growth factor-related receptor levels	rs2837988	A	C	0.0576	0.0118	1.05e-06	14733	0.3578	23.8276
GCST90274786	Protein S100-A12 levels	rs3014874	A	G	-0.1726	0.0137	2.15e-36	14294	0.2623	158.723
GCST90274786	Protein S100-A12 levels	rs61803119	T	G	0.1501	0.0194	1.02e-14	14295	0.1069	59.8629
GCST90274786	Protein S100-A12 levels	rs59538998	C	G	-0.1188	0.0258	4.13e-06	14295	0.0622	21.2028
GCST90274786	Protein S100-A12 levels	rs13384799	T	C	-0.0622	0.0133	2.92e-06	14295	0.7266	21.8714
GCST90274786	Protein S100-A12 levels	rs56268787	T	C	-0.0936	0.0203	4.01e-06	14737	0.0955	21.2598
GCST90274786	Protein S100-A12 levels	rs150015576	A	C	0.194	0.0423	4.51e-06	14740	0.0217	21.034
GCST90274786	Protein S100-A12 levels	rs2056031	T	C	-0.0604	0.0119	3.86e-07	14739	0.613	25.762
GCST90274786	Protein S100-A12 levels	rs191808657	A	C	0.3059	0.0665	4.22e-06	12412	0.983	21.16
GCST90274786	Protein S100-A12 levels	rs3802266	A	G	0.0555	0.0118	2.56e-06	14740	0.5633	22.1219
GCST90274786	Protein S100-A12 levels	rs78800546	A	G	-0.2529	0.0534	2.18e-06	14295	0.0156	22.4293
GCST90274786	Protein S100-A12 levels	rs112956934	T	C	0.1884	0.0407	3.67e-06	14737	0.0246	21.4276
GCST90274786	Protein S100-A12 levels	rs112988802	T	C	-0.1396	0.0293	1.89e-06	12851	0.9492	22.7005
GCST90274786	Protein S100-A12 levels	rs147302029	A	G	0.1806	0.0345	1.65e-07	13649	0.0379	27.4029
GCST90274786	Protein S100-A12 levels	rs138439507	C	G	0.0865	0.0183	2.28e-06	11537	0.191	22.3424
GCST90274786	Protein S100-A12 levels	rs2425640	A	G	-0.0583	0.0123	2.14e-06	14741	0.3511	22.4661
GCST90274786	Protein S100-A12 levels	rs55783131	T	C	0.2064	0.0425	1.19e-06	14728	0.0239	23.5853
GCST90274786	Protein S100-A12 levels	rs174344	A	G	0.0617	0.0125	7.97e-07	14295	0.6296	24.3641
GCST90274787	Fibroblast growth factor 19 levels	rs12407505	A	G	-0.1614	0.0352	4.53e-06	14735	0.9664	21.0243
GCST90274787	Fibroblast growth factor 19 levels	rs834971	A	G	-0.0614	0.0128	1.61e-06	14728	0.3002	23.01
GCST90274787	Fibroblast growth factor 19 levels	rs574352299	A	G	0.2371	0.0482	8.69e-07	10894	0.9755	24.1974
GCST90274787	Fibroblast growth factor 19 levels	rs112126444	A	G	-0.0927	0.0199	3.19e-06	14735	0.1012	21.6997
GCST90274787	Fibroblast growth factor 19 levels	rs13103023	A	G	0.0837	0.0124	1.48e-11	14296	0.3415	45.5625
GCST90274787	Fibroblast growth factor 19 levels	rs12520287	T	C	-0.1014	0.0221	4.47e-06	14296	0.9175	21.0519
GCST90274787	Fibroblast growth factor 19 levels	rs12110436	T	C	-0.136	0.0297	4.67e-06	14743	0.0418	20.9684
GCST90274787	Fibroblast growth factor 19 levels	rs145274424	T	C	0.1992	0.0421	2.23e-06	14735	0.9777	22.388
GCST90274787	Fibroblast growth factor 19 levels	rs2906655	T	C	-0.0623	0.0135	3.93e-06	14743	0.2503	21.2965
GCST90274787	Fibroblast growth factor 19 levels	rs7005978	A	G	-0.1055	0.0123	9.72e-18	14744	0.3458	73.569
GCST90274787	Fibroblast growth factor 19 levels	rs79110990	A	G	0.073	0.0156	2.88e-06	14295	0.1762	21.8976
GCST90274787	Fibroblast growth factor 19 levels	rs35836706	A	G	0.2151	0.0456	2.39e-06	14734	0.0203	22.2511
GCST90274787	Fibroblast growth factor 19 levels	rs11244038	C	G	0.1199	0.0247	1.21e-06	11786	0.0898	23.5638
GCST90274787	Fibroblast growth factor 19 levels	rs191522330	T	C	0.2325	0.0488	1.89e-06	14738	0.9812	22.699
GCST90274787	Fibroblast growth factor 19 levels	rs1671812	T	C	0.0621	0.0132	2.54e-06	12412	0.6316	22.1327
GCST90274787	Fibroblast growth factor 19 levels	rs142067135	A	G	-0.2295	0.0492	3.09e-06	13809	0.0198	21.7588
GCST90274787	Fibroblast growth factor 19 levels	rs10777251	A	G	-0.0767	0.0166	3.83e-06	12411	0.1923	21.3489
GCST90274787	Fibroblast growth factor 19 levels	rs76708593	T	C	0.1024	0.0222	3.98e-06	14296	0.9158	21.2762
GCST90274787	Fibroblast growth factor 19 levels	rs17326790	T	C	0.2161	0.0471	4.47e-06	14741	0.0209	21.0508
GCST90274787	Fibroblast growth factor 19 levels	rs117398067	T	C	0.2583	0.0564	4.65e-06	14744	0.0178	20.9745
GCST90274787	Fibroblast growth factor 19 levels	rs2306969	A	G	0.0674	0.0141	1.75e-06	14739	0.2338	22.8498
GCST90274787	Fibroblast growth factor 19 levels	rs516246	T	C	-0.1661	0.0118	5.31e-45	14744	0.445	198.141
GCST90274788	Fibroblast growth factor 21 levels	rs145127946	A	G	-0.1747	0.036	1.22e-06	14295	0.037	23.5495
GCST90274788	Fibroblast growth factor 21 levels	rs10495032	T	G	-0.1557	0.0318	9.77e-07	14720	0.0383	23.973
GCST90274788	Fibroblast growth factor 21 levels	rs1260326	T	C	0.1323	0.0119	1.03e-28	14730	0.3977	123.602
GCST90274788	Fibroblast growth factor 21 levels	rs7610704	T	C	-0.0568	0.012	2.21e-06	14295	0.4644	22.4044
GCST90274788	Fibroblast growth factor 21 levels	rs4700382	T	C	-0.063	0.0136	3.62e-06	14295	0.2698	21.4587
GCST90274788	Fibroblast growth factor 21 levels	rs60277384	T	C	-0.0881	0.019	3.54e-06	14742	0.8922	21.5003
GCST90274788	Fibroblast growth factor 21 levels	rs13229619	A	G	-0.1609	0.0176	6.13e-20	14743	0.1297	83.577
GCST90274788	Fibroblast growth factor 21 levels	rs7012637	A	G	-0.0605	0.012	4.61e-07	14295	0.4812	25.4184
GCST90274788	Fibroblast growth factor 21 levels	rs188758663	A	G	-0.3801	0.0749	3.88e-07	11668	0.0104	25.7533
GCST90274788	Fibroblast growth factor 21 levels	rs12290350	T	C	-0.0689	0.0145	2.02e-06	14295	0.2168	22.5789
GCST90274788	Fibroblast growth factor 21 levels	rs2429473	A	C	-0.0812	0.0147	3.32e-08	14295	0.795	30.5125
GCST90274788	Fibroblast growth factor 21 levels	rs72965996	A	G	-0.2215	0.0444	6.08e-07	13808	0.031	24.8875
GCST90274788	Fibroblast growth factor 21 levels	rs838131	A	C	0.1627	0.013	6.15e-36	14294	0.501	156.635
GCST90274788	Fibroblast growth factor 21 levels	rs142603673	T	C	-0.2352	0.0455	2.35e-07	14252	0.0232	26.7209
GCST90274789	Fibroblast growth factor 23 levels	rs671205	T	C	0.0708	0.0136	1.93e-07	14287	0.7502	27.1012
GCST90274789	Fibroblast growth factor 23 levels	rs6753743	T	G	0.0941	0.0185	3.65e-07	14287	0.8733	25.8723
GCST90274789	Fibroblast growth factor 23 levels	rs3811621	C	G	0.1163	0.0131	6.82e-19	14286	0.2897	78.8164
GCST90274789	Fibroblast growth factor 23 levels	rs794007	T	C	0.0685	0.0144	1.97e-06	12844	0.2406	22.6285
GCST90274789	Fibroblast growth factor 23 levels	rs11930290	A	T	-0.1845	0.0389	2.11e-06	12848	0.9748	22.4954
GCST90274789	Fibroblast growth factor 23 levels	rs34551523	A	G	0.1704	0.0348	9.75e-07	14730	0.0295	23.9762
GCST90274789	Fibroblast growth factor 23 levels	rs33921462	A	G	-0.0653	0.0135	1.32e-06	14287	0.2766	23.3969
GCST90274789	Fibroblast growth factor 23 levels	rs181409232	A	C	-0.2224	0.0479	3.43e-06	12846	0.0191	21.5575
GCST90274789	Fibroblast growth factor 23 levels	rs12195292	A	G	-0.0768	0.0166	3.72e-06	14710	0.8634	21.4046
GCST90274789	Fibroblast growth factor 23 levels	rs370203222	C	G	0.1059	0.0222	1.84e-06	11759	0.1002	22.7555
GCST90274789	Fibroblast growth factor 23 levels	rs118177380	A	G	0.2362	0.0507	3.18e-06	14287	0.0187	21.7042
GCST90274789	Fibroblast growth factor 23 levels	rs7955866	A	G	-0.0959	0.0178	7.14e-08	14719	0.1141	29.0267
GCST90274789	Fibroblast growth factor 23 levels	rs75338333	A	G	-0.1085	0.0235	3.89e-06	10893	0.8871	21.3169
GCST90274789	Fibroblast growth factor 23 levels	rs11150539	T	C	-0.056	0.0119	2.53e-06	14287	0.4938	22.1453
GCST90274789	Fibroblast growth factor 23 levels	rs6127099	A	T	0.0907	0.0134	1.3e-11	14287	0.706	45.8147
GCST90274789	Fibroblast growth factor 23 levels	rs368215473	A	G	0.1228	0.0257	1.77e-06	9397	0.0941	22.8313
GCST90274789	Fibroblast growth factor 23 levels	rs35590112	T	C	0.0803	0.0166	1.32e-06	12386	0.1851	23.3999
GCST90274790	Fibroblast growth factor 5 levels	rs9433760	A	G	0.1023	0.0224	4.95e-06	11788	0.0841	20.8572
GCST90274790	Fibroblast growth factor 5 levels	rs4970834	T	C	-0.0729	0.0155	2.56e-06	11786	0.2041	22.1203
GCST90274790	Fibroblast growth factor 5 levels	rs11120686	T	C	-0.0599	0.0127	2.4e-06	11786	0.6038	22.2457
GCST90274790	Fibroblast growth factor 5 levels	rs11674185	A	G	-0.0586	0.0128	4.69e-06	11787	0.364	20.9592
GCST90274790	Fibroblast growth factor 5 levels	rs148332905	T	C	0.2883	0.0608	2.12e-06	11341	0.0166	22.4844
GCST90274790	Fibroblast growth factor 5 levels	rs189846846	T	C	-0.3042	0.0659	3.91e-06	9980	0.0146	21.3082
GCST90274790	Fibroblast growth factor 5 levels	rs369482528	A	G	-0.0988	0.0213	3.51e-06	8813	0.1585	21.5157
GCST90274790	Fibroblast growth factor 5 levels	rs4326078	A	C	-0.0728	0.015	1.21e-06	11789	0.2193	23.5548
GCST90274790	Fibroblast growth factor 5 levels	rs17004843	C	G	0.1719	0.0187	3.84e-20	11341	0.8489	84.5023
GCST90274790	Fibroblast growth factor 5 levels	rs11099098	T	G	0.5176	0.0126	1e-200	11789	0.3175	1687.51
GCST90274790	Fibroblast growth factor 5 levels	rs3796605	A	G	0.1629	0.0283	8.6e-09	11782	0.9341	33.1337
GCST90274790	Fibroblast growth factor 5 levels	rs62302222	A	T	0.1406	0.0289	1.14e-06	11341	0.0656	23.6687
GCST90274790	Fibroblast growth factor 5 levels	rs305897	T	C	0.1185	0.0249	1.95e-06	11341	0.0828	22.6484
GCST90274790	Fibroblast growth factor 5 levels	rs148797749	A	G	-0.1705	0.0361	2.32e-06	11785	0.036	22.3067
GCST90274790	Fibroblast growth factor 5 levels	rs150524893	A	G	0.2554	0.0552	3.71e-06	11298	0.9848	21.4074
GCST90274790	Fibroblast growth factor 5 levels	rs77210320	A	T	0.1673	0.0356	2.61e-06	11786	0.9648	22.0847
GCST90274790	Fibroblast growth factor 5 levels	rs1412253	A	G	-0.0909	0.0192	2.2e-06	11778	0.8798	22.4143
GCST90274790	Fibroblast growth factor 5 levels	rs117253850	T	C	0.2266	0.0453	5.67e-07	11781	0.0223	25.0221
GCST90274790	Fibroblast growth factor 5 levels	rs12005489	T	C	0.1509	0.0322	2.78e-06	10725	0.0458	21.9617
GCST90274790	Fibroblast growth factor 5 levels	rs624605	T	G	0.0619	0.0133	3.25e-06	11341	0.4196	21.661
GCST90274790	Fibroblast growth factor 5 levels	rs112790107	A	G	0.509	0.1062	1.64e-06	9845	0.006	22.9714
GCST90274790	Fibroblast growth factor 5 levels	rs66613644	T	C	-0.0826	0.0165	5.56e-07	11787	0.1699	25.0606
GCST90274790	Fibroblast growth factor 5 levels	rs56391958	A	G	-0.1197	0.0249	1.53e-06	11341	0.0816	23.1094
GCST90274790	Fibroblast growth factor 5 levels	rs192746810	A	G	-0.1842	0.0395	3.11e-06	11341	0.0464	21.7463
GCST90274791	Fms-related tyrosine kinase 3 ligand levels	rs55633025	A	G	0.0725	0.0129	1.91e-08	12404	0.4738	31.5861
GCST90274791	Fms-related tyrosine kinase 3 ligand levels	rs186975	C	G	0.0554	0.0119	3.23e-06	14703	0.382	21.6733
GCST90274791	Fms-related tyrosine kinase 3 ligand levels	rs1866051	T	C	-0.0746	0.0115	8.76e-11	14732	0.4771	42.0806
GCST90274791	Fms-related tyrosine kinase 3 ligand levels	rs7624160	T	G	-0.1061	0.0119	4.84e-19	14719	0.6093	79.4945
GCST90274791	Fms-related tyrosine kinase 3 ligand levels	rs7625643	A	G	0.0611	0.0129	2.18e-06	12404	0.5605	22.4338
GCST90274791	Fms-related tyrosine kinase 3 ligand levels	rs61792394	A	G	-0.1569	0.0338	3.45e-06	14286	0.9624	21.5483
GCST90274791	Fms-related tyrosine kinase 3 ligand levels	rs575588389	A	G	-0.0904	0.0192	2.5e-06	12129	0.8501	22.1684
GCST90274791	Fms-related tyrosine kinase 3 ligand levels	rs218265	T	C	0.0833	0.016	1.93e-07	14731	0.8361	27.105
GCST90274791	Fms-related tyrosine kinase 3 ligand levels	rs1277312	A	T	0.0539	0.0117	4.09e-06	14719	0.4587	21.223
GCST90274791	Fms-related tyrosine kinase 3 ligand levels	rs144317085	A	T	0.2206	0.0324	9.85e-12	14722	0.9647	46.3576
GCST90274791	Fms-related tyrosine kinase 3 ligand levels	rs7726159	A	C	-0.1191	0.0128	1.34e-20	14733	0.3326	86.5772
GCST90274791	Fms-related tyrosine kinase 3 ligand levels	rs1379304	T	C	0.0603	0.0127	2.05e-06	14286	0.3741	22.5438
GCST90274791	Fms-related tyrosine kinase 3 ligand levels	rs139721800	T	C	0.0959	0.0202	2.06e-06	14715	0.9089	22.539
GCST90274791	Fms-related tyrosine kinase 3 ligand levels	rs9381118	T	C	0.0643	0.0136	2.27e-06	14285	0.2577	22.3534
GCST90274791	Fms-related tyrosine kinase 3 ligand levels	rs6453962	T	C	-0.0559	0.0117	1.77e-06	14732	0.4699	22.8272
GCST90274791	Fms-related tyrosine kinase 3 ligand levels	rs1321859	T	C	0.0676	0.0128	1.28e-07	14286	0.3278	27.8916
GCST90274791	Fms-related tyrosine kinase 3 ligand levels	rs28533776	A	G	-0.0749	0.0147	3.48e-07	14731	0.1924	25.9615
GCST90274791	Fms-related tyrosine kinase 3 ligand levels	rs192857133	T	C	0.1812	0.0386	2.68e-06	14727	0.026	22.0365
GCST90274791	Fms-related tyrosine kinase 3 ligand levels	rs57191857	A	G	-0.1429	0.0299	1.76e-06	14734	0.9571	22.8414
GCST90274791	Fms-related tyrosine kinase 3 ligand levels	rs12338549	T	C	-0.0851	0.0186	4.76e-06	14719	0.1096	20.9331
GCST90274791	Fms-related tyrosine kinase 3 ligand levels	rs185979634	T	C	0.1483	0.0306	1.26e-06	12847	0.9513	23.4876
GCST90274791	Fms-related tyrosine kinase 3 ligand levels	rs74722523	T	C	0.3529	0.076	3.43e-06	11437	0.9914	21.5614
GCST90274791	Fms-related tyrosine kinase 3 ligand levels	rs141117375	T	C	-0.1519	0.0331	4.45e-06	14286	0.0364	21.0601
GCST90274791	Fms-related tyrosine kinase 3 ligand levels	rs11212636	A	G	-0.0772	0.0117	4.16e-11	14723	0.4171	43.5374
GCST90274791	Fms-related tyrosine kinase 3 ligand levels	rs73000965	A	T	0.0588	0.0125	2.55e-06	14731	0.3111	22.1276
GCST90274791	Fms-related tyrosine kinase 3 ligand levels	rs9554186	A	T	0.0821	0.0128	1.42e-10	14286	0.3602	41.1402
GCST90274791	Fms-related tyrosine kinase 3 ligand levels	rs76428106	T	C	-1.1019	0.0524	3.59e-98	13799	0.9832	442.203
GCST90274791	Fms-related tyrosine kinase 3 ligand levels	rs72681653	A	G	0.1302	0.0266	9.84e-07	14734	0.9447	23.9584
GCST90274791	Fms-related tyrosine kinase 3 ligand levels	rs10164255	T	G	0.0556	0.0121	4.33e-06	14729	0.408	21.1144
GCST90274791	Fms-related tyrosine kinase 3 ligand levels	rs17272847	A	G	0.1179	0.022	8.36e-08	13222	0.0907	28.7199
GCST90274791	Fms-related tyrosine kinase 3 ligand levels	rs142870956	T	C	-0.4307	0.0883	1.07e-06	11952	0.0075	23.7919
GCST90274791	Fms-related tyrosine kinase 3 ligand levels	rs78429945	T	G	0.0884	0.016	3.29e-08	14286	0.1818	30.5256
GCST90274792	Glial cell line-derived neurotrophic factor levels	rs199503547	A	T	0.1128	0.0219	2.6e-07	10894	0.8739	26.5296
GCST90274792	Glial cell line-derived neurotrophic factor levels	rs144181640	A	T	0.3366	0.0697	1.37e-06	13988	0.9898	23.3218
GCST90274792	Glial cell line-derived neurotrophic factor levels	rs62243355	T	C	-0.0981	0.0196	5.58e-07	14731	0.0997	25.051
GCST90274792	Glial cell line-derived neurotrophic factor levels	rs11740708	A	G	-0.3888	0.0198	7.56e-86	14710	0.0906	385.587
GCST90274792	Glial cell line-derived neurotrophic factor levels	rs2194229	A	T	-0.1683	0.0179	5.34e-21	14288	0.1296	88.402
GCST90274792	Glial cell line-derived neurotrophic factor levels	rs2453338	A	T	0.0829	0.0124	2.3e-11	14734	0.352	44.6957
GCST90274792	Glial cell line-derived neurotrophic factor levels	rs112594435	T	C	0.1531	0.0333	4.27e-06	14721	0.0371	21.1379
GCST90274792	Glial cell line-derived neurotrophic factor levels	rs540456481	T	G	-0.2941	0.0616	1.8e-06	10894	0.0124	22.7944
GCST90274792	Glial cell line-derived neurotrophic factor levels	rs2093446	C	G	0.0606	0.0129	2.63e-06	14288	0.3	22.0681
GCST90274792	Glial cell line-derived neurotrophic factor levels	rs77671113	A	C	-0.1194	0.0208	9.45e-09	14725	0.0859	32.952
GCST90274792	Glial cell line-derived neurotrophic factor levels	rs138691533	A	G	0.2584	0.0539	1.63e-06	14731	0.0148	22.983
GCST90274792	Glial cell line-derived neurotrophic factor levels	rs57104839	A	G	0.0915	0.0196	3.04e-06	14736	0.903	21.7937
GCST90274792	Glial cell line-derived neurotrophic factor levels	rs79953230	T	C	0.1918	0.042	4.96e-06	14719	0.0254	20.8544
GCST90274792	Glial cell line-derived neurotrophic factor levels	rs35740453	A	G	-0.0718	0.0154	3.13e-06	13224	0.7373	21.7374
GCST90274792	Glial cell line-derived neurotrophic factor levels	rs9303102	T	G	0.2096	0.0453	3.71e-06	12935	0.0231	21.4085
GCST90274792	Glial cell line-derived neurotrophic factor levels	rs55850217	T	C	0.0816	0.014	5.59e-09	11755	0.3119	33.9722
GCST90274792	Glial cell line-derived neurotrophic factor levels	rs570043519	A	T	-0.3321	0.0721	4.1e-06	8911	0.02	21.2162
GCST90274793	Hepatocyte growth factor levels	rs34219417	T	C	0.0992	0.0217	4.84e-06	14286	0.8959	20.898
GCST90274793	Hepatocyte growth factor levels	rs138848271	T	C	-0.405	0.0832	1.13e-06	10793	0.9907	23.6954
GCST90274793	Hepatocyte growth factor levels	rs6709159	A	G	0.0564	0.0114	7.52e-07	14734	0.4434	24.4765
GCST90274793	Hepatocyte growth factor levels	rs2737756	A	G	0.2047	0.0391	1.65e-07	14718	0.0276	27.4083
GCST90274793	Hepatocyte growth factor levels	rs7620568	A	G	-0.0856	0.0179	1.73e-06	12846	0.1397	22.8687
GCST90274793	Hepatocyte growth factor levels	rs59950280	A	G	0.1219	0.0131	1.34e-20	13222	0.328	86.5894
GCST90274793	Hepatocyte growth factor levels	rs183596950	A	G	-0.0699	0.0152	4.25e-06	11538	0.6438	21.1479
GCST90274793	Hepatocyte growth factor levels	rs115009171	A	G	0.4297	0.0934	4.21e-06	10300	0.0078	21.1659
GCST90274793	Hepatocyte growth factor levels	rs201840950	T	G	0.0993	0.0215	3.86e-06	10216	0.7957	21.3315
GCST90274793	Hepatocyte growth factor levels	rs5745692	C	G	-0.1545	0.0332	3.26e-06	14716	0.964	21.6561
GCST90274793	Hepatocyte growth factor levels	rs5745687	T	C	-0.1943	0.0242	9.83e-16	14733	0.0608	64.4636
GCST90274793	Hepatocyte growth factor levels	rs113903858	A	G	0.3666	0.0747	9.22e-07	11137	0.014	24.0848
GCST90274793	Hepatocyte growth factor levels	rs5007364	T	C	0.0769	0.0164	2.75e-06	11760	0.7969	21.9869
GCST90274793	Hepatocyte growth factor levels	rs74130123	T	C	-0.2429	0.0489	6.79e-07	14734	0.9809	24.6739
GCST90274793	Hepatocyte growth factor levels	rs57193877	T	C	0.1572	0.0311	4.31e-07	14725	0.9611	25.5496
GCST90274793	Hepatocyte growth factor levels	rs11631440	A	T	-0.0638	0.012	1.06e-07	14709	0.6021	28.2669
GCST90274793	Hepatocyte growth factor levels	rs4290523	T	C	-0.0992	0.0217	4.84e-06	12846	0.0942	20.898
GCST90274793	Hepatocyte growth factor levels	rs1986719	T	C	-0.1954	0.039	5.44e-07	14718	0.9572	25.1027
GCST90274793	Hepatocyte growth factor levels	rs150498795	A	T	0.1566	0.0327	1.68e-06	14732	0.9642	22.9344
GCST90274793	Hepatocyte growth factor levels	rs851612	A	G	-0.1182	0.0257	4.24e-06	14286	0.9405	21.1528
GCST90274793	Hepatocyte growth factor levels	rs8106345	A	G	0.0592	0.0127	3.14e-06	12404	0.5179	21.7288
GCST90274793	Hepatocyte growth factor levels	rs2281532	T	C	-0.0698	0.0151	3.79e-06	14286	0.7983	21.3677
GCST90274794	Interferon gamma levels	rs67101138	T	G	0.1461	0.0307	1.95e-06	11793	0.9482	22.6477
GCST90274794	Interferon gamma levels	rs6442763	A	C	0.0648	0.014	3.68e-06	11345	0.4253	21.4237
GCST90274794	Interferon gamma levels	rs61863416	A	G	0.136	0.0283	1.54e-06	11774	0.9427	23.0943
GCST90274794	Interferon gamma levels	rs140562194	T	C	0.4666	0.0897	1.97e-07	7396	0.0122	27.0586
GCST90274794	Interferon gamma levels	rs74903999	T	C	0.3485	0.0708	8.55e-07	10558	0.9882	24.2292
GCST90274794	Interferon gamma levels	rs146527076	C	G	0.1935	0.0384	4.68e-07	11781	0.9683	25.3922
GCST90274794	Interferon gamma levels	rs531747046	T	G	0.2684	0.0573	2.81e-06	6257	0.0324	21.941
GCST90274794	Interferon gamma levels	rs704	A	G	-0.0635	0.0127	5.73e-07	11793	0.4705	25
GCST90274794	Interferon gamma levels	rs4810686	T	C	0.0671	0.0137	9.69e-07	11344	0.5585	23.9885
GCST90274794	Interferon gamma levels	rs62230781	A	G	0.2184	0.0403	5.98e-08	11345	0.0412	29.3694
GCST90274795	Interleukin-10 levels	rs4655953	A	G	0.0565	0.0121	3.02e-06	14722	0.3683	21.8035
GCST90274795	Interleukin-10 levels	rs12123181	A	G	-0.0996	0.0151	4.22e-11	14296	0.2042	43.5076
GCST90274795	Interleukin-10 levels	rs549056348	A	C	0.1647	0.0338	1.1e-06	11768	0.0539	23.744
GCST90274795	Interleukin-10 levels	rs138203589	T	G	0.1937	0.0418	3.59e-06	14730	0.0455	21.4737
GCST90274795	Interleukin-10 levels	rs3769274	A	G	0.0771	0.0162	1.94e-06	14742	0.8403	22.6505
GCST90274795	Interleukin-10 levels	rs188535859	T	C	-0.2351	0.0486	1.32e-06	14741	0.0174	23.4009
GCST90274795	Interleukin-10 levels	rs398518	A	G	-0.1293	0.0218	3.01e-09	14296	0.9146	35.179
GCST90274795	Interleukin-10 levels	rs72701782	A	G	0.0981	0.0211	3.33e-06	14296	0.0999	21.6159
GCST90274795	Interleukin-10 levels	rs10067443	T	C	-0.0753	0.0149	4.33e-07	14296	0.8011	25.5398
GCST90274795	Interleukin-10 levels	rs385697	T	C	0.0555	0.0119	3.1e-06	14727	0.6126	21.7516
GCST90274795	Interleukin-10 levels	rs17654493	T	C	0.2951	0.0626	2.43e-06	12313	0.014	22.2223
GCST90274795	Interleukin-10 levels	rs9266257	C	G	-0.065	0.0129	4.69e-07	14728	0.6959	25.3891
GCST90274795	Interleukin-10 levels	rs67037615	T	C	-0.1528	0.0196	6.39e-15	14296	0.8893	60.7763
GCST90274795	Interleukin-10 levels	rs150408090	A	G	0.3666	0.0761	1.45e-06	12313	0.9898	23.2068
GCST90274795	Interleukin-10 levels	rs389239	A	G	-0.0574	0.0125	4.39e-06	14296	0.6162	21.0865
GCST90274795	Interleukin-10 levels	rs148332061	C	G	0.1112	0.0239	3.28e-06	13232	0.1005	21.6478
GCST90274795	Interleukin-10 levels	rs66624860	T	C	0.0681	0.0143	1.91e-06	12799	0.2791	22.6789
GCST90274795	Interleukin-10 levels	rs79438518	A	T	-0.2845	0.0618	4.15e-06	13809	0.0122	21.1928
GCST90274795	Interleukin-10 levels	rs3135932	A	G	-0.1597	0.0154	3.39e-25	14744	0.823	107.54
GCST90274795	Interleukin-10 levels	rs76932862	T	C	0.1401	0.0291	1.48e-06	12412	0.1028	23.1788
GCST90274796	Interleukin-10 receptor subunit alpha levels	rs6670799	A	G	-0.1247	0.0252	7.48e-07	11345	0.0839	24.4868
GCST90274796	Interleukin-10 receptor subunit alpha levels	rs41272625	T	G	0.082	0.0179	4.63e-06	11784	0.1526	20.9856
GCST90274796	Interleukin-10 receptor subunit alpha levels	rs286605	T	G	0.0623	0.0131	1.98e-06	11793	0.5891	22.6169
GCST90274796	Interleukin-10 receptor subunit alpha levels	rs180893431	A	C	0.4057	0.0865	2.73e-06	9340	0.9896	21.9977
GCST90274796	Interleukin-10 receptor subunit alpha levels	rs10091841	T	G	0.064	0.0135	2.13e-06	11345	0.4945	22.4746
GCST90274796	Interleukin-10 receptor subunit alpha levels	rs80137559	T	C	0.2347	0.0511	4.37e-06	11791	0.9822	21.0952
GCST90274796	Interleukin-10 receptor subunit alpha levels	rs3135932	A	G	-0.0844	0.0168	5.07e-07	11793	0.8171	25.2387
GCST90274796	Interleukin-10 receptor subunit alpha levels	rs17832137	A	G	0.1676	0.0343	1.03e-06	10289	0.0481	23.8759
GCST90274796	Interleukin-10 receptor subunit alpha levels	rs74719858	A	G	0.3915	0.0823	1.97e-06	10858	0.9853	22.6289
GCST90274796	Interleukin-10 receptor subunit alpha levels	rs1406714	C	G	0.0623	0.0131	1.98e-06	11783	0.4267	22.6169
GCST90274796	Interleukin-10 receptor subunit alpha levels	rs143313574	T	C	-0.3868	0.0841	4.24e-06	9956	0.0107	21.1534
GCST90274797	Interleukin-10 receptor subunit beta levels	rs142421172	A	G	0.208	0.031	1.95e-11	12840	0.0438	45.0198
GCST90274797	Interleukin-10 receptor subunit beta levels	rs114288486	T	C	0.1449	0.0311	3.17e-06	14730	0.0363	21.7078
GCST90274797	Interleukin-10 receptor subunit beta levels	rs112798338	T	C	0.1926	0.0411	2.78e-06	14286	0.026	21.9598
GCST90274797	Interleukin-10 receptor subunit beta levels	rs7574167	A	G	0.0637	0.0135	2.38e-06	12832	0.2684	22.2644
GCST90274797	Interleukin-10 receptor subunit beta levels	rs116315732	T	C	0.1988	0.0402	7.6e-07	14734	0.0212	24.4557
GCST90274797	Interleukin-10 receptor subunit beta levels	rs1153572	T	C	-0.0548	0.0119	4.12e-06	14286	0.5866	21.2064
GCST90274797	Interleukin-10 receptor subunit beta levels	rs9685374	A	G	-0.0618	0.0134	3.99e-06	14286	0.2721	21.27
GCST90274797	Interleukin-10 receptor subunit beta levels	rs34361138	A	G	0.0532	0.0113	2.5e-06	14732	0.5488	22.1649
GCST90274797	Interleukin-10 receptor subunit beta levels	rs566450266	T	G	0.0652	0.0142	4.4e-06	11759	0.3356	21.0823
GCST90274797	Interleukin-10 receptor subunit beta levels	rs111850948	A	G	-0.0843	0.0181	3.2e-06	14286	0.1348	21.6919
GCST90274797	Interleukin-10 receptor subunit beta levels	rs7855466	T	C	0.0861	0.0169	3.49e-07	11783	0.1723	25.9557
GCST90274797	Interleukin-10 receptor subunit beta levels	rs192325200	A	G	-0.2327	0.0505	4.07e-06	13867	0.9827	21.2329
GCST90274797	Interleukin-10 receptor subunit beta levels	rs6584485	T	C	0.0743	0.0161	3.93e-06	14286	0.8362	21.2974
GCST90274797	Interleukin-10 receptor subunit beta levels	rs1605333	C	G	-0.0601	0.0124	1.25e-06	13237	0.6484	23.4912
GCST90274797	Interleukin-10 receptor subunit beta levels	rs55780441	T	C	0.1783	0.0348	3e-07	14734	0.9674	26.2509
GCST90274797	Interleukin-10 receptor subunit beta levels	rs117883662	C	G	-0.4295	0.0907	2.19e-06	8938	0.9904	22.4239
GCST90274797	Interleukin-10 receptor subunit beta levels	rs149156511	A	G	0.2066	0.0444	3.27e-06	14286	0.0323	21.6518
GCST90274797	Interleukin-10 receptor subunit beta levels	rs8178528	A	G	-0.3997	0.0116	1e-200	14286	0.4732	1187.28
GCST90274797	Interleukin-10 receptor subunit beta levels	rs2834261	T	C	-0.0815	0.014	5.83e-09	14720	0.2114	33.889
GCST90274798	Interleukin-12 subunit beta levels	rs6750065	T	C	0.0628	0.0134	2.78e-06	14286	0.7333	21.9639
GCST90274798	Interleukin-12 subunit beta levels	rs149993822	T	C	0.0984	0.0194	3.93e-07	14287	0.1662	25.7269
GCST90274798	Interleukin-12 subunit beta levels	rs11130215	A	G	-0.1009	0.0151	2.36e-11	14732	0.8154	44.6507
GCST90274798	Interleukin-12 subunit beta levels	rs148549227	T	C	0.1088	0.0228	1.82e-06	12403	0.0889	22.7713
GCST90274798	Interleukin-12 subunit beta levels	rs9815073	A	C	0.2861	0.013	2.43e-107	14287	0.3539	484.339
GCST90274798	Interleukin-12 subunit beta levels	rs5014495	T	C	0.207	0.0442	2.82e-06	10208	0.0363	21.9329
GCST90274798	Interleukin-12 subunit beta levels	rs144850787	T	G	0.3161	0.056	1.66e-08	14287	0.9869	31.862
GCST90274798	Interleukin-12 subunit beta levels	rs6556416	A	C	-0.4957	0.0122	1e-200	14287	0.3044	1650.89
GCST90274798	Interleukin-12 subunit beta levels	rs17056751	A	G	0.1694	0.0325	1.87e-07	14735	0.9592	27.1682
GCST90274798	Interleukin-12 subunit beta levels	rs17722688	T	C	-0.0857	0.0131	6.07e-11	14729	0.7246	42.7976
GCST90274798	Interleukin-12 subunit beta levels	rs3130510	A	G	0.1155	0.014	1.58e-16	14735	0.2275	68.0625
GCST90274798	Interleukin-12 subunit beta levels	rs6968201	T	G	-0.0622	0.0119	1.72e-07	14287	0.5425	27.3204
GCST90274798	Interleukin-12 subunit beta levels	rs117888068	T	C	0.219	0.0472	3.49e-06	11783	0.9787	21.528
GCST90274798	Interleukin-12 subunit beta levels	rs780679	T	C	-0.0695	0.0139	5.73e-07	14729	0.2389	25
GCST90274798	Interleukin-12 subunit beta levels	rs12766137	C	G	0.0709	0.0149	1.95e-06	14726	0.8109	22.6423
GCST90274798	Interleukin-12 subunit beta levels	rs11039216	T	C	0.0588	0.0116	4e-07	14730	0.5207	25.6944
GCST90274798	Interleukin-12 subunit beta levels	rs539598	T	C	-0.0672	0.0129	1.9e-07	14731	0.2822	27.1368
GCST90274798	Interleukin-12 subunit beta levels	rs72993671	A	G	-0.204	0.0435	2.74e-06	14246	0.0216	21.9929
GCST90274798	Interleukin-12 subunit beta levels	rs1398590	A	G	-0.197	0.0363	5.73e-08	14726	0.0298	29.4523
GCST90274798	Interleukin-12 subunit beta levels	rs705705	C	G	0.0785	0.0133	3.59e-09	12841	0.323	34.8366
GCST90274798	Interleukin-12 subunit beta levels	rs3184504	T	C	0.1332	0.0131	2.76e-24	11785	0.4766	103.387
GCST90274798	Interleukin-12 subunit beta levels	rs516978	C	G	0.0721	0.0122	3.42e-09	14725	0.3473	34.9262
GCST90274798	Interleukin-12 subunit beta levels	rs76428106	T	C	-0.3406	0.0535	1.94e-10	13800	0.9832	40.5305
GCST90274798	Interleukin-12 subunit beta levels	rs1950897	T	C	0.0798	0.0128	4.54e-10	14735	0.7151	38.8674
GCST90274798	Interleukin-12 subunit beta levels	rs12588969	C	G	-0.1297	0.0127	1.74e-24	14287	0.6875	104.297
GCST90274798	Interleukin-12 subunit beta levels	rs8026767	A	G	-0.0743	0.0132	1.81e-08	14734	0.2595	31.6833
GCST90274798	Interleukin-12 subunit beta levels	rs9965402	A	G	0.0918	0.0201	4.94e-06	14729	0.9081	20.859
GCST90274798	Interleukin-12 subunit beta levels	rs73416208	A	G	-0.1477	0.0246	1.92e-09	14729	0.0654	36.0488
GCST90274799	Interleukin-13 levels	rs10917637	A	G	0.0692	0.0136	3.61e-07	11772	0.3447	25.8901
GCST90274799	Interleukin-13 levels	rs538021311	T	C	0.193	0.039	7.47e-07	7943	0.9443	24.4898
GCST90274799	Interleukin-13 levels	rs9881117	A	G	-0.0656	0.0141	3.28e-06	11791	0.3094	21.6456
GCST90274799	Interleukin-13 levels	rs10446322	A	G	0.064	0.0132	1.24e-06	11777	0.3961	23.5078
GCST90274799	Interleukin-13 levels	rs13119159	A	G	0.0739	0.0132	2.16e-08	11344	0.4958	31.343
GCST90274799	Interleukin-13 levels	rs183684201	C	G	-0.2968	0.0628	2.29e-06	11782	0.9858	22.3362
GCST90274799	Interleukin-13 levels	rs149979178	A	G	0.1832	0.039	2.63e-06	6901	0.9229	22.0659
GCST90274799	Interleukin-13 levels	rs76219628	A	G	0.169	0.0357	2.2e-06	11344	0.0397	22.4097
GCST90274799	Interleukin-13 levels	rs11251952	A	G	-0.1845	0.0397	3.36e-06	11344	0.0751	21.5979
GCST90274799	Interleukin-13 levels	rs12146346	T	G	0.0734	0.0155	2.19e-06	8388	0.3902	22.4248
GCST90274799	Interleukin-13 levels	rs10893042	C	G	-0.0702	0.015	2.87e-06	11344	0.6744	21.9024
GCST90274799	Interleukin-13 levels	rs141726773	T	C	0.2093	0.0446	2.69e-06	11344	0.9682	22.0226
GCST90274799	Interleukin-13 levels	rs55924857	T	C	-0.0934	0.0183	3.33e-07	11792	0.8535	26.049
GCST90274799	Interleukin-13 levels	rs59235092	A	G	0.2122	0.0439	1.34e-06	11784	0.0274	23.3648
GCST90274800	Interleukin-15 receptor subunit alpha levels	rs56240706	A	T	0.0919	0.0193	1.92e-06	8861	0.8082	22.6734
GCST90274800	Interleukin-15 receptor subunit alpha levels	rs6845172	C	G	0.0778	0.0162	1.57e-06	11772	0.8203	23.0637
GCST90274800	Interleukin-15 receptor subunit alpha levels	rs9270551	A	G	0.0749	0.0153	9.81e-07	11344	0.7077	23.9652
GCST90274800	Interleukin-15 receptor subunit alpha levels	rs117428573	A	C	-0.3132	0.0684	4.67e-06	10857	0.0119	20.9668
GCST90274800	Interleukin-15 receptor subunit alpha levels	rs649129	T	C	-0.0726	0.0158	4.33e-06	10918	0.2166	21.1134
GCST90274800	Interleukin-15 receptor subunit alpha levels	rs12570881	A	T	-0.0867	0.0174	6.27e-07	11344	0.8028	24.8279
GCST90274800	Interleukin-15 receptor subunit alpha levels	rs2228059	T	G	0.3692	0.0127	8.39e-186	11344	0.5146	845.115
GCST90274800	Interleukin-15 receptor subunit alpha levels	rs7898286	T	G	-0.1967	0.0135	4.34e-48	11344	0.3975	212.296
GCST90274800	Interleukin-15 receptor subunit alpha levels	rs145793996	A	G	-0.2278	0.0492	3.66e-06	11779	0.9801	21.4377
GCST90274800	Interleukin-15 receptor subunit alpha levels	rs7137828	T	C	-0.0748	0.0133	1.87e-08	11344	0.5243	31.6301
GCST90274800	Interleukin-15 receptor subunit alpha levels	rs117046642	A	T	-0.0849	0.017	5.91e-07	7943	0.4367	24.9412
GCST90274800	Interleukin-15 receptor subunit alpha levels	rs4459616	T	C	0.14	0.0294	1.92e-06	9899	0.0658	22.6757
GCST90274800	Interleukin-15 receptor subunit alpha levels	rs192538756	A	T	0.1159	0.0241	1.52e-06	9461	0.8743	23.1277
GCST90274800	Interleukin-15 receptor subunit alpha levels	rs117484888	A	G	0.3794	0.0799	2.05e-06	7423	0.0158	22.5476
GCST90274800	Interleukin-15 receptor subunit alpha levels	rs2836464	A	G	0.0796	0.0169	2.48e-06	11791	0.8384	22.1847
GCST90274801	Interleukin-17A levels	rs33998516	A	C	-0.0802	0.0164	1.01e-06	11336	0.7781	23.9145
GCST90274801	Interleukin-17A levels	rs75788494	T	C	-0.2432	0.0525	3.61e-06	10574	0.021	21.459
GCST90274801	Interleukin-17A levels	rs115193412	T	C	0.1688	0.0349	1.32e-06	11778	0.0418	23.3934
GCST90274801	Interleukin-17A levels	rs17448036	A	G	-0.0585	0.0128	4.87e-06	11783	0.5609	20.8878
GCST90274801	Interleukin-17A levels	rs41270871	A	T	0.0923	0.0189	1.04e-06	8742	0.221	23.8495
GCST90274801	Interleukin-17A levels	rs28852438	A	G	-0.068	0.0148	4.34e-06	11336	0.2897	21.1103
GCST90274801	Interleukin-17A levels	rs1462017	C	G	-0.0893	0.017	1.5e-07	11774	0.1776	27.5934
GCST90274801	Interleukin-17A levels	rs77529534	T	C	-0.1279	0.0272	2.57e-06	11775	0.9323	22.1107
GCST90274801	Interleukin-17A levels	rs79982350	C	G	-0.1467	0.0295	6.6e-07	11336	0.0555	24.7295
GCST90274801	Interleukin-17A levels	rs4877075	A	G	0.0908	0.0192	2.25e-06	11336	0.1411	22.365
GCST90274801	Interleukin-17A levels	rs34557923	T	G	0.2446	0.0517	2.23e-06	10913	0.9819	22.3837
GCST90274801	Interleukin-17A levels	rs77595989	T	G	0.1696	0.0371	4.84e-06	11767	0.9648	20.898
GCST90274801	Interleukin-17A levels	rs12599620	T	C	-0.0726	0.0153	2.08e-06	11336	0.7391	22.516
GCST90274801	Interleukin-17A levels	rs2429911	T	C	0.2309	0.0486	2.02e-06	11294	0.0251	22.5723
GCST90274801	Interleukin-17A levels	rs2693361	T	G	0.0884	0.0185	1.77e-06	7943	0.517	22.8329
GCST90274802	Interleukin-17C levels	rs114882743	A	T	-0.3259	0.0548	2.73e-09	11345	0.9804	35.3678
GCST90274802	Interleukin-17C levels	rs12092228	T	G	0.1508	0.0327	4e-06	9892	0.0512	21.267
GCST90274802	Interleukin-17C levels	rs77654242	T	G	-0.2174	0.0469	3.56e-06	10294	0.9707	21.4869
GCST90274802	Interleukin-17C levels	rs149756404	A	C	-0.2749	0.0524	1.55e-07	11302	0.9809	27.5224
GCST90274802	Interleukin-17C levels	rs1072074	A	G	-0.0649	0.0141	4.17e-06	11785	0.5847	21.1861
GCST90274802	Interleukin-17C levels	rs11931996	T	C	-0.1219	0.0262	3.28e-06	11345	0.9068	21.6474
GCST90274802	Interleukin-17C levels	rs4593271	A	G	-0.0793	0.0167	2.05e-06	7943	0.6301	22.5483
GCST90274802	Interleukin-17C levels	rs59356989	A	G	-0.0882	0.0177	6.26e-07	11790	0.8432	24.8308
GCST90274802	Interleukin-17C levels	rs75246422	T	C	-0.0951	0.0201	2.23e-06	11793	0.1233	22.3856
GCST90274802	Interleukin-17C levels	rs72815428	T	C	-0.1673	0.0366	4.85e-06	11775	0.0423	20.8944
GCST90274802	Interleukin-17C levels	rs2814092	C	G	0.0624	0.0135	3.8e-06	11792	0.6437	21.3649
GCST90274802	Interleukin-17C levels	rs1920106	T	C	0.0633	0.0132	1.62e-06	11792	0.3948	22.9964
GCST90274802	Interleukin-17C levels	rs111268024	A	C	0.3672	0.0763	1.49e-06	7456	0.0207	23.1609
GCST90274802	Interleukin-17C levels	rs554604740	A	G	0.1926	0.0401	1.56e-06	11149	0.0286	23.0687
GCST90274802	Interleukin-17C levels	rs10870773	A	G	-0.0816	0.0171	1.82e-06	11345	0.8025	22.7713
GCST90274802	Interleukin-17C levels	rs12863903	T	C	-0.0857	0.018	1.93e-06	11345	0.1597	22.6682
GCST90274802	Interleukin-17C levels	rs8015296	C	G	-0.1162	0.0253	4.37e-06	9461	0.0991	21.0946
GCST90274802	Interleukin-17C levels	rs12895022	T	C	0.1091	0.0236	3.78e-06	11774	0.0906	21.371
GCST90274802	Interleukin-17C levels	rs39779	C	G	0.1077	0.0227	2.09e-06	11345	0.1032	22.5102
GCST90274802	Interleukin-17C levels	rs12445031	C	G	-0.09	0.0195	3.92e-06	11339	0.1382	21.3018
GCST90274802	Interleukin-17C levels	rs17700884	T	G	-0.105	0.0136	1.16e-14	11775	0.3783	59.6075
GCST90274803	Interleukin-18 levels	rs385076	T	C	-0.1857	0.0123	1.68e-51	14296	0.3734	227.936
GCST90274803	Interleukin-18 levels	rs12711729	T	C	-0.0702	0.0153	4.47e-06	11345	0.7336	21.0519
GCST90274803	Interleukin-18 levels	rs139760701	A	T	-0.3049	0.0604	4.46e-07	13809	0.989	25.4824
GCST90274803	Interleukin-18 levels	rs12648080	A	G	0.072	0.0146	8.16e-07	14743	0.8077	24.3198
GCST90274803	Interleukin-18 levels	rs17229943	A	C	-0.16	0.0267	2.07e-09	14744	0.9351	35.9102
GCST90274803	Interleukin-18 levels	rs567093451	T	G	0.1154	0.0252	4.66e-06	10894	0.8692	20.9706
GCST90274803	Interleukin-18 levels	rs4140444	A	G	0.2157	0.0461	2.88e-06	14741	0.0204	21.8927
GCST90274803	Interleukin-18 levels	rs7755771	T	C	-0.0861	0.0181	1.97e-06	10893	0.2688	22.6282
GCST90274803	Interleukin-18 levels	rs12201187	A	T	0.0676	0.0138	9.65e-07	13245	0.2767	23.9958
GCST90274803	Interleukin-18 levels	rs67424072	T	G	-0.082	0.0165	6.71e-07	14296	0.8341	24.6979
GCST90274803	Interleukin-18 levels	rs56836641	T	C	-0.163	0.0301	6.12e-08	14743	0.0477	29.3253
GCST90274803	Interleukin-18 levels	rs2954016	T	C	-0.0759	0.0156	1.14e-06	13421	0.3451	23.672
GCST90274803	Interleukin-18 levels	rs12681624	C	G	-0.0935	0.0157	2.59e-09	13657	0.8179	35.467
GCST90274803	Interleukin-18 levels	rs112338272	A	C	-0.1954	0.0425	4.27e-06	14721	0.0236	21.1384
GCST90274803	Interleukin-18 levels	rs11605127	C	G	-0.0629	0.0137	4.41e-06	14730	0.7543	21.0795
GCST90274803	Interleukin-18 levels	rs57954386	C	G	-0.1248	0.0259	1.45e-06	12201	0.0665	23.2183
GCST90274803	Interleukin-18 levels	rs60235102	T	C	0.1154	0.0225	2.91e-07	14722	0.9237	26.3055
GCST90274803	Interleukin-18 levels	rs5744249	A	C	0.2039	0.0135	1.53e-51	14742	0.7618	228.122
GCST90274803	Interleukin-18 levels	rs35495214	T	C	0.1374	0.0291	2.34e-06	14735	0.0465	22.294
GCST90274803	Interleukin-18 levels	rs148504635	A	C	0.2532	0.0525	1.42e-06	14737	0.9857	23.26
GCST90274803	Interleukin-18 levels	rs113552426	C	G	-0.278	0.0581	1.71e-06	11249	0.9792	22.8948
GCST90274803	Interleukin-18 levels	rs77994606	A	G	-0.2314	0.0472	9.46e-07	14743	0.9814	24.0349
GCST90274803	Interleukin-18 levels	rs2108621	T	C	0.0581	0.0126	4.01e-06	14296	0.3565	21.2623
GCST90274803	Interleukin-18 levels	rs1403742	A	T	-0.0567	0.0124	4.82e-06	14296	0.371	20.9085
GCST90274804	interleukin-18 receptor 1 levels	rs7512350	A	G	0.0921	0.0201	4.6e-06	11771	0.1213	20.9955
GCST90274804	interleukin-18 receptor 1 levels	rs114429030	T	C	0.184	0.0305	1.61e-09	14295	0.0508	36.3945
GCST90274804	interleukin-18 receptor 1 levels	rs74180212	T	G	0.1911	0.0143	9.86e-41	10893	0.5584	178.587
GCST90274804	interleukin-18 receptor 1 levels	rs1115282	T	C	0.1489	0.0115	2.42e-38	14743	0.5422	167.646
GCST90274804	interleukin-18 receptor 1 levels	rs10192157	T	C	-0.3681	0.0115	1e-200	14737	0.3754	1024.56
GCST90274804	interleukin-18 receptor 1 levels	rs7642750	A	C	0.0935	0.02	2.94e-06	11788	0.8764	21.8556
GCST90274804	interleukin-18 receptor 1 levels	rs35021151	A	G	-0.1646	0.0342	1.49e-06	14735	0.0317	23.1637
GCST90274804	interleukin-18 receptor 1 levels	rs62257659	A	G	-0.2015	0.042	1.61e-06	14727	0.9745	23.0171
GCST90274804	interleukin-18 receptor 1 levels	rs78199195	A	G	-0.0956	0.0196	1.07e-06	14295	0.8928	23.7905
GCST90274804	interleukin-18 receptor 1 levels	rs78035061	A	C	0.1039	0.0222	2.87e-06	14295	0.0787	21.9041
GCST90274804	interleukin-18 receptor 1 levels	rs117145942	A	G	-0.3006	0.0649	3.63e-06	13164	0.0131	21.453
GCST90274804	interleukin-18 receptor 1 levels	rs80317525	A	G	0.1408	0.0299	2.49e-06	14730	0.0468	22.175
GCST90274804	interleukin-18 receptor 1 levels	rs73176827	T	C	-0.1045	0.022	2.03e-06	14733	0.0762	22.5625
GCST90274804	interleukin-18 receptor 1 levels	rs536613714	T	G	0.1906	0.0387	8.43e-07	12193	0.9625	24.2563
GCST90274804	interleukin-18 receptor 1 levels	rs117195704	A	G	-0.1505	0.0313	1.52e-06	14730	0.0389	23.1198
GCST90274804	interleukin-18 receptor 1 levels	rs1760941	A	C	0.0657	0.0142	3.71e-06	14295	0.7591	21.4069
GCST90274804	interleukin-18 receptor 1 levels	rs28929474	T	C	0.2643	0.0445	2.86e-09	14743	0.0204	35.2756
GCST90274804	interleukin-18 receptor 1 levels	rs117599131	A	C	-0.1483	0.0317	2.89e-06	13231	0.0536	21.8859
GCST90274804	interleukin-18 receptor 1 levels	rs78357146	A	G	-0.3382	0.0378	3.65e-19	14743	0.9715	80.0504
GCST90274804	interleukin-18 receptor 1 levels	rs34174304	A	G	0.073	0.0149	9.62e-07	14725	0.8157	24.0034
GCST90274804	interleukin-18 receptor 1 levels	rs79097546	T	C	-0.2754	0.056	8.75e-07	14256	0.9865	24.1853
GCST90274804	interleukin-18 receptor 1 levels	rs116935210	A	G	0.2387	0.0512	3.13e-06	14733	0.9848	21.7353
GCST90274805	Interleukin-1-alpha levels	rs12047801	T	C	0.0783	0.0171	4.67e-06	11785	0.174	20.9668
GCST90274805	Interleukin-1-alpha levels	rs115494443	A	G	0.2658	0.0565	2.55e-06	10853	0.0186	22.1316
GCST90274805	Interleukin-1-alpha levels	rs115602471	T	C	0.2215	0.0469	2.33e-06	11340	0.0311	22.305
GCST90274805	Interleukin-1-alpha levels	rs11759846	A	G	-0.3263	0.0266	1.36e-34	11788	0.0799	150.477
GCST90274805	Interleukin-1-alpha levels	rs547199103	A	T	-0.3452	0.0647	9.53e-08	7943	0.0283	28.4664
GCST90274805	Interleukin-1-alpha levels	rs13195317	T	C	-0.3251	0.0554	4.4e-09	11301	0.0358	34.4361
GCST90274805	Interleukin-1-alpha levels	rs10233998	T	G	0.131	0.0286	4.64e-06	11785	0.0604	20.9802
GCST90274805	Interleukin-1-alpha levels	rs16886503	A	T	0.2438	0.0524	3.28e-06	11786	0.9824	21.6474
GCST90274805	Interleukin-1-alpha levels	rs523604	A	G	0.0754	0.0142	1.1e-07	10290	0.5264	28.1946
GCST90274805	Interleukin-1-alpha levels	rs7138836	A	T	-0.0982	0.0207	2.1e-06	11775	0.1141	22.5052
GCST90274805	Interleukin-1-alpha levels	rs4767214	T	C	0.062	0.013	1.85e-06	11772	0.5326	22.7456
GCST90274805	Interleukin-1-alpha levels	rs117537822	T	C	0.2176	0.0439	7.17e-07	11788	0.9755	24.5691
GCST90274805	Interleukin-1-alpha levels	rs61098036	A	G	-0.0856	0.0187	4.7e-06	9891	0.8232	20.9539
GCST90274805	Interleukin-1-alpha levels	rs11878153	A	G	0.1116	0.0221	4.42e-07	11787	0.9015	25.5002
GCST90274806	Interleukin-2 levels	rs79419497	A	G	0.2016	0.0424	1.99e-06	11789	0.9733	22.6073
GCST90274806	Interleukin-2 levels	rs142641125	T	C	0.2095	0.0419	5.73e-07	11789	0.0287	25
GCST90274806	Interleukin-2 levels	rs77853517	T	C	-0.1048	0.0217	1.37e-06	11787	0.8961	23.324
GCST90274806	Interleukin-2 levels	rs7638939	A	T	0.0854	0.0174	9.2e-07	11769	0.8293	24.0889
GCST90274806	Interleukin-2 levels	rs75739108	T	C	0.1737	0.038	4.85e-06	11341	0.039	20.8945
GCST90274806	Interleukin-2 levels	rs79925007	T	G	0.1176	0.0255	3.99e-06	11341	0.9036	21.2684
GCST90274806	Interleukin-2 levels	rs6535212	T	G	-0.0646	0.0139	3.36e-06	11784	0.6861	21.5991
GCST90274806	Interleukin-2 levels	rs4703508	T	C	-0.1216	0.026	2.91e-06	11789	0.9334	21.8736
GCST90274806	Interleukin-2 levels	rs201229721	A	C	-0.1468	0.0309	2.03e-06	9257	0.9396	22.5702
GCST90274806	Interleukin-2 levels	rs74852566	T	G	-0.1999	0.0431	3.52e-06	11789	0.0244	21.5115
GCST90274806	Interleukin-2 levels	rs10996419	T	C	-0.1222	0.0259	2.38e-06	11784	0.9188	22.2609
GCST90274806	Interleukin-2 levels	rs77832761	A	G	0.1922	0.0414	3.44e-06	11785	0.0318	21.5529
GCST90274806	Interleukin-2 levels	rs144129701	C	G	-0.2699	0.0576	2.79e-06	11341	0.9727	21.9564
GCST90274806	Interleukin-2 levels	rs36006983	T	C	-0.0728	0.0153	1.95e-06	11341	0.7384	22.6402
GCST90274806	Interleukin-2 levels	rs28515912	A	C	-0.0723	0.0149	1.22e-06	10723	0.6969	23.5453
GCST90274806	Interleukin-2 levels	rs1671226	C	G	-0.0849	0.017	5.91e-07	11341	0.2053	24.9412
GCST90274807	Interleukin-20 levels	rs72633862	T	G	-0.1722	0.0376	4.65e-06	11774	0.0444	20.9745
GCST90274807	Interleukin-20 levels	rs114363239	T	C	-0.2372	0.0487	1.11e-06	11782	0.0189	23.7231
GCST90274807	Interleukin-20 levels	rs114209791	A	G	-0.2134	0.046	3.5e-06	11784	0.9756	21.5215
GCST90274807	Interleukin-20 levels	rs146918864	T	C	-0.2551	0.0515	7.29e-07	11438	0.0228	24.5362
GCST90274807	Interleukin-20 levels	rs12498781	A	G	0.0635	0.0137	3.57e-06	11763	0.3202	21.4836
GCST90274807	Interleukin-20 levels	rs143181662	T	C	0.0719	0.0156	4.05e-06	8587	0.5043	21.2426
GCST90274807	Interleukin-20 levels	rs111249483	A	G	0.294	0.0596	8.1e-07	10849	0.9804	24.3334
GCST90274807	Interleukin-20 levels	rs200680034	A	G	-0.3598	0.071	4.03e-07	8243	0.0177	25.6806
GCST90274807	Interleukin-20 levels	rs138771212	A	G	-0.3596	0.0778	3.8e-06	11336	0.9909	21.3639
GCST90274807	Interleukin-20 levels	rs188205021	T	C	-0.222	0.0427	2e-07	11774	0.0255	27.0303
GCST90274807	Interleukin-20 levels	rs72659995	T	C	-0.1232	0.0267	3.95e-06	11336	0.9142	21.2911
GCST90274807	Interleukin-20 levels	rs28542561	T	C	-0.1753	0.0372	2.45e-06	11774	0.965	22.2064
GCST90274807	Interleukin-20 levels	rs117977288	T	G	-0.1546	0.0316	9.96e-07	11784	0.9553	23.9356
GCST90274808	Interleukin-20 receptor subunit alpha levels	rs540645152	A	C	-0.0817	0.0155	1.36e-07	8814	0.4221	27.7831
GCST90274808	Interleukin-20 receptor subunit alpha levels	rs12138611	C	G	0.119	0.0256	3.34e-06	11344	0.1039	21.608
GCST90274808	Interleukin-20 receptor subunit alpha levels	rs544388667	A	G	0.3626	0.075	1.33e-06	9261	0.0114	23.374
GCST90274808	Interleukin-20 receptor subunit alpha levels	rs143067549	T	C	-0.4166	0.091	4.69e-06	7315	0.0114	20.9583
GCST90274808	Interleukin-20 receptor subunit alpha levels	rs59446445	A	G	0.1741	0.038	4.61e-06	11790	0.0321	20.9909
GCST90274808	Interleukin-20 receptor subunit alpha levels	rs6920753	A	G	-0.0664	0.0144	4.01e-06	11762	0.704	21.2623
GCST90274808	Interleukin-20 receptor subunit alpha levels	rs113563938	A	T	0.3176	0.0676	2.62e-06	11344	0.9871	22.0733
GCST90274808	Interleukin-20 receptor subunit alpha levels	rs11987533	A	G	0.1171	0.0198	3.34e-09	11344	0.1374	34.9771
GCST90274808	Interleukin-20 receptor subunit alpha levels	rs12056343	T	G	-0.0761	0.0166	4.55e-06	9894	0.7494	21.0161
GCST90274808	Interleukin-20 receptor subunit alpha levels	rs113153423	A	G	0.1913	0.0407	2.6e-06	11792	0.972	22.0923
GCST90274808	Interleukin-20 receptor subunit alpha levels	rs72785422	T	C	0.0897	0.0195	4.22e-06	11343	0.8313	21.16
GCST90274808	Interleukin-20 receptor subunit alpha levels	rs149111746	A	G	0.2357	0.0511	3.98e-06	11783	0.0208	21.2754
GCST90274809	Interleukin-22 receptor subunit alpha-1 levels	rs78594373	T	C	-0.1271	0.0273	3.23e-06	11767	0.0671	21.6753
GCST90274809	Interleukin-22 receptor subunit alpha-1 levels	rs1473089	A	C	0.2679	0.0561	1.79e-06	10916	0.0253	22.8045
GCST90274809	Interleukin-22 receptor subunit alpha-1 levels	rs75590335	A	G	0.1722	0.037	3.25e-06	11345	0.0376	21.6602
GCST90274809	Interleukin-22 receptor subunit alpha-1 levels	rs79229049	A	T	-0.2102	0.0412	3.36e-07	11781	0.9695	26.0298
GCST90274809	Interleukin-22 receptor subunit alpha-1 levels	rs56282088	A	G	0.2815	0.0571	8.23e-07	10919	0.0165	24.3044
GCST90274809	Interleukin-22 receptor subunit alpha-1 levels	rs13257574	T	C	0.2714	0.0584	3.36e-06	11306	0.0167	21.597
GCST90274809	Interleukin-22 receptor subunit alpha-1 levels	rs3181361	T	C	0.27	0.0582	3.5e-06	11345	0.0163	21.5219
GCST90274809	Interleukin-22 receptor subunit alpha-1 levels	rs12240324	A	G	0.2203	0.047	2.77e-06	11793	0.9713	21.9702
GCST90274809	Interleukin-22 receptor subunit alpha-1 levels	rs17256492	T	C	-0.0751	0.0162	3.56e-06	11345	0.7694	21.4907
GCST90274809	Interleukin-22 receptor subunit alpha-1 levels	rs7158900	A	G	-0.0674	0.0138	1.04e-06	11344	0.6092	23.854
GCST90274809	Interleukin-22 receptor subunit alpha-1 levels	rs4811167	T	C	0.0632	0.0134	2.4e-06	11793	0.5504	22.2446
GCST90274809	Interleukin-22 receptor subunit alpha-1 levels	rs117263973	A	G	0.3467	0.0752	4.02e-06	10858	0.0109	21.2555
GCST90274810	Interleukin-24 levels	rs116790447	T	C	0.1729	0.0371	3.16e-06	9453	0.0521	21.7191
GCST90274810	Interleukin-24 levels	rs199770642	A	T	0.0762	0.0162	2.55e-06	7943	0.4768	22.1248
GCST90274810	Interleukin-24 levels	rs36183478	T	C	0.0815	0.0172	2.15e-06	8587	0.4915	22.4522
GCST90274810	Interleukin-24 levels	rs2341294	A	G	-0.1318	0.028	2.51e-06	9900	0.0716	22.1572
GCST90274810	Interleukin-24 levels	rs145295031	A	T	0.3063	0.0647	2.2e-06	11287	0.014	22.4122
GCST90274810	Interleukin-24 levels	rs167018	A	G	0.0657	0.0136	1.36e-06	11336	0.4443	23.3374
GCST90274810	Interleukin-24 levels	rs11256610	A	G	0.3005	0.0641	2.76e-06	10850	0.0145	21.9772
GCST90274810	Interleukin-24 levels	rs11066309	A	G	0.0655	0.0137	1.74e-06	11336	0.4172	22.8582
GCST90274810	Interleukin-24 levels	rs7401175	A	T	0.0892	0.0195	4.78e-06	7943	0.2392	20.9248
GCST90274810	Interleukin-24 levels	rs117613902	A	G	-0.3	0.0657	4.97e-06	10850	0.9862	20.8503
GCST90274810	Interleukin-24 levels	rs60306270	A	G	-0.0886	0.0191	3.51e-06	11781	0.1398	21.5179
GCST90274810	Interleukin-24 levels	rs143986178	A	G	0.2969	0.0644	4.02e-06	10850	0.0144	21.2544
GCST90274810	Interleukin-24 levels	rs73169406	A	G	0.111	0.0207	8.22e-08	11337	0.1327	28.7545
GCST90274811	Interleukin-2 receptor subunit beta levels	rs13001788	T	C	0.2769	0.0557	6.65e-07	8243	0.9745	24.7136
GCST90274811	Interleukin-2 receptor subunit beta levels	rs115890206	A	G	0.232	0.0502	3.81e-06	10403	0.9786	21.3584
GCST90274811	Interleukin-2 receptor subunit beta levels	rs17549820	T	C	0.0631	0.0129	1e-06	11791	0.5622	23.9265
GCST90274811	Interleukin-2 receptor subunit beta levels	rs116007066	A	G	-0.2101	0.0441	1.9e-06	10295	0.025	22.6973
GCST90274811	Interleukin-2 receptor subunit beta levels	rs9321271	A	C	-0.157	0.0325	1.36e-06	11779	0.9549	23.3363
GCST90274811	Interleukin-2 receptor subunit beta levels	rs1472270	C	G	0.0704	0.0144	1.01e-06	11344	0.346	23.9012
GCST90274811	Interleukin-2 receptor subunit beta levels	rs34246740	T	C	-0.0721	0.0156	3.8e-06	11344	0.2619	21.361
GCST90274811	Interleukin-2 receptor subunit beta levels	rs141460846	T	C	-0.2471	0.0535	3.86e-06	11304	0.9783	21.3323
GCST90274811	Interleukin-2 receptor subunit beta levels	rs56353341	T	C	-0.0984	0.021	2.79e-06	7943	0.7599	21.9559
GCST90274811	Interleukin-2 receptor subunit beta levels	rs2157876	T	G	-0.1133	0.0239	2.13e-06	11343	0.0879	22.4732
GCST90274811	Interleukin-2 receptor subunit beta levels	rs559991994	A	T	0.3764	0.0809	3.28e-06	7943	0.0166	21.6472
GCST90274811	Interleukin-2 receptor subunit beta levels	rs11630708	T	C	-0.2102	0.0443	2.09e-06	11788	0.9766	22.5143
GCST90274811	Interleukin-2 receptor subunit beta levels	rs9921181	A	G	-0.0606	0.0128	2.2e-06	11786	0.4465	22.4143
GCST90274811	Interleukin-2 receptor subunit beta levels	rs117538197	T	C	0.1213	0.0261	3.36e-06	11774	0.0695	21.5993
GCST90274812	Interleukin-33 levels	rs35370544	T	G	0.1741	0.0364	1.73e-06	8385	0.047	22.8768
GCST90274812	Interleukin-33 levels	rs7742625	C	G	0.0691	0.0148	3.03e-06	11345	0.6997	21.7988
GCST90274812	Interleukin-33 levels	rs77792454	T	C	-0.1166	0.0255	4.82e-06	8817	0.1064	20.9082
GCST90274812	Interleukin-33 levels	rs17149396	C	G	0.1833	0.04	4.59e-06	11789	0.0307	20.9993
GCST90274812	Interleukin-33 levels	rs66755903	A	G	-0.0752	0.0162	3.45e-06	11345	0.2321	21.5479
GCST90274812	Interleukin-33 levels	rs62556318	C	G	0.1308	0.0277	2.34e-06	11345	0.9172	22.2975
GCST90274812	Interleukin-33 levels	rs78455659	A	G	0.1259	0.0273	3.99e-06	11345	0.9273	21.268
GCST90274812	Interleukin-33 levels	rs8042883	T	C	-0.0681	0.0135	4.55e-07	11345	0.5496	25.4464
GCST90274812	Interleukin-33 levels	rs13336496	A	C	0.0936	0.0203	4.01e-06	11780	0.8755	21.2598
GCST90274812	Interleukin-33 levels	rs112495884	A	G	0.3432	0.0748	4.47e-06	10858	0.0112	21.0519
GCST90274812	Interleukin-33 levels	rs10415966	A	C	-0.1184	0.0233	3.74e-07	10281	0.1177	25.8221
GCST90274812	Interleukin-33 levels	rs1013434	T	C	-0.0732	0.0158	3.61e-06	11783	0.2201	21.4639
GCST90274813	Interleukin-4 levels	rs10910814	C	G	0.1919	0.0417	4.19e-06	7953	0.0407	21.1777
GCST90274813	Interleukin-4 levels	rs2502347	T	C	-0.077	0.0167	4.01e-06	11345	0.2195	21.2593
GCST90274813	Interleukin-4 levels	rs13418255	A	G	0.0701	0.0153	4.61e-06	11345	0.7233	20.992
GCST90274813	Interleukin-4 levels	rs13130198	A	G	-0.0773	0.0159	1.16e-06	11345	0.2374	23.6355
GCST90274813	Interleukin-4 levels	rs12641440	C	G	-0.1181	0.025	2.31e-06	11345	0.9065	22.3162
GCST90274813	Interleukin-4 levels	rs9270229	T	C	0.1212	0.0255	2e-06	6252	0.1501	22.5904
GCST90274813	Interleukin-4 levels	rs2766594	A	G	0.085	0.0179	2.05e-06	7943	0.5892	22.5492
GCST90274813	Interleukin-4 levels	rs549453778	A	T	0.449	0.0914	8.99e-07	7456	0.9882	24.1324
GCST90274813	Interleukin-4 levels	rs11989681	A	G	0.0678	0.0136	6.19e-07	11345	0.5982	24.8532
GCST90274813	Interleukin-4 levels	rs4876407	T	G	-0.1391	0.0299	3.28e-06	11788	0.9451	21.6427
GCST90274813	Interleukin-4 levels	rs1490743	T	G	-0.1338	0.0278	1.49e-06	10281	0.0752	23.1645
GCST90274813	Interleukin-4 levels	rs75610895	T	C	-0.2354	0.045	1.68e-07	11787	0.0253	27.3645
GCST90274813	Interleukin-4 levels	rs116963481	A	G	0.2805	0.0592	2.16e-06	11793	0.9846	22.4503
GCST90274813	Interleukin-4 levels	rs7150107	T	C	-0.1128	0.0244	3.78e-06	8099	0.7641	21.3717
GCST90274813	Interleukin-4 levels	rs12900168	A	G	0.0716	0.0152	2.47e-06	10471	0.4842	22.1891
GCST90274814	Interleukin-5 levels	rs114829303	T	C	0.1661	0.0361	4.2e-06	11344	0.0436	21.1702
GCST90274814	Interleukin-5 levels	rs17009223	A	G	-0.1169	0.0236	7.29e-07	11789	0.0881	24.5361
GCST90274814	Interleukin-5 levels	rs534010680	T	G	0.205	0.0424	1.33e-06	7942	0.0508	23.3763
GCST90274814	Interleukin-5 levels	rs34639000	A	G	0.0765	0.0147	1.95e-07	11773	0.7289	27.0825
GCST90274814	Interleukin-5 levels	rs141941146	A	G	0.3833	0.0825	3.38e-06	10280	0.9859	21.5859
GCST90274814	Interleukin-5 levels	rs10988407	A	G	0.0777	0.0167	3.28e-06	11791	0.2002	21.6476
GCST90274814	Interleukin-5 levels	rs201180858	T	G	-0.1939	0.0424	4.81e-06	7943	0.947	20.9134
GCST90274814	Interleukin-5 levels	rs4277106	A	G	-0.2747	0.0592	3.48e-06	11790	0.9858	21.5315
GCST90274814	Interleukin-5 levels	rs12864018	A	C	-0.2292	0.0499	4.37e-06	7943	0.0477	21.0974
GCST90274814	Interleukin-5 levels	rs7142197	A	G	-0.0924	0.0188	8.88e-07	11773	0.1442	24.1562
GCST90274814	Interleukin-5 levels	rs12592185	T	C	0.0838	0.0173	1.27e-06	11344	0.8068	23.4637
GCST90274814	Interleukin-5 levels	rs7193141	C	G	0.2407	0.0521	3.84e-06	9377	0.0351	21.344
GCST90274814	Interleukin-5 levels	rs62069649	A	G	0.2206	0.0482	4.72e-06	10431	0.0267	20.9468
GCST90274814	Interleukin-5 levels	rs132210	T	C	-0.0686	0.0141	1.14e-06	11344	0.3408	23.6706
GCST90274815	Interleukin-6 levels	rs2228145	A	C	-0.1684	0.0119	1.83e-45	14742	0.6128	200.258
GCST90274815	Interleukin-6 levels	rs17486819	T	G	0.0975	0.0211	3.82e-06	14739	0.9152	21.3523
GCST90274815	Interleukin-6 levels	rs248536	T	G	-0.0671	0.0143	2.7e-06	14295	0.2276	22.0178
GCST90274815	Interleukin-6 levels	rs550717566	T	C	0.067	0.0131	3.15e-07	14294	0.291	26.1581
GCST90274815	Interleukin-6 levels	rs10234370	T	C	0.0582	0.0127	4.59e-06	14295	0.6371	21.0009
GCST90274815	Interleukin-6 levels	rs187416244	T	C	-0.2244	0.0469	1.71e-06	14726	0.0182	22.8929
GCST90274815	Interleukin-6 levels	rs1346147	A	G	-0.0659	0.0135	1.05e-06	14295	0.7459	23.8289
GCST90274815	Interleukin-6 levels	rs10977774	A	C	-0.3418	0.0701	1.08e-06	12312	0.9865	23.7743
GCST90274815	Interleukin-6 levels	rs554155854	T	C	-0.2313	0.0484	1.76e-06	9830	0.9602	22.8381
GCST90274815	Interleukin-6 levels	rs185969953	T	G	-0.3427	0.0682	5.04e-07	12934	0.0105	25.2499
GCST90274815	Interleukin-6 levels	rs1642826	A	T	0.1165	0.0244	1.8e-06	10893	0.118	22.7967
GCST90274816	Interleukin-7 levels	rs77336315	A	C	0.2512	0.0531	2.24e-06	13801	0.9836	22.3795
GCST90274816	Interleukin-7 levels	rs56889120	A	G	0.097	0.021	3.86e-06	11340	0.8744	21.3356
GCST90274816	Interleukin-7 levels	rs74131483	A	G	0.1372	0.0274	5.52e-07	13240	0.9451	25.073
GCST90274816	Interleukin-7 levels	rs144728120	T	C	0.1495	0.0316	2.23e-06	14717	0.0436	22.3825
GCST90274816	Interleukin-7 levels	rs576004227	A	T	0.1597	0.0345	3.67e-06	12045	0.9615	21.4275
GCST90274816	Interleukin-7 levels	rs11742240	T	G	-0.0647	0.0131	7.86e-07	14736	0.2796	24.393
GCST90274816	Interleukin-7 levels	rs1050152	T	C	-0.0651	0.0133	9.84e-07	11785	0.4122	23.9584
GCST90274816	Interleukin-7 levels	rs55849454	A	G	0.0729	0.0159	4.54e-06	12202	0.7913	21.0214
GCST90274816	Interleukin-7 levels	rs12699881	A	G	0.068	0.0138	8.33e-07	14288	0.2517	24.2806
GCST90274816	Interleukin-7 levels	rs112359206	A	G	0.1691	0.0225	5.67e-14	10894	0.9	56.4836
GCST90274816	Interleukin-7 levels	rs111066336	T	C	0.0745	0.014	1.03e-07	11538	0.3642	28.3176
GCST90274816	Interleukin-7 levels	rs7026771	A	G	0.0691	0.0148	3.03e-06	12403	0.5682	21.7988
GCST90274816	Interleukin-7 levels	rs12321566	A	G	0.0698	0.0139	5.12e-07	14287	0.237	25.2163
GCST90274816	Interleukin-7 levels	rs570880779	T	C	-0.2336	0.0505	3.73e-06	13605	0.0215	21.3975
GCST90274816	Interleukin-7 levels	rs79072837	T	C	-0.136	0.028	1.19e-06	14715	0.0497	23.5918
GCST90274816	Interleukin-7 levels	rs10403201	A	G	-0.0584	0.0127	4.26e-06	14730	0.2923	21.1455
GCST90274817	Interleukin-8 levels	rs12075	A	G	0.0667	0.0116	8.92e-09	14741	0.5552	33.0625
GCST90274817	Interleukin-8 levels	rs144815207	T	C	0.3186	0.0622	3.02e-07	13394	0.9879	26.2368
GCST90274817	Interleukin-8 levels	rs6709159	A	G	0.0562	0.0117	1.56e-06	14744	0.4424	23.0728
GCST90274817	Interleukin-8 levels	rs13064825	T	C	0.056	0.012	3.06e-06	14296	0.4104	21.7778
GCST90274817	Interleukin-8 levels	rs1516478	T	C	0.1479	0.0322	4.37e-06	14741	0.0386	21.0972
GCST90274817	Interleukin-8 levels	rs141979722	T	C	0.2829	0.0608	3.27e-06	11669	0.0146	21.65
GCST90274817	Interleukin-8 levels	rs6446951	A	G	-0.1894	0.0241	3.87e-15	14729	0.0665	61.7626
GCST90274817	Interleukin-8 levels	rs972492	A	C	-0.0936	0.0184	3.64e-07	12412	0.1404	25.8771
GCST90274817	Interleukin-8 levels	rs12188297	A	T	-0.0755	0.0147	2.81e-07	14740	0.2006	26.3791
GCST90274817	Interleukin-8 levels	rs145125644	A	G	0.2687	0.0555	1.29e-06	14733	0.9866	23.4396
GCST90274817	Interleukin-8 levels	rs6585420	T	C	0.1545	0.0325	2e-06	14744	0.9598	22.5991
GCST90274817	Interleukin-8 levels	rs72633250	A	C	0.0574	0.0124	3.67e-06	14296	0.4025	21.4279
GCST90274817	Interleukin-8 levels	rs8069322	A	G	0.0668	0.0131	3.41e-07	14726	0.7222	26.0022
GCST90274817	Interleukin-8 levels	rs7216538	A	G	-0.1324	0.0279	2.08e-06	13672	0.0541	22.52
GCST90274817	Interleukin-8 levels	rs34519991	T	C	0.0555	0.012	3.75e-06	14296	0.5073	21.3906
GCST90274817	Interleukin-8 levels	rs72886502	T	G	-0.3895	0.076	2.98e-07	12291	0.0095	26.2656
GCST90274817	Interleukin-8 levels	rs906401	T	C	0.0941	0.02	2.54e-06	14729	0.9034	22.137
GCST90274818	Latency-associated peptide transforming growth factor beta 1 levels	rs7570818	A	G	-0.0849	0.0183	3.5e-06	14729	0.8857	21.5235
GCST90274818	Latency-associated peptide transforming growth factor beta 1 levels	rs7656674	A	T	0.0626	0.0121	2.3e-07	14288	0.5957	26.7657
GCST90274818	Latency-associated peptide transforming growth factor beta 1 levels	rs73112514	C	G	0.2053	0.0433	2.12e-06	12393	0.9689	22.4803
GCST90274818	Latency-associated peptide transforming growth factor beta 1 levels	rs1921885	A	C	0.1265	0.0263	1.51e-06	14288	0.9391	23.135
GCST90274818	Latency-associated peptide transforming growth factor beta 1 levels	rs114152855	T	C	-0.299	0.0613	1.07e-06	14249	0.0112	23.7915
GCST90274818	Latency-associated peptide transforming growth factor beta 1 levels	rs2631367	C	G	-0.0605	0.013	3.26e-06	11785	0.4529	21.6583
GCST90274818	Latency-associated peptide transforming growth factor beta 1 levels	rs34992551	T	C	-0.0931	0.0199	2.89e-06	14734	0.1103	21.8874
GCST90274818	Latency-associated peptide transforming growth factor beta 1 levels	rs143420877	T	C	0.1447	0.0303	1.79e-06	14729	0.0388	22.8061
GCST90274818	Latency-associated peptide transforming growth factor beta 1 levels	rs7820135	T	C	-0.0747	0.0155	1.44e-06	14730	0.8321	23.2262
GCST90274818	Latency-associated peptide transforming growth factor beta 1 levels	rs7013321	A	G	-0.0608	0.0121	5.04e-07	14288	0.4469	25.2485
GCST90274818	Latency-associated peptide transforming growth factor beta 1 levels	rs183319799	T	G	0.2185	0.0461	2.14e-06	14733	0.0182	22.4647
GCST90274818	Latency-associated peptide transforming growth factor beta 1 levels	rs10508556	T	C	0.0523	0.0114	4.48e-06	14735	0.4627	21.0472
GCST90274818	Latency-associated peptide transforming growth factor beta 1 levels	rs34536806	T	G	0.0989	0.021	2.48e-06	14288	0.9023	22.1796
GCST90274818	Latency-associated peptide transforming growth factor beta 1 levels	rs144834546	T	C	-0.2662	0.0526	4.17e-07	12935	0.0227	25.6121
GCST90274818	Latency-associated peptide transforming growth factor beta 1 levels	rs60821320	A	C	-0.1083	0.0232	3.04e-06	12852	0.0779	21.7912
GCST90274818	Latency-associated peptide transforming growth factor beta 1 levels	rs149458216	A	C	-0.2301	0.0472	1.09e-06	14726	0.0182	23.7656
GCST90274818	Latency-associated peptide transforming growth factor beta 1 levels	rs10403201	A	G	-0.0597	0.0125	1.79e-06	14730	0.292	22.8102
GCST90274818	Latency-associated peptide transforming growth factor beta 1 levels	rs73045256	A	G	-0.1921	0.0276	3.4e-12	14288	0.9378	48.4436
GCST90274818	Latency-associated peptide transforming growth factor beta 1 levels	rs1800472	A	G	-0.4623	0.0335	2.55e-43	14736	0.0345	190.44
GCST90274818	Latency-associated peptide transforming growth factor beta 1 levels	rs7247630	T	C	0.1378	0.0271	3.68e-07	14729	0.0525	25.8559
GCST90274818	Latency-associated peptide transforming growth factor beta 1 levels	rs2281119	T	C	-0.0873	0.019	4.33e-06	14284	0.1204	21.1116
GCST90274819	Leukemia inhibitory factor levels	rs11127419	T	C	0.0707	0.0153	3.82e-06	9252	0.3559	21.3529
GCST90274819	Leukemia inhibitory factor levels	rs80092539	A	T	0.0993	0.0213	3.13e-06	11345	0.8758	21.734
GCST90274819	Leukemia inhibitory factor levels	rs825264	A	G	-0.2119	0.0453	2.9e-06	10291	0.0321	21.8809
GCST90274819	Leukemia inhibitory factor levels	rs116794364	C	G	-0.3015	0.0631	1.77e-06	10858	0.9851	22.8305
GCST90274819	Leukemia inhibitory factor levels	rs145344087	C	G	0.2548	0.0556	4.59e-06	10281	0.021	21.0014
GCST90274819	Leukemia inhibitory factor levels	rs13264315	A	T	0.0757	0.0158	1.66e-06	9460	0.6575	22.955
GCST90274819	Leukemia inhibitory factor levels	rs74992559	A	G	0.1725	0.0367	2.6e-06	11784	0.0351	22.0926
GCST90274819	Leukemia inhibitory factor levels	rs11608349	A	T	-0.3084	0.0661	3.08e-06	9362	0.0168	21.7684
GCST90274819	Leukemia inhibitory factor levels	rs234592	A	G	-0.0635	0.0136	3.02e-06	11345	0.5456	21.8007
GCST90274819	Leukemia inhibitory factor levels	rs7225483	T	G	0.0671	0.0143	2.7e-06	9849	0.486	22.0178
GCST90274819	Leukemia inhibitory factor levels	rs332426	A	G	0.112	0.0238	2.53e-06	11789	0.0899	22.1453
GCST90274819	Leukemia inhibitory factor levels	rs11883375	A	G	-0.1011	0.0197	2.87e-07	11776	0.1385	26.3372
GCST90274820	Leukemia inhibitory factor receptor levels	rs12754806	A	G	0.0563	0.0122	3.94e-06	11768	0.4817	21.296
GCST90274820	Leukemia inhibitory factor receptor levels	rs3963364	A	C	-0.0951	0.0203	2.8e-06	9453	0.1784	21.9467
GCST90274820	Leukemia inhibitory factor receptor levels	rs62258077	T	C	-0.063	0.013	1.26e-06	11762	0.6603	23.4852
GCST90274820	Leukemia inhibitory factor receptor levels	rs9313148	C	G	-0.0824	0.0173	1.91e-06	11777	0.1414	22.6862
GCST90274820	Leukemia inhibitory factor receptor levels	rs72730728	A	T	0.1414	0.0302	2.84e-06	11336	0.9403	21.9222
GCST90274820	Leukemia inhibitory factor receptor levels	rs2289779	T	G	0.0788	0.0134	4.09e-09	11336	0.5419	34.5814
GCST90274820	Leukemia inhibitory factor receptor levels	rs115938660	T	C	-0.2181	0.0467	3.01e-06	11770	0.0215	21.8111
GCST90274820	Leukemia inhibitory factor receptor levels	rs778016	A	G	-0.0681	0.0145	2.65e-06	9883	0.2875	22.0576
GCST90274820	Leukemia inhibitory factor receptor levels	rs73157388	T	C	-0.1306	0.0285	4.6e-06	11336	0.9229	20.9989
GCST90274820	Leukemia inhibitory factor receptor levels	rs117117000	A	G	0.1586	0.0333	1.91e-06	11784	0.961	22.6839
GCST90274820	Leukemia inhibitory factor receptor levels	rs635634	T	C	-0.2885	0.0153	2.61e-79	11784	0.1918	355.557
GCST90274820	Leukemia inhibitory factor receptor levels	rs41307428	T	C	0.2027	0.0299	1.21e-11	11774	0.067	45.9584
GCST90274820	Leukemia inhibitory factor receptor levels	rs1690678	A	C	0.0904	0.0192	2.5e-06	11784	0.1109	22.1684
GCST90274820	Leukemia inhibitory factor receptor levels	rs4937122	T	G	0.1262	0.0248	3.61e-07	11336	0.9129	25.895
GCST90274820	Leukemia inhibitory factor receptor levels	rs72837682	T	C	-0.08	0.0172	3.3e-06	11336	0.7807	21.6333
GCST90274820	Leukemia inhibitory factor receptor levels	rs141933232	A	G	-0.2724	0.0546	6.07e-07	11724	0.0169	24.8902
GCST90274820	Leukemia inhibitory factor receptor levels	rs62654645	T	G	-0.0812	0.0172	2.35e-06	8587	0.5221	22.2872
GCST90274820	Leukemia inhibitory factor receptor levels	rs147006060	A	G	-0.2602	0.0566	4.28e-06	11775	0.0179	21.134
GCST90274820	Leukemia inhibitory factor receptor levels	rs6002001	A	G	0.6489	0.1417	4.66e-06	6861	0.0043	20.9708
GCST90274821	Monocyte chemoattractant protein-1 levels	rs12133241	T	G	0.0728	0.0157	3.54e-06	14713	0.8345	21.5012
GCST90274821	Monocyte chemoattractant protein-1 levels	rs12075	A	G	0.1694	0.0113	8.39e-51	14730	0.5552	224.735
GCST90274821	Monocyte chemoattractant protein-1 levels	rs4682862	A	G	0.0576	0.0122	2.34e-06	14285	0.6154	22.2908
GCST90274821	Monocyte chemoattractant protein-1 levels	rs1846616	A	T	0.0856	0.0119	6.33e-13	14719	0.362	51.7432
GCST90274821	Monocyte chemoattractant protein-1 levels	rs35728689	A	G	0.3004	0.0198	5.44e-52	14732	0.0959	230.181
GCST90274821	Monocyte chemoattractant protein-1 levels	rs181998213	T	C	0.3723	0.0695	8.47e-08	14285	0.9872	28.6957
GCST90274821	Monocyte chemoattractant protein-1 levels	rs7619350	A	G	0.0986	0.0201	9.32e-07	11764	0.118	24.0637
GCST90274821	Monocyte chemoattractant protein-1 levels	rs149604038	C	G	-0.2813	0.0556	4.21e-07	13798	0.9851	25.597
GCST90274821	Monocyte chemoattractant protein-1 levels	rs207311	T	C	0.0579	0.0126	4.32e-06	14285	0.6697	21.1162
GCST90274821	Monocyte chemoattractant protein-1 levels	rs148307902	A	G	0.2553	0.0538	2.08e-06	13798	0.0243	22.5184
GCST90274821	Monocyte chemoattractant protein-1 levels	rs146186562	T	G	-0.2293	0.0497	3.96e-06	14285	0.9789	21.2861
GCST90274821	Monocyte chemoattractant protein-1 levels	rs9942602	T	C	0.0618	0.0117	1.28e-07	14728	0.4922	27.9001
GCST90274821	Monocyte chemoattractant protein-1 levels	rs182599222	A	T	-0.4028	0.0864	3.13e-06	11334	0.991	21.7346
GCST90274821	Monocyte chemoattractant protein-1 levels	rs77344300	T	C	-0.1381	0.0293	2.44e-06	14733	0.0491	22.2153
GCST90274821	Monocyte chemoattractant protein-1 levels	rs117510656	T	C	-0.2587	0.0562	4.16e-06	14285	0.9806	21.1895
GCST90274821	Monocyte chemoattractant protein-1 levels	rs12367122	A	G	0.0739	0.0159	3.35e-06	14284	0.1756	21.602
GCST90274821	Monocyte chemoattractant protein-1 levels	rs34292320	T	C	-0.0684	0.0134	3.32e-07	14285	0.2742	26.0557
GCST90274821	Monocyte chemoattractant protein-1 levels	rs11639226	A	C	0.0615	0.0133	3.76e-06	14285	0.4782	21.3819
GCST90274821	Monocyte chemoattractant protein-1 levels	rs117265389	C	G	0.1734	0.0377	4.24e-06	14733	0.0256	21.1551
GCST90274821	Monocyte chemoattractant protein-1 levels	rs11870164	T	C	0.0751	0.013	7.61e-09	14733	0.2772	33.3728
GCST90274821	Monocyte chemoattractant protein-1 levels	rs190108694	A	G	-0.2084	0.0455	4.64e-06	11325	0.0286	20.9784
GCST90274821	Monocyte chemoattractant protein-1 levels	rs79697698	T	C	-0.348	0.0653	9.86e-08	13752	0.0136	28.4009
GCST90274821	Monocyte chemoattractant protein-1 levels	rs77128226	T	C	-0.1063	0.0218	1.08e-06	14285	0.0875	23.7768
GCST90274821	Monocyte chemoattractant protein-1 levels	rs117317477	T	G	-0.3227	0.0704	4.57e-06	11725	0.0125	21.0113
GCST90274822	Monocyte chemoattractant protein 2 levels	rs78743764	A	C	-0.2226	0.048	3.53e-06	13656	0.019	21.5064
GCST90274822	Monocyte chemoattractant protein 2 levels	rs12075	A	G	-0.0973	0.0116	4.95e-17	14733	0.5553	70.3574
GCST90274822	Monocyte chemoattractant protein 2 levels	rs6685547	A	G	0.1462	0.0289	4.22e-07	13239	0.0505	25.5917
GCST90274822	Monocyte chemoattractant protein 2 levels	rs7538845	C	G	0.0566	0.0122	3.5e-06	14288	0.6032	21.5235
GCST90274822	Monocyte chemoattractant protein 2 levels	rs79965992	A	G	0.1092	0.0233	2.78e-06	12851	0.0823	21.9651
GCST90274822	Monocyte chemoattractant protein 2 levels	rs138884871	T	C	0.2198	0.0473	3.37e-06	13672	0.0188	21.594
GCST90274822	Monocyte chemoattractant protein 2 levels	rs407595	A	C	0.0697	0.0147	2.12e-06	14287	0.2073	22.4818
GCST90274822	Monocyte chemoattractant protein 2 levels	rs145516279	A	G	0.2225	0.048	3.56e-06	14288	0.979	21.4871
GCST90274822	Monocyte chemoattractant protein 2 levels	rs12523126	A	T	0.1121	0.0232	1.35e-06	14288	0.0746	23.3472
GCST90274822	Monocyte chemoattractant protein 2 levels	rs79567569	A	C	-0.3284	0.0669	9.16e-07	13386	0.9877	24.0965
GCST90274822	Monocyte chemoattractant protein 2 levels	rs4722985	T	C	-0.0626	0.0133	2.52e-06	14288	0.709	22.1537
GCST90274822	Monocyte chemoattractant protein 2 levels	rs181726805	A	G	-0.2479	0.0536	3.75e-06	14736	0.9838	21.3906
GCST90274822	Monocyte chemoattractant protein 2 levels	rs948962	A	C	0.0544	0.0119	4.84e-06	14736	0.4764	20.898
GCST90274822	Monocyte chemoattractant protein 2 levels	rs75573205	C	G	0.1906	0.0408	2.99e-06	14725	0.976	21.8236
GCST90274822	Monocyte chemoattractant protein 2 levels	rs112168535	T	C	-0.1553	0.0316	8.9e-07	13670	0.9555	24.1529
GCST90274822	Monocyte chemoattractant protein 2 levels	rs9889517	A	G	0.0609	0.0121	4.83e-07	14288	0.4783	25.3317
GCST90274822	Monocyte chemoattractant protein 2 levels	rs8081047	T	C	0.8196	0.0267	1e-200	14730	0.9492	942.283
GCST90274822	Monocyte chemoattractant protein 2 levels	rs80219280	T	G	-0.904	0.0322	2e-173	14736	0.0365	788.179
GCST90274822	Monocyte chemoattractant protein 2 levels	rs188234686	C	G	-0.3591	0.0509	1.73e-12	12847	0.981	49.7732
GCST90274822	Monocyte chemoattractant protein 2 levels	rs11652256	A	G	-0.9051	0.0354	3.48e-144	14736	0.0323	653.712
GCST90274822	Monocyte chemoattractant protein 2 levels	rs16969443	T	C	-0.4966	0.0757	5.38e-11	10826	0.9763	43.035
GCST90274822	Monocyte chemoattractant protein 2 levels	rs76263310	A	G	0.296	0.0455	7.74e-11	14727	0.0187	42.3215
GCST90274822	Monocyte chemoattractant protein 2 levels	rs34202026	A	T	0.6652	0.0371	6.89e-72	14719	0.9715	321.482
GCST90274822	Monocyte chemoattractant protein 2 levels	rs1821142	T	C	0.4013	0.0478	4.64e-17	13422	0.0184	70.4827
GCST90274822	Monocyte chemoattractant protein 2 levels	rs144618566	T	C	0.5171	0.0538	7.15e-22	13801	0.0169	92.3814
GCST90274822	Monocyte chemoattractant protein 2 levels	rs144101664	T	C	-0.3694	0.0547	1.45e-11	14288	0.014	45.6057
GCST90274822	Monocyte chemoattractant protein 2 levels	rs35904471	T	C	0.0761	0.0165	3.99e-06	11337	0.2662	21.2717
GCST90274822	Monocyte chemoattractant protein 2 levels	rs80131163	A	G	0.1962	0.0399	8.77e-07	14730	0.9686	24.1798
GCST90274822	Monocyte chemoattractant protein 2 levels	rs75580960	T	C	-0.0904	0.0188	1.52e-06	13224	0.8703	23.1218
GCST90274822	Monocyte chemoattractant protein 2 levels	rs74350159	A	G	0.2798	0.0608	4.19e-06	13801	0.012	21.1782
GCST90274823	Monocyte chemoattractant protein-3 levels	rs481267	A	G	-0.0754	0.015	4.99e-07	9889	0.3263	25.2674
GCST90274823	Monocyte chemoattractant protein-3 levels	rs12075	A	G	-0.0899	0.013	4.67e-12	11780	0.5624	47.8225
GCST90274823	Monocyte chemoattractant protein-3 levels	rs12142504	T	C	0.0778	0.0166	2.78e-06	9448	0.6951	21.9656
GCST90274823	Monocyte chemoattractant protein-3 levels	rs147793446	A	G	0.1941	0.0413	2.6e-06	11770	0.0345	22.0877
GCST90274823	Monocyte chemoattractant protein-3 levels	rs146174820	A	G	0.2663	0.0547	1.13e-06	10469	0.0247	23.7011
GCST90274823	Monocyte chemoattractant protein-3 levels	rs2228467	T	C	-0.3169	0.0252	2.88e-36	11782	0.9268	158.141
GCST90274823	Monocyte chemoattractant protein-3 levels	rs4146770	T	C	-0.0933	0.0165	1.56e-08	11760	0.7978	31.9739
GCST90274823	Monocyte chemoattractant protein-3 levels	rs11276535	T	C	-0.0849	0.0167	3.7e-07	7943	0.5118	25.8454
GCST90274823	Monocyte chemoattractant protein-3 levels	rs28667091	T	G	-0.0613	0.0133	4.05e-06	11782	0.4117	21.2431
GCST90274823	Monocyte chemoattractant protein-3 levels	rs182239847	T	G	-0.1716	0.0359	1.75e-06	9453	0.9096	22.8479
GCST90274823	Monocyte chemoattractant protein-3 levels	rs153473	C	G	-0.0638	0.0134	1.92e-06	11335	0.4563	22.669
GCST90274823	Monocyte chemoattractant protein-3 levels	rs9968876	T	G	-0.1046	0.0221	2.21e-06	11774	0.8991	22.4016
GCST90274823	Monocyte chemoattractant protein-3 levels	rs139796674	A	G	0.2334	0.0492	2.1e-06	11335	0.0249	22.5046
GCST90274823	Monocyte chemoattractant protein-3 levels	rs74157668	T	C	0.1574	0.0343	4.46e-06	11781	0.0404	21.0582
GCST90274823	Monocyte chemoattractant protein-3 levels	rs148859911	A	G	0.1507	0.0328	4.34e-06	11771	0.05	21.1095
GCST90274823	Monocyte chemoattractant protein-3 levels	rs7116054	T	C	-0.0998	0.0179	2.47e-08	11335	0.1822	31.0853
GCST90274823	Monocyte chemoattractant protein-3 levels	rs7327202	C	G	-0.0969	0.0194	5.89e-07	10903	0.1497	24.9485
GCST90274823	Monocyte chemoattractant protein-3 levels	rs28439856	A	G	0.1646	0.0339	1.2e-06	7943	0.9169	23.5755
GCST90274823	Monocyte chemoattractant protein-3 levels	rs16947053	A	G	0.2264	0.0487	3.34e-06	11783	0.9779	21.612
GCST90274823	Monocyte chemoattractant protein-3 levels	rs7213460	A	G	0.0942	0.0132	9.58e-13	11780	0.4161	50.9277
GCST90274823	Monocyte chemoattractant protein-3 levels	rs78848134	T	C	0.2441	0.0514	2.04e-06	11296	0.0198	22.5533
GCST90274824	Monocyte chemoattractant protein-4 levels	rs12075	A	G	0.189	0.0114	9.89e-62	14733	0.5553	274.861
GCST90274824	Monocyte chemoattractant protein-4 levels	rs7612912	T	C	0.1281	0.012	1.33e-26	14714	0.6276	113.956
GCST90274824	Monocyte chemoattractant protein-4 levels	rs55842014	A	G	-0.0638	0.0131	1.11e-06	12404	0.3598	23.7191
GCST90274824	Monocyte chemoattractant protein-4 levels	rs115511138	A	G	0.1956	0.042	3.21e-06	13944	0.9694	21.689
GCST90274824	Monocyte chemoattractant protein-4 levels	rs62336911	T	C	0.1569	0.0332	2.29e-06	14288	0.0417	22.3342
GCST90274824	Monocyte chemoattractant protein-4 levels	rs74794857	T	C	0.0674	0.0139	1.24e-06	11760	0.4123	23.512
GCST90274824	Monocyte chemoattractant protein-4 levels	rs2631360	A	G	0.0609	0.0131	3.34e-06	11782	0.5448	21.6119
GCST90274824	Monocyte chemoattractant protein-4 levels	rs144118870	A	G	0.1749	0.0368	2.01e-06	14735	0.963	22.5883
GCST90274824	Monocyte chemoattractant protein-4 levels	rs847767	A	G	0.077	0.0168	4.58e-06	14733	0.8533	21.0069
GCST90274824	Monocyte chemoattractant protein-4 levels	rs1120252	A	T	0.0873	0.019	4.33e-06	9830	0.5592	21.1116
GCST90274824	Monocyte chemoattractant protein-4 levels	rs2721961	T	G	-0.1201	0.0133	1.72e-19	14288	0.7293	81.5423
GCST90274824	Monocyte chemoattractant protein-4 levels	rs2497351	T	C	0.0668	0.0145	4.09e-06	14736	0.2018	21.2235
GCST90274824	Monocyte chemoattractant protein-4 levels	rs10140592	A	G	0.2704	0.0553	1.01e-06	13753	0.0209	23.9091
GCST90274824	Monocyte chemoattractant protein-4 levels	rs62055193	C	G	0.093	0.0196	2.09e-06	9830	0.2384	22.5141
GCST90274824	Monocyte chemoattractant protein-4 levels	rs72825017	T	G	-0.1997	0.0251	1.77e-15	14730	0.0594	63.3007
GCST90274824	Monocyte chemoattractant protein-4 levels	rs3917900	A	G	0.1557	0.012	1.7e-38	14730	0.6401	168.351
GCST90274824	Monocyte chemoattractant protein-4 levels	rs3136676	A	G	0.3903	0.0251	1.6e-54	14728	0.9384	241.796
GCST90274824	Monocyte chemoattractant protein-4 levels	rs181250	T	C	-0.1032	0.0208	6.99e-07	11538	0.8805	24.6169
GCST90274824	Monocyte chemoattractant protein-4 levels	rs8112014	A	G	-0.0578	0.0126	4.49e-06	14724	0.2923	21.0433
GCST90274824	Monocyte chemoattractant protein-4 levels	rs62201455	A	C	-0.2136	0.0451	2.18e-06	14722	0.9807	22.431
GCST90274824	Monocyte chemoattractant protein-4 levels	rs926646	T	C	0.1432	0.0304	2.47e-06	14732	0.9545	22.1891
GCST90274825	Macrophage inflammatory protein 1a levels	rs570499416	A	C	-0.3014	0.0604	6.04e-07	12229	0.0147	24.9008
GCST90274825	Macrophage inflammatory protein 1a levels	rs5743604	A	G	-0.0736	0.0135	4.98e-08	14737	0.7503	29.7227
GCST90274825	Macrophage inflammatory protein 1a levels	rs2853926	A	G	-0.0608	0.0133	4.84e-06	14743	0.7392	20.898
GCST90274825	Macrophage inflammatory protein 1a levels	rs113448118	A	G	0.0818	0.0179	4.88e-06	11793	0.1528	20.8834
GCST90274825	Macrophage inflammatory protein 1a levels	rs188443128	T	C	-0.0718	0.0151	1.98e-06	10893	0.4638	22.6097
GCST90274825	Macrophage inflammatory protein 1a levels	rs1125560	T	C	-0.0644	0.0124	2.06e-07	13863	0.632	26.9729
GCST90274825	Macrophage inflammatory protein 1a levels	rs7137828	T	C	-0.0837	0.0133	3.11e-10	11344	0.5247	39.6048
GCST90274825	Macrophage inflammatory protein 1a levels	rs9507462	A	G	-0.0626	0.0133	2.52e-06	11767	0.4935	22.1537
GCST90274825	Macrophage inflammatory protein 1a levels	rs9540456	A	G	0.0926	0.0181	3.12e-07	14295	0.8776	26.1737
GCST90274825	Macrophage inflammatory protein 1a levels	rs78871521	T	C	0.1812	0.0371	1.04e-06	13246	0.0304	23.8544
GCST90274825	Macrophage inflammatory protein 1a levels	rs1143687	T	C	-0.1229	0.024	3.04e-07	14743	0.0627	26.2229
GCST90274825	Macrophage inflammatory protein 1a levels	rs677925	T	C	-0.0668	0.0143	2.99e-06	12411	0.7284	21.8213
GCST90274825	Macrophage inflammatory protein 1a levels	rs111734780	A	G	-0.3088	0.0623	7.17e-07	12412	0.978	24.5685
GCST90274825	Macrophage inflammatory protein 1a levels	rs56675286	A	C	-0.1806	0.0325	2.75e-08	14743	0.0383	30.8794
GCST90274825	Macrophage inflammatory protein 1a levels	rs1634518	A	G	-0.409	0.0135	1e-200	14295	0.7667	917.866
GCST90274825	Macrophage inflammatory protein 1a levels	rs9911791	A	G	0.176	0.0162	1.71e-27	14295	0.8208	118.031
GCST90274825	Macrophage inflammatory protein 1a levels	rs2847249	T	C	-0.0621	0.0136	4.97e-06	14294	0.2605	20.85
GCST90274826	Matrix metalloproteinase-1 levels	rs12141791	A	G	0.0859	0.013	3.9e-11	14296	0.6981	43.6616
GCST90274826	Matrix metalloproteinase-1 levels	rs6717478	A	T	0.1548	0.0338	4.65e-06	14742	0.966	20.9753
GCST90274826	Matrix metalloproteinase-1 levels	rs2229629	A	G	-0.3153	0.0673	2.8e-06	10887	0.0135	21.9492
GCST90274826	Matrix metalloproteinase-1 levels	rs873675	T	C	0.1234	0.0234	1.34e-07	14742	0.0684	27.8098
GCST90274826	Matrix metalloproteinase-1 levels	rs188626385	T	C	-0.2509	0.053	2.2e-06	12935	0.0177	22.4104
GCST90274826	Matrix metalloproteinase-1 levels	rs4734879	A	G	0.1136	0.0137	1.11e-16	14296	0.7422	68.7568
GCST90274826	Matrix metalloproteinase-1 levels	rs10990535	T	C	0.0703	0.0135	1.91e-07	14734	0.253	27.1171
GCST90274826	Matrix metalloproteinase-1 levels	rs10978641	A	T	0.0649	0.014	3.56e-06	14296	0.7462	21.4898
GCST90274826	Matrix metalloproteinase-1 levels	rs141782294	A	G	0.3767	0.0445	2.56e-17	14731	0.9777	71.6591
GCST90274826	Matrix metalloproteinase-1 levels	rs77095316	T	G	-0.1416	0.0238	2.69e-09	14744	0.0705	35.3975
GCST90274826	Matrix metalloproteinase-1 levels	rs2155053	T	C	-0.3212	0.0264	4.68e-34	14741	0.9461	148.028
GCST90274826	Matrix metalloproteinase-1 levels	rs484915	A	T	-0.3517	0.0119	5.73e-192	14295	0.5613	873.476
GCST90274826	Matrix metalloproteinase-1 levels	rs116889819	A	G	-0.176	0.03	4.45e-09	14744	0.0455	34.4178
GCST90274826	Matrix metalloproteinase-1 levels	rs2926741	T	C	-0.0704	0.0126	2.31e-08	14296	0.3436	31.2179
GCST90274826	Matrix metalloproteinase-1 levels	rs12367368	T	G	0.0861	0.0186	3.67e-06	14744	0.1146	21.4279
GCST90274826	Matrix metalloproteinase-1 levels	rs7219205	A	G	0.0569	0.0121	2.57e-06	14296	0.5023	22.1133
GCST90274826	Matrix metalloproteinase-1 levels	rs11673125	T	C	-0.0585	0.0127	4.1e-06	14741	0.296	21.218
GCST90274827	Matrix metalloproteinase-10 levels	rs12567824	A	C	0.07	0.0153	4.76e-06	14296	0.822	20.9321
GCST90274827	Matrix metalloproteinase-10 levels	rs1356799	T	G	-0.069	0.015	4.22e-06	13869	0.7974	21.16
GCST90274827	Matrix metalloproteinase-10 levels	rs80346512	A	G	-0.4022	0.0779	2.43e-07	8534	0.982	26.6569
GCST90274827	Matrix metalloproteinase-10 levels	rs181816009	A	G	-0.1769	0.0358	7.76e-07	11985	0.0368	24.4168
GCST90274827	Matrix metalloproteinase-10 levels	rs41285646	A	G	0.106	0.0208	3.47e-07	8978	0.2799	25.9708
GCST90274827	Matrix metalloproteinase-10 levels	rs112062276	T	G	0.1203	0.0249	1.36e-06	14733	0.0601	23.3417
GCST90274827	Matrix metalloproteinase-10 levels	rs112327130	C	G	-0.2862	0.0608	2.51e-06	12456	0.0153	22.1581
GCST90274827	Matrix metalloproteinase-10 levels	rs72699188	C	G	-0.0931	0.0166	2.04e-08	14744	0.8507	31.4545
GCST90274827	Matrix metalloproteinase-10 levels	rs55804377	A	G	-0.2185	0.0469	3.18e-06	14741	0.0185	21.7049
GCST90274827	Matrix metalloproteinase-10 levels	rs539147801	A	C	-0.2059	0.0444	3.53e-06	11329	0.9719	21.5054
GCST90274827	Matrix metalloproteinase-10 levels	rs11225354	T	C	0.2957	0.0181	5.38e-60	14296	0.879	266.898
GCST90274827	Matrix metalloproteinase-10 levels	rs17860955	T	C	1.1371	0.047	2.6e-129	14256	0.983	585.331
GCST90274827	Matrix metalloproteinase-10 levels	rs17099622	A	G	-0.2064	0.0233	8.12e-19	14296	0.9296	78.4707
GCST90274827	Matrix metalloproteinase-10 levels	rs142915220	A	G	-0.3256	0.0494	4.37e-11	13809	0.9794	43.4425
GCST90274827	Matrix metalloproteinase-10 levels	rs7966257	C	G	-0.0819	0.0178	4.2e-06	14295	0.1335	21.1703
GCST90274827	Matrix metalloproteinase-10 levels	rs3742926	T	C	-0.0912	0.0196	3.27e-06	14744	0.0978	21.651
GCST90274827	Matrix metalloproteinase-10 levels	rs2584662	A	C	-0.0597	0.0122	9.91e-07	14296	0.585	23.9458
GCST90274827	Matrix metalloproteinase-10 levels	rs516316	C	G	0.1003	0.0117	1.01e-17	14742	0.4452	73.4903
GCST90274827	Matrix metalloproteinase-10 levels	rs113958571	A	G	-0.2315	0.0503	4.18e-06	14296	0.0188	21.182
GCST90274828	Neurturin levels	rs4360502	A	G	-0.0652	0.0141	3.76e-06	11342	0.3445	21.3824
GCST90274828	Neurturin levels	rs62120726	A	G	0.0786	0.0172	4.88e-06	11343	0.8077	20.8828
GCST90274828	Neurturin levels	rs908372	C	G	-0.0622	0.0136	4.8e-06	11773	0.3324	20.9172
GCST90274828	Neurturin levels	rs76777800	T	C	0.3387	0.0738	4.44e-06	6941	0.0176	21.0629
GCST90274828	Neurturin levels	rs143131035	T	C	-0.4361	0.0867	4.91e-07	7585	0.0118	25.3008
GCST90274828	Neurturin levels	rs7712604	C	G	-0.0879	0.0176	5.9e-07	8587	0.6738	24.9432
GCST90274828	Neurturin levels	rs29630	T	C	-0.074	0.0159	3.25e-06	11343	0.2493	21.6605
GCST90274828	Neurturin levels	rs192427410	T	G	0.3743	0.0786	1.92e-06	8783	0.0252	22.6775
GCST90274828	Neurturin levels	rs77216559	T	C	0.1667	0.034	9.44e-07	11791	0.958	24.0388
GCST90274828	Neurturin levels	rs182274799	A	G	0.1565	0.031	4.46e-07	9461	0.0646	25.4862
GCST90274828	Neurturin levels	rs4753678	A	G	0.087	0.0178	1.02e-06	7942	0.5434	23.889
GCST90274828	Neurturin levels	rs8033310	T	C	0.1332	0.0286	3.2e-06	11343	0.9133	21.6908
GCST90274828	Neurturin levels	rs28759830	T	C	-0.1778	0.037	1.54e-06	9461	0.9507	23.0919
GCST90274828	Neurturin levels	rs7202385	A	T	0.0746	0.0157	2.02e-06	9460	0.6725	22.5776
GCST90274828	Neurturin levels	rs10412462	A	C	-0.1731	0.0366	2.25e-06	11790	0.0363	22.3682
GCST90274828	Neurturin levels	rs113580784	A	G	-0.2288	0.0495	3.8e-06	11768	0.0208	21.3649
GCST90274829	Neurotrophin-3 levels	rs145686993	C	G	-0.2464	0.0539	4.84e-06	14257	0.0161	20.898
GCST90274829	Neurotrophin-3 levels	rs79759094	A	G	-0.1163	0.0251	3.6e-06	14728	0.0638	21.469
GCST90274829	Neurotrophin-3 levels	rs12517801	A	G	-0.0555	0.0121	4.5e-06	14726	0.3609	21.0385
GCST90274829	Neurotrophin-3 levels	rs2034246	A	C	0.0582	0.012	1.23e-06	14296	0.5677	23.5225
GCST90274829	Neurotrophin-3 levels	rs3218587	A	G	0.1364	0.0294	3.49e-06	14744	0.0429	21.5245
GCST90274829	Neurotrophin-3 levels	rs112418830	T	C	0.1366	0.0263	2.06e-07	14296	0.0567	26.9768
GCST90274829	Neurotrophin-3 levels	rs2107473	A	G	-0.2393	0.0507	2.36e-06	13394	0.0175	22.2777
GCST90274829	Neurotrophin-3 levels	rs17537796	A	C	-0.2571	0.0553	3.33e-06	14254	0.9866	21.6149
GCST90274829	Neurotrophin-3 levels	rs73166403	T	C	-0.092	0.02	4.22e-06	14296	0.1114	21.16
GCST90274829	Neurotrophin-3 levels	rs72652073	C	G	0.058	0.0125	3.48e-06	14296	0.3811	21.5296
GCST90274829	Neurotrophin-3 levels	rs10780690	T	G	0.0557	0.012	3.46e-06	14296	0.5265	21.5451
GCST90274829	Neurotrophin-3 levels	rs146532158	T	C	-0.1859	0.0386	1.46e-06	14741	0.0249	23.1945
GCST90274829	Neurotrophin-3 levels	rs11225042	A	C	-0.0973	0.0203	1.64e-06	12412	0.8737	22.9738
GCST90274829	Neurotrophin-3 levels	rs2846299	A	G	0.0582	0.0125	3.22e-06	14721	0.3022	21.6783
GCST90274829	Neurotrophin-3 levels	rs58399805	A	T	0.1106	0.022	4.98e-07	14737	0.0799	25.2735
GCST90274829	Neurotrophin-3 levels	rs540074689	A	C	-0.1076	0.0219	8.96e-07	10703	0.8004	24.1399
GCST90274829	Neurotrophin-3 levels	rs28735437	C	G	-0.1168	0.0164	1.06e-12	14737	0.1435	50.7222
GCST90274829	Neurotrophin-3 levels	rs376150779	C	G	-0.0819	0.0172	1.92e-06	10894	0.7735	22.6731
GCST90274829	Neurotrophin-3 levels	rs11151953	C	G	0.0734	0.0124	3.23e-09	14296	0.5258	35.0388
GCST90274829	Neurotrophin-3 levels	rs5751454	T	C	0.1823	0.0398	4.64e-06	13680	0.0287	20.9801
GCST90274830	Osteoprotegerin levels	rs114165349	C	G	-0.1948	0.034	1.01e-08	14727	0.0337	32.8262
GCST90274830	Osteoprotegerin levels	rs56009454	T	G	-0.0637	0.0139	4.59e-06	10894	0.3753	21.0014
GCST90274830	Osteoprotegerin levels	rs17600346	T	C	-0.1569	0.0299	1.54e-07	14723	0.9631	27.5362
GCST90274830	Osteoprotegerin levels	rs28454196	C	G	-0.2242	0.0486	3.97e-06	14285	0.9758	21.2813
GCST90274830	Osteoprotegerin levels	rs1230164	C	G	-0.0671	0.0129	1.98e-07	14285	0.7288	27.0561
GCST90274830	Osteoprotegerin levels	rs192337992	A	G	-0.1555	0.0334	3.23e-06	11978	0.962	21.6754
GCST90274830	Osteoprotegerin levels	rs144471361	T	C	0.3067	0.0628	1.04e-06	12145	0.0154	23.8511
GCST90274830	Osteoprotegerin levels	rs6985207	A	C	0.0522	0.0114	4.67e-06	14285	0.5556	20.9668
GCST90274830	Osteoprotegerin levels	rs9643126	C	G	0.0837	0.0146	9.87e-09	10893	0.4689	32.8659
GCST90274830	Osteoprotegerin levels	rs2247769	T	C	-0.1705	0.0114	1.42e-50	14285	0.5577	223.686
GCST90274830	Osteoprotegerin levels	rs77507094	A	G	0.1965	0.0429	4.64e-06	14726	0.9791	20.9802
GCST90274830	Osteoprotegerin levels	rs1437633	A	C	-0.079	0.0147	7.69e-08	12851	0.2072	28.8815
GCST90274830	Osteoprotegerin levels	rs376613127	A	G	-0.2692	0.0568	2.14e-06	13154	0.0133	22.4623
GCST90274830	Osteoprotegerin levels	rs74111611	T	C	-0.1471	0.0298	7.96e-07	14732	0.9603	24.3665
GCST90274830	Osteoprotegerin levels	rs138557324	T	C	-0.2253	0.0473	1.91e-06	14285	0.0196	22.6882
GCST90274830	Osteoprotegerin levels	rs61968587	A	G	-0.2671	0.0567	2.47e-06	13798	0.9843	22.1912
GCST90274830	Osteoprotegerin levels	rs10142466	A	G	0.057	0.0109	1.7e-07	14721	0.49	27.3462
GCST90274830	Osteoprotegerin levels	rs112635299	T	G	0.2618	0.0433	1.48e-09	14733	0.0205	36.5564
GCST90274830	Osteoprotegerin levels	rs138408096	A	G	-0.2007	0.0423	2.09e-06	14721	0.0206	22.512
GCST90274830	Osteoprotegerin levels	rs704	A	G	-0.1404	0.0111	1.14e-36	14733	0.4726	159.988
GCST90274830	Osteoprotegerin levels	rs271665	T	C	-0.0672	0.0129	1.9e-07	14710	0.748	27.1368
GCST90274830	Osteoprotegerin levels	rs9946923	T	C	0.172	0.0376	4.77e-06	13230	0.9707	20.9258
GCST90274830	Osteoprotegerin levels	rs562335808	A	G	-0.2822	0.0592	1.87e-06	10894	0.9756	22.7233
GCST90274831	Oncostatin-M levels	rs7432752	A	G	0.0882	0.0167	1.28e-07	10894	0.5176	27.8936
GCST90274831	Oncostatin-M levels	rs9264931	T	C	-0.1048	0.0191	4.09e-08	14736	0.8812	30.1062
GCST90274831	Oncostatin-M levels	rs7007281	A	T	0.1155	0.0243	2e-06	11775	0.9154	22.5918
GCST90274831	Oncostatin-M levels	rs559651	T	C	-0.0594	0.0125	2.01e-06	14715	0.6496	22.5815
GCST90274831	Oncostatin-M levels	rs117867445	C	G	0.2926	0.0621	2.46e-06	10471	0.0172	22.2006
GCST90274831	Oncostatin-M levels	rs76275710	A	G	0.2665	0.0525	3.85e-07	14735	0.0176	25.7677
GCST90274831	Oncostatin-M levels	rs61897429	A	G	-0.0847	0.017	6.28e-07	14735	0.139	24.8238
GCST90274831	Oncostatin-M levels	rs2511241	T	C	0.177	0.0236	6.38e-14	13668	0.9163	56.25
GCST90274831	Oncostatin-M levels	rs7102957	T	C	-0.0803	0.0173	3.46e-06	14288	0.8631	21.5446
GCST90274831	Oncostatin-M levels	rs653178	T	C	-0.0728	0.0132	3.48e-08	11785	0.5224	30.4169
GCST90274831	Oncostatin-M levels	rs111865607	T	C	-0.1077	0.0178	1.44e-09	10894	0.2079	36.6093
GCST90274831	Oncostatin-M levels	rs4779338	A	G	0.1274	0.0276	3.91e-06	8491	0.211	21.3069
GCST90274831	Oncostatin-M levels	rs3859189	A	G	0.1101	0.0117	4.95e-21	14729	0.5367	88.5529
GCST90274831	Oncostatin-M levels	rs116928468	A	G	-0.2566	0.0536	1.69e-06	11770	0.019	22.9184
GCST90274831	Oncostatin-M levels	rs80303768	A	G	-0.152	0.0327	3.35e-06	14722	0.0371	21.6069
GCST90274831	Oncostatin-M levels	rs4823082	C	G	-0.159	0.0346	4.32e-06	14724	0.0363	21.1175
GCST90274831	Oncostatin-M levels	rs2285179	A	G	-0.0663	0.0122	5.5e-08	14288	0.5586	29.533
GCST90274831	Oncostatin-M levels	rs28444486	A	G	0.0636	0.0136	2.92e-06	14735	0.7378	21.8694
GCST90274832	Programmed cell death 1 ligand 1 levels	rs146328951	A	G	-0.4926	0.0993	7.02e-07	9354	0.0079	24.6088
GCST90274832	Programmed cell death 1 ligand 1 levels	rs184265227	A	G	0.0961	0.0192	5.58e-07	14288	0.868	25.0521
GCST90274832	Programmed cell death 1 ligand 1 levels	rs4974444	A	G	-0.0816	0.0176	3.55e-06	14288	0.8717	21.4959
GCST90274832	Programmed cell death 1 ligand 1 levels	rs35024691	C	G	-0.1008	0.0219	4.17e-06	12825	0.0929	21.1852
GCST90274832	Programmed cell death 1 ligand 1 levels	rs62373966	T	G	0.1407	0.0273	2.55e-07	11777	0.9234	26.5621
GCST90274832	Programmed cell death 1 ligand 1 levels	rs10043030	T	C	-0.1179	0.0248	1.99e-06	14091	0.0613	22.6008
GCST90274832	Programmed cell death 1 ligand 1 levels	rs6917605	T	C	0.0554	0.0116	1.79e-06	14733	0.4457	22.8089
GCST90274832	Programmed cell death 1 ligand 1 levels	rs75510105	A	G	0.1933	0.0385	5.15e-07	14727	0.0292	25.2082
GCST90274832	Programmed cell death 1 ligand 1 levels	rs12539643	C	G	0.1913	0.0407	2.6e-06	11337	0.966	22.0923
GCST90274832	Programmed cell death 1 ligand 1 levels	rs113674769	T	G	-0.1142	0.025	4.92e-06	12404	0.074	20.8666
GCST90274832	Programmed cell death 1 ligand 1 levels	rs822335	T	C	-0.1295	0.012	3.77e-27	14736	0.3471	116.46
GCST90274832	Programmed cell death 1 ligand 1 levels	rs60830384	A	T	0.1138	0.0213	9.16e-08	14718	0.916	28.5447
GCST90274832	Programmed cell death 1 ligand 1 levels	rs7026097	A	T	0.0832	0.016	1.99e-07	12834	0.1779	27.04
GCST90274832	Programmed cell death 1 ligand 1 levels	rs7125631	T	C	-0.0609	0.0128	1.96e-06	14288	0.6543	22.6368
GCST90274832	Programmed cell death 1 ligand 1 levels	rs7945680	T	G	0.061	0.0114	8.75e-08	14728	0.5018	28.6319
GCST90274832	Programmed cell death 1 ligand 1 levels	rs7304709	T	C	0.0537	0.0117	4.44e-06	14727	0.5862	21.0657
GCST90274832	Programmed cell death 1 ligand 1 levels	rs7137828	T	C	-0.0622	0.0133	2.92e-06	11337	0.5235	21.8714
GCST90274832	Programmed cell death 1 ligand 1 levels	rs2283438	T	C	-0.0577	0.012	1.52e-06	14288	0.4351	23.1201
GCST90274832	Programmed cell death 1 ligand 1 levels	rs79045618	A	G	0.1619	0.0324	5.83e-07	10714	0.0521	24.9691
GCST90274833	Stem cell factor levels	rs78397068	T	C	0.1202	0.0233	2.49e-07	14288	0.9155	26.6132
GCST90274833	Stem cell factor levels	rs71644719	A	G	-0.1584	0.0345	4.4e-06	14727	0.0354	21.0801
GCST90274833	Stem cell factor levels	rs557933	A	C	-0.0553	0.0118	2.78e-06	14287	0.4647	21.9627
GCST90274833	Stem cell factor levels	rs11126305	A	G	-0.0567	0.0116	1.02e-06	14718	0.4624	23.8919
GCST90274833	Stem cell factor levels	rs573618345	T	G	0.2137	0.0434	8.48e-07	10894	0.9647	24.2454
GCST90274833	Stem cell factor levels	rs7664024	T	C	-0.0718	0.0153	2.69e-06	14288	0.185	22.0225
GCST90274833	Stem cell factor levels	rs186248365	A	G	-0.428	0.0907	2.37e-06	11538	0.9928	22.2676
GCST90274833	Stem cell factor levels	rs34813411	T	C	-0.1619	0.0339	1.79e-06	14717	0.0373	22.8084
GCST90274833	Stem cell factor levels	rs9264796	A	G	0.1407	0.0303	3.42e-06	12404	0.0716	21.5627
GCST90274833	Stem cell factor levels	rs705379	A	G	0.0789	0.012	4.87e-11	14288	0.4598	43.2306
GCST90274833	Stem cell factor levels	rs2133027	A	G	0.4722	0.1032	4.75e-06	8290	0.007	20.9359
GCST90274833	Stem cell factor levels	rs2980888	T	C	-0.0683	0.0126	5.94e-08	14735	0.2937	29.3833
GCST90274833	Stem cell factor levels	rs785900	T	C	0.0575	0.0118	1.1e-06	14288	0.4446	23.745
GCST90274833	Stem cell factor levels	rs2740488	A	C	0.1156	0.0133	3.57e-18	14732	0.7485	75.5462
GCST90274833	Stem cell factor levels	rs138854302	T	C	-0.1391	0.0205	1.16e-11	14736	0.0915	46.0412
GCST90274833	Stem cell factor levels	rs12378537	T	C	0.105	0.0219	1.63e-06	11337	0.1215	22.9874
GCST90274833	Stem cell factor levels	rs11199541	T	C	0.1548	0.0339	4.96e-06	14736	0.0334	20.8518
GCST90274833	Stem cell factor levels	rs72847212	T	C	-0.0721	0.015	1.53e-06	13659	0.7926	23.104
GCST90274833	Stem cell factor levels	rs10832027	A	G	-0.0568	0.012	2.21e-06	14734	0.6474	22.4044
GCST90274833	Stem cell factor levels	rs174535	T	C	-0.0735	0.0121	1.24e-09	14736	0.6459	36.8981
GCST90274833	Stem cell factor levels	rs10894669	A	C	-0.0606	0.0129	2.63e-06	14735	0.3129	22.0681
GCST90274833	Stem cell factor levels	rs11608458	T	C	-0.0707	0.0122	6.83e-09	14288	0.6366	33.583
GCST90274833	Stem cell factor levels	rs71431776	A	C	-0.0938	0.0192	1.03e-06	14714	0.1062	23.8673
GCST90274833	Stem cell factor levels	rs45617141	T	G	0.2803	0.0512	4.38e-08	12935	0.9812	29.9713
GCST90274833	Stem cell factor levels	rs2161465	A	T	-0.0715	0.0152	2.55e-06	11966	0.2479	22.1271
GCST90274833	Stem cell factor levels	rs12149545	A	G	0.1146	0.0123	1.2e-20	14736	0.3094	86.8079
GCST90274833	Stem cell factor levels	rs16942887	A	G	0.1658	0.0171	3.14e-22	14736	0.1303	94.0106
GCST90274833	Stem cell factor levels	rs151246947	A	G	0.2116	0.0453	3e-06	13224	0.0274	21.819
GCST90274833	Stem cell factor levels	rs11877350	A	G	0.0538	0.0117	4.26e-06	14728	0.4265	21.1443
GCST90274833	Stem cell factor levels	rs798893	C	G	0.095	0.0141	1.61e-11	14725	0.2138	45.3951
GCST90274833	Stem cell factor levels	rs146276488	A	G	0.2422	0.0516	2.68e-06	14728	0.0144	22.0317
GCST90274833	Stem cell factor levels	rs6073958	T	C	-0.2858	0.0144	1.16e-87	14730	0.8039	393.912
GCST90274833	Stem cell factor levels	rs2024570	T	C	-0.1985	0.0341	5.85e-09	14288	0.0394	33.8854
GCST90274833	Stem cell factor levels	rs139690	A	G	0.1104	0.024	4.22e-06	14734	0.9366	21.16
GCST90274834	SIR2-like protein 2 levels	rs138897138	A	G	0.104	0.0218	1.84e-06	14288	0.9138	22.759
GCST90274834	SIR2-like protein 2 levels	rs116198125	T	C	-0.1521	0.0329	3.78e-06	14727	0.9617	21.3731
GCST90274834	SIR2-like protein 2 levels	rs60459634	A	G	-0.1063	0.0229	3.45e-06	14288	0.0886	21.5474
GCST90274834	SIR2-like protein 2 levels	rs115455827	A	G	0.1277	0.0277	4.02e-06	14735	0.9506	21.2531
GCST90274834	SIR2-like protein 2 levels	rs7718478	A	T	0.0639	0.0138	3.65e-06	14288	0.7496	21.4409
GCST90274834	SIR2-like protein 2 levels	rs72883370	A	G	-0.3428	0.0737	3.3e-06	12737	0.989	21.6345
GCST90274834	SIR2-like protein 2 levels	rs1034059	A	G	0.076	0.0145	1.59e-07	14288	0.6981	27.4721
GCST90274834	SIR2-like protein 2 levels	rs12531843	C	G	-0.1286	0.0243	1.21e-07	12404	0.9177	28.0072
GCST90274834	SIR2-like protein 2 levels	rs147383134	T	C	0.2573	0.0551	3.02e-06	13801	0.9858	21.806
GCST90274834	SIR2-like protein 2 levels	rs11115639	A	C	-0.0841	0.0184	4.86e-06	14730	0.8864	20.8909
GCST90274834	SIR2-like protein 2 levels	rs77381020	T	C	0.0862	0.0184	2.8e-06	14288	0.8546	21.9472
GCST90274834	SIR2-like protein 2 levels	rs144373891	T	C	-0.5739	0.0515	7.69e-29	14736	0.0161	124.182
GCST90274834	SIR2-like protein 2 levels	rs12152184	A	G	0.0965	0.0208	3.49e-06	12402	0.885	21.5242
GCST90274835	Signaling lymphocytic activation molecule levels	rs141439288	A	G	0.0664	0.0138	1.5e-06	11757	0.542	23.1514
GCST90274835	Signaling lymphocytic activation molecule levels	rs12058421	A	C	-0.1256	0.0159	2.8e-15	14731	0.1616	62.4001
GCST90274835	Signaling lymphocytic activation molecule levels	rs60094514	T	C	0.2209	0.0162	2.45e-42	14732	0.8506	185.935
GCST90274835	Signaling lymphocytic activation molecule levels	rs13014154	A	G	-0.0612	0.0123	6.5e-07	14285	0.3695	24.7567
GCST90274835	Signaling lymphocytic activation molecule levels	rs192245879	A	G	0.3328	0.0655	3.76e-07	13799	0.989	25.8157
GCST90274835	Signaling lymphocytic activation molecule levels	rs1972433	A	C	0.066	0.0132	5.73e-07	11333	0.4501	25
GCST90274835	Signaling lymphocytic activation molecule levels	rs10212190	A	T	0.0727	0.0121	1.88e-09	14285	0.6151	36.0992
GCST90274835	Signaling lymphocytic activation molecule levels	rs3806818	A	G	0.0707	0.0153	3.82e-06	13853	0.1909	21.3529
GCST90274835	Signaling lymphocytic activation molecule levels	rs13147502	A	G	-0.0609	0.0127	1.62e-06	12843	0.5964	22.9947
GCST90274835	Signaling lymphocytic activation molecule levels	rs570025519	A	G	0.1321	0.0164	7.96e-16	10894	0.2395	64.8811
GCST90274835	Signaling lymphocytic activation molecule levels	rs114466578	A	G	0.1017	0.0168	1.42e-09	12733	0.796	36.6457
GCST90274835	Signaling lymphocytic activation molecule levels	rs7745783	T	C	-0.0589	0.0119	7.44e-07	14286	0.4969	24.4983
GCST90274835	Signaling lymphocytic activation molecule levels	rs2623960	T	C	0.0688	0.0143	1.5e-06	14286	0.2204	23.1475
GCST90274835	Signaling lymphocytic activation molecule levels	rs10499604	T	C	0.058	0.0125	3.48e-06	14730	0.3266	21.5296
GCST90274835	Signaling lymphocytic activation molecule levels	rs79348253	A	G	-0.1585	0.0295	7.75e-08	14719	0.0447	28.8679
GCST90274835	Signaling lymphocytic activation molecule levels	rs17720330	C	G	-0.1982	0.043	4.04e-06	14727	0.0213	21.2457
GCST90274835	Signaling lymphocytic activation molecule levels	rs2790462	T	C	-0.0747	0.0126	3.06e-09	14733	0.2977	35.148
GCST90274835	Signaling lymphocytic activation molecule levels	rs138657007	A	G	-0.2863	0.0577	6.98e-07	12790	0.0181	24.6202
GCST90274835	Signaling lymphocytic activation molecule levels	rs3184504	T	C	0.097	0.013	8.55e-14	11783	0.4758	55.6746
GCST90274835	Signaling lymphocytic activation molecule levels	rs11065264	T	G	0.0569	0.0123	3.73e-06	12848	0.5251	21.4
GCST90274835	Signaling lymphocytic activation molecule levels	rs111865527	T	C	0.2712	0.0569	1.88e-06	14244	0.9863	22.7172
GCST90274835	Signaling lymphocytic activation molecule levels	rs73231041	C	G	-0.2791	0.0598	3.05e-06	12735	0.0148	21.783
GCST90274835	Signaling lymphocytic activation molecule levels	rs112742549	T	C	0.2421	0.0506	1.71e-06	13499	0.9791	22.8923
GCST90274835	Signaling lymphocytic activation molecule levels	rs147616029	T	C	-0.0644	0.0128	4.87e-07	12850	0.3774	25.3135
GCST90274835	Signaling lymphocytic activation molecule levels	rs1609310	T	G	-0.0557	0.012	3.46e-06	14286	0.5136	21.5451
GCST90274835	Signaling lymphocytic activation molecule levels	rs56244095	A	C	0.1013	0.0156	8.38e-11	14286	0.2121	42.1667
GCST90274835	Signaling lymphocytic activation molecule levels	rs2725405	C	G	0.0894	0.0141	2.29e-10	10271	0.4462	40.201
GCST90274835	Signaling lymphocytic activation molecule levels	rs149092077	A	G	-0.3592	0.073	8.63e-07	11137	0.9888	24.2118
GCST90274835	Signaling lymphocytic activation molecule levels	rs35271532	A	G	-0.1486	0.0324	4.51e-06	14286	0.0449	21.0352
GCST90274835	Signaling lymphocytic activation molecule levels	rs3745163	A	C	0.0674	0.0145	3.35e-06	13669	0.2299	21.6065
GCST90274835	Signaling lymphocytic activation molecule levels	rs73151926	T	C	0.1063	0.0229	3.45e-06	14286	0.0805	21.5474
GCST90274836	Sulfotransferase 1A1 levels	rs1698742	T	C	-0.0984	0.0206	1.78e-06	11790	0.8775	22.8169
GCST90274836	Sulfotransferase 1A1 levels	rs2712255	A	G	0.0702	0.0147	1.79e-06	9849	0.466	22.8055
GCST90274836	Sulfotransferase 1A1 levels	rs710446	T	C	-0.0712	0.0135	1.33e-07	11793	0.599	27.8159
GCST90274836	Sulfotransferase 1A1 levels	rs149869672	T	C	-0.3184	0.0684	3.24e-06	10858	0.9871	21.6688
GCST90274836	Sulfotransferase 1A1 levels	rs371387526	A	C	0.1048	0.0214	9.72e-07	8817	0.8462	23.9825
GCST90274836	Sulfotransferase 1A1 levels	rs66530140	T	C	-0.1678	0.0136	5.64e-35	10913	0.4926	152.232
GCST90274836	Sulfotransferase 1A1 levels	rs2731674	T	G	-0.083	0.0152	4.75e-08	11790	0.2653	29.8173
GCST90274836	Sulfotransferase 1A1 levels	rs55793562	A	G	0.0924	0.0199	3.43e-06	11781	0.8711	21.5595
GCST90274836	Sulfotransferase 1A1 levels	rs2691531	T	C	-0.0645	0.0135	1.77e-06	11793	0.5986	22.8272
GCST90274836	Sulfotransferase 1A1 levels	rs7812322	T	C	-0.3483	0.0756	4.08e-06	10858	0.9898	21.2258
GCST90274836	Sulfotransferase 1A1 levels	rs2213907	A	G	-0.1504	0.0318	2.25e-06	11790	0.95	22.3687
GCST90274836	Sulfotransferase 1A1 levels	rs55939507	A	G	0.0768	0.0166	3.72e-06	9460	0.4768	21.4046
GCST90274836	Sulfotransferase 1A1 levels	rs77919742	T	C	-0.1433	0.0287	5.94e-07	11345	0.9287	24.9304
GCST90274836	Sulfotransferase 1A1 levels	rs76833948	A	T	0.134	0.0285	2.58e-06	11345	0.0644	22.1065
GCST90274836	Sulfotransferase 1A1 levels	rs72656644	C	G	0.1077	0.0224	1.52e-06	11345	0.8871	23.1172
GCST90274836	Sulfotransferase 1A1 levels	rs10842189	T	C	-0.08	0.0173	3.76e-06	11784	0.8156	21.3839
GCST90274836	Sulfotransferase 1A1 levels	rs9804965	A	C	-0.1927	0.0361	9.4e-08	9265	0.0662	28.4937
GCST90274836	Sulfotransferase 1A1 levels	rs703595	T	C	-0.0715	0.0147	1.15e-06	11789	0.2856	23.658
GCST90274836	Sulfotransferase 1A1 levels	rs232928	T	C	0.0622	0.0136	4.8e-06	11345	0.4128	20.9172
GCST90274836	Sulfotransferase 1A1 levels	rs11074902	A	G	0.0695	0.0139	5.73e-07	11345	0.561	25
GCST90274836	Sulfotransferase 1A1 levels	rs149278	T	C	-0.1882	0.0135	3.58e-44	11344	0.5314	194.344
GCST90274836	Sulfotransferase 1A1 levels	rs117222566	A	G	0.271	0.0581	3.1e-06	10403	0.9826	21.7564
GCST90274836	Sulfotransferase 1A1 levels	rs72643498	A	C	-0.18	0.0376	1.69e-06	11788	0.9587	22.9176
GCST90274837	STAM binding protein levels	rs111872246	A	G	0.2195	0.0425	2.41e-07	14248	0.0229	26.6742
GCST90274837	STAM binding protein levels	rs138897138	A	G	0.1085	0.0218	6.46e-07	14288	0.9138	24.7712
GCST90274837	STAM binding protein levels	rs116198125	T	C	-0.1484	0.0325	4.97e-06	14727	0.9619	20.8498
GCST90274837	STAM binding protein levels	rs1034059	A	G	0.0695	0.0145	1.64e-06	14288	0.698	22.9738
GCST90274837	STAM binding protein levels	rs12531843	C	G	-0.1251	0.0243	2.63e-07	12404	0.9177	26.5034
GCST90274837	STAM binding protein levels	rs200824954	T	G	0.1578	0.0339	3.24e-06	10894	0.0643	21.6678
GCST90274837	STAM binding protein levels	rs75610895	T	C	-0.1908	0.0394	1.28e-06	14730	0.0247	23.4512
GCST90274837	STAM binding protein levels	rs111581172	A	G	-0.1722	0.0352	9.98e-07	14736	0.0323	23.9321
GCST90274837	STAM binding protein levels	rs2280441	A	G	-0.1571	0.0309	3.69e-07	14735	0.0404	25.8485
GCST90274837	STAM binding protein levels	rs114302245	T	C	0.0876	0.0169	2.18e-07	10894	0.3579	26.868
GCST90274837	STAM binding protein levels	rs73327656	A	G	0.235	0.0512	4.44e-06	13801	0.0269	21.0667
GCST90274837	STAM binding protein levels	rs140656901	A	G	0.1288	0.0272	2.19e-06	13224	0.0724	22.423
GCST90274837	STAM binding protein levels	rs10426867	A	G	0.2031	0.0437	3.36e-06	12785	0.0246	21.6002
GCST90274837	STAM binding protein levels	rs12152184	A	G	0.0961	0.0208	3.83e-06	12402	0.8851	21.3462
GCST90274838	Transforming growth factor-alpha levels	rs78912149	C	G	-0.2692	0.056	1.53e-06	13798	0.9835	23.1086
GCST90274838	Transforming growth factor-alpha levels	rs72912115	A	T	0.137	0.0184	9.65e-14	14728	0.114	55.4377
GCST90274838	Transforming growth factor-alpha levels	rs34007466	A	G	-0.2684	0.05	7.96e-08	14733	0.0153	28.8154
GCST90274838	Transforming growth factor-alpha levels	rs11242125	A	C	-0.0761	0.0166	4.55e-06	9453	0.7246	21.0161
GCST90274838	Transforming growth factor-alpha levels	rs9262670	T	C	0.0717	0.0146	9.06e-07	12842	0.2343	24.1175
GCST90274838	Transforming growth factor-alpha levels	rs1963491	C	G	0.1081	0.023	2.6e-06	11334	0.905	22.09
GCST90274838	Transforming growth factor-alpha levels	rs34630685	C	G	0.1678	0.0361	3.35e-06	14285	0.9681	21.6058
GCST90274838	Transforming growth factor-alpha levels	rs74130123	T	C	-0.2601	0.0508	3.05e-07	14733	0.9817	26.2152
GCST90274838	Transforming growth factor-alpha levels	rs4934441	A	G	-0.095	0.0198	1.6e-06	11780	0.1322	23.0206
GCST90274838	Transforming growth factor-alpha levels	rs12270510	T	C	0.0959	0.019	4.48e-07	14731	0.1107	25.4759
GCST90274838	Transforming growth factor-alpha levels	rs653178	T	C	-0.0708	0.0131	6.5e-08	11782	0.5228	29.2095
GCST90274838	Transforming growth factor-alpha levels	rs3859189	A	G	0.0655	0.0116	1.64e-08	14726	0.5369	31.8835
GCST90274838	Transforming growth factor-alpha levels	rs111613293	A	T	-0.0581	0.0122	1.91e-06	14285	0.4071	22.6795
GCST90274838	Transforming growth factor-alpha levels	rs78464136	A	T	0.143	0.0307	3.19e-06	14285	0.9552	21.6968
GCST90274838	Transforming growth factor-alpha levels	rs149146289	A	G	0.2856	0.0569	5.19e-07	14285	0.9866	25.1937
GCST90274839	Tumor necrosis factor levels	rs12328100	A	G	-0.0649	0.013	5.97e-07	11784	0.478	24.9231
GCST90274839	Tumor necrosis factor levels	rs333835	A	T	0.1289	0.0254	3.88e-07	11337	0.9163	25.7536
GCST90274839	Tumor necrosis factor levels	rs7621032	T	C	0.0674	0.0135	5.96e-07	11337	0.4514	24.926
GCST90274839	Tumor necrosis factor levels	rs537908127	T	C	0.246	0.0472	1.87e-07	9243	0.0296	27.1635
GCST90274839	Tumor necrosis factor levels	rs4835254	T	C	-0.1517	0.031	9.9e-07	11770	0.9506	23.9468
GCST90274839	Tumor necrosis factor levels	rs867063	T	C	0.1175	0.0255	4.07e-06	11337	0.078	21.2322
GCST90274839	Tumor necrosis factor levels	rs138684734	A	G	0.2512	0.0533	2.44e-06	10850	0.9796	22.2119
GCST90274839	Tumor necrosis factor levels	rs117427219	A	G	-0.3062	0.0629	1.13e-06	10850	0.0173	23.6979
GCST90274839	Tumor necrosis factor levels	rs7806921	T	C	-0.0606	0.0131	3.73e-06	11778	0.5366	21.3995
GCST90274839	Tumor necrosis factor levels	rs148560093	A	G	-0.298	0.0646	3.97e-06	9984	0.9824	21.2798
GCST90274839	Tumor necrosis factor levels	rs12354434	A	G	-0.1207	0.0247	1.03e-06	11337	0.0885	23.8792
GCST90274839	Tumor necrosis factor levels	rs1377015	A	G	-0.0653	0.0142	4.25e-06	11782	0.2861	21.147
GCST90274839	Tumor necrosis factor levels	rs141295666	T	C	0.3405	0.066	2.48e-07	11337	0.0132	26.6162
GCST90274839	Tumor necrosis factor levels	rs1266163	A	T	0.1372	0.0288	1.9e-06	11337	0.0615	22.6946
GCST90274839	Tumor necrosis factor levels	rs9913313	T	C	-0.0836	0.0183	4.92e-06	7957	0.344	20.8694
GCST90274839	Tumor necrosis factor levels	rs12975019	C	G	-0.1127	0.0226	6.14e-07	10278	0.8939	24.8674
GCST90274839	Tumor necrosis factor levels	rs6138961	C	G	0.51	0.1077	2.19e-06	7308	0.0088	22.4238
GCST90274839	Tumor necrosis factor levels	rs9614693	T	C	0.0826	0.0177	3.06e-06	11763	0.1679	21.7778
GCST90274840	TNF-beta levels	rs77897196	T	C	-0.1917	0.041	2.93e-06	11792	0.9711	21.8613
GCST90274840	TNF-beta levels	rs12743015	C	G	-0.1918	0.0403	1.94e-06	11784	0.029	22.651
GCST90274840	TNF-beta levels	rs7583622	A	G	0.0748	0.0161	3.38e-06	11769	0.2098	21.585
GCST90274840	TNF-beta levels	rs112317147	T	C	-0.1441	0.0309	3.11e-06	11344	0.0534	21.7476
GCST90274840	TNF-beta levels	rs16852556	T	C	0.1514	0.0317	1.79e-06	11344	0.0511	22.8104
GCST90274840	TNF-beta levels	rs192303297	T	C	-0.3872	0.0842	4.25e-06	7843	0.0118	21.1469
GCST90274840	TNF-beta levels	rs113244922	T	C	0.2324	0.0499	3.2e-06	10470	0.0237	21.6906
GCST90274840	TNF-beta levels	rs114250919	T	C	0.2469	0.049	4.69e-07	11305	0.9743	25.3893
GCST90274840	TNF-beta levels	rs76913603	A	G	-0.1741	0.0379	4.36e-06	11782	0.967	21.1018
GCST90274840	TNF-beta levels	rs72841573	T	C	0.2813	0.056	5.08e-07	11792	0.9837	25.2327
GCST90274840	TNF-beta levels	rs2074475	T	C	0.2308	0.0421	4.2e-08	11792	0.9618	30.0544
GCST90274840	TNF-beta levels	rs2523882	T	C	-0.1991	0.0144	1.77e-43	11792	0.2883	191.169
GCST90274840	TNF-beta levels	rs75105185	A	G	0.147	0.03	9.58e-07	9906	0.1212	24.01
GCST90274840	TNF-beta levels	rs2844500	T	C	-0.6283	0.0196	1e-200	11791	0.116	1027.59
GCST90274840	TNF-beta levels	rs542608643	T	C	-0.3554	0.0467	2.74e-14	8387	0.0294	57.9163
GCST90274840	TNF-beta levels	rs191018606	T	C	0.1216	0.0223	4.96e-08	7523	0.3349	29.7343
GCST90274840	TNF-beta levels	rs74363807	T	C	0.2496	0.0532	2.71e-06	11344	0.0218	22.0123
GCST90274840	TNF-beta levels	rs138471526	T	C	-0.3418	0.0735	3.31e-06	9983	0.0137	21.6257
GCST90274840	TNF-beta levels	rs139511528	A	G	-0.2485	0.0521	1.85e-06	10280	0.0294	22.7498
GCST90274840	TNF-beta levels	rs2364485	A	C	0.1759	0.0189	1.32e-20	11344	0.1645	86.618
GCST90274840	TNF-beta levels	rs147423408	A	G	0.1732	0.035	7.48e-07	11344	0.0415	24.4884
GCST90274840	TNF-beta levels	rs7310615	C	G	0.1356	0.0134	4.53e-24	11344	0.4758	102.402
GCST90274840	TNF-beta levels	rs537860389	C	G	-0.229	0.0491	3.1e-06	9240	0.9731	21.7524
GCST90274840	TNF-beta levels	rs143019966	T	C	0.2122	0.0451	2.54e-06	10913	0.9751	22.138
GCST90274840	TNF-beta levels	rs12883833	A	G	-0.1252	0.0259	1.34e-06	9259	0.0934	23.3673
GCST90274840	TNF-beta levels	rs28700215	T	C	-0.0626	0.0136	4.17e-06	11344	0.5824	21.1871
GCST90274840	TNF-beta levels	rs55914821	A	G	0.0748	0.0159	2.55e-06	11344	0.7583	22.1314
GCST90274841	Tumor necrosis factor receptor superfamily member 9 levels	rs1776354	A	G	-0.1301	0.013	1.41e-23	11783	0.5203	100.154
GCST90274841	Tumor necrosis factor receptor superfamily member 9 levels	rs10178845	A	G	-0.0682	0.0144	2.18e-06	11765	0.3043	22.4307
GCST90274841	Tumor necrosis factor receptor superfamily member 9 levels	rs2579649	A	C	-0.0968	0.0199	1.15e-06	11336	0.1322	23.6616
GCST90274841	Tumor necrosis factor receptor superfamily member 9 levels	rs150949259	A	G	0.375	0.0809	3.56e-06	8674	0.0104	21.4865
GCST90274841	Tumor necrosis factor receptor superfamily member 9 levels	rs140214797	T	G	0.2317	0.0504	4.28e-06	11769	0.9796	21.1345
GCST90274841	Tumor necrosis factor receptor superfamily member 9 levels	rs72964492	A	C	0.3111	0.065	1.7e-06	9983	0.9869	22.9073
GCST90274841	Tumor necrosis factor receptor superfamily member 9 levels	rs7737635	A	G	0.0924	0.0201	4.29e-06	9453	0.1947	21.1325
GCST90274841	Tumor necrosis factor receptor superfamily member 9 levels	rs75246422	T	C	-0.0982	0.0203	1.32e-06	11784	0.1231	23.4008
GCST90274841	Tumor necrosis factor receptor superfamily member 9 levels	rs4976685	A	G	-0.0693	0.0139	6.18e-07	11763	0.6695	24.8563
GCST90274841	Tumor necrosis factor receptor superfamily member 9 levels	rs2854008	A	G	0.0926	0.0149	5.14e-10	11784	0.2629	38.6233
GCST90274841	Tumor necrosis factor receptor superfamily member 9 levels	rs146380867	A	G	0.3742	0.0814	4.29e-06	10849	0.0105	21.1329
GCST90274841	Tumor necrosis factor receptor superfamily member 9 levels	rs10101219	C	G	-0.4015	0.0847	2.13e-06	9540	0.9895	22.4701
GCST90274841	Tumor necrosis factor receptor superfamily member 9 levels	rs1846520	A	G	-0.1626	0.0313	2.05e-07	11782	0.9533	26.9869
GCST90274841	Tumor necrosis factor receptor superfamily member 9 levels	rs7858310	A	G	0.0707	0.0152	3.3e-06	11336	0.7165	21.6347
GCST90274841	Tumor necrosis factor receptor superfamily member 9 levels	rs11202989	T	C	-0.0995	0.0212	2.69e-06	11336	0.1219	22.028
GCST90274841	Tumor necrosis factor receptor superfamily member 9 levels	rs72850206	A	T	-0.1438	0.0281	3.1e-07	11336	0.0736	26.1882
GCST90274841	Tumor necrosis factor receptor superfamily member 9 levels	rs9669611	T	C	0.0703	0.015	2.78e-06	11783	0.2853	21.9648
GCST90274841	Tumor necrosis factor receptor superfamily member 9 levels	rs12227836	A	G	-0.0669	0.014	1.77e-06	11336	0.3517	22.8347
GCST90274841	Tumor necrosis factor receptor superfamily member 9 levels	rs3184504	T	C	0.0681	0.013	1.62e-07	11784	0.476	27.4415
GCST90274841	Tumor necrosis factor receptor superfamily member 9 levels	rs10744409	A	G	0.064	0.0131	1.03e-06	11764	0.4447	23.8681
GCST90274841	Tumor necrosis factor receptor superfamily member 9 levels	rs76428106	T	C	-0.2714	0.0593	4.72e-06	10849	0.9828	20.9464
GCST90274841	Tumor necrosis factor receptor superfamily member 9 levels	rs143274881	A	T	-0.3325	0.0719	3.76e-06	9353	0.9767	21.3858
GCST90274841	Tumor necrosis factor receptor superfamily member 9 levels	rs12874404	A	G	-0.1402	0.0296	2.17e-06	11336	0.9406	22.4343
GCST90274841	Tumor necrosis factor receptor superfamily member 9 levels	rs8005108	C	G	0.0889	0.0182	1.04e-06	9453	0.2828	23.8595
GCST90274841	Tumor necrosis factor receptor superfamily member 9 levels	rs57700441	C	G	-0.1155	0.0228	4.07e-07	11773	0.901	25.6622
GCST90274841	Tumor necrosis factor receptor superfamily member 9 levels	rs118083884	A	G	0.3284	0.0668	8.83e-07	9785	0.019	24.1687
GCST90274841	Tumor necrosis factor receptor superfamily member 9 levels	rs1645331	C	G	0.097	0.0206	2.49e-06	9033	0.8419	22.1722
GCST90274841	Tumor necrosis factor receptor superfamily member 9 levels	rs192538756	A	T	0.1189	0.0242	8.96e-07	9453	0.8742	24.1398
GCST90274842	Tumor necrosis factor ligand superfamily member 14 levels	rs10211598	T	C	-0.0628	0.0137	4.56e-06	11770	0.6354	21.0125
GCST90274842	Tumor necrosis factor ligand superfamily member 14 levels	rs7688836	A	G	-0.0818	0.0166	8.32e-07	11791	0.2019	24.2823
GCST90274842	Tumor necrosis factor ligand superfamily member 14 levels	rs147119146	A	C	-0.2421	0.0498	1.17e-06	11788	0.0299	23.6337
GCST90274842	Tumor necrosis factor ligand superfamily member 14 levels	rs76778362	C	G	-0.2117	0.043	8.51e-07	11791	0.0273	24.2384
GCST90274842	Tumor necrosis factor ligand superfamily member 14 levels	rs11950562	A	C	0.0785	0.0132	2.73e-09	11793	0.5494	35.3664
GCST90274842	Tumor necrosis factor ligand superfamily member 14 levels	rs9295562	T	C	-0.0651	0.0141	3.89e-06	11771	0.3144	21.3169
GCST90274842	Tumor necrosis factor ligand superfamily member 14 levels	rs115950744	A	G	-0.2574	0.0506	3.64e-07	11302	0.0213	25.8771
GCST90274842	Tumor necrosis factor ligand superfamily member 14 levels	rs117442125	A	T	0.1692	0.0364	3.35e-06	11345	0.9583	21.6072
GCST90274842	Tumor necrosis factor ligand superfamily member 14 levels	rs78336300	A	C	0.2392	0.0522	4.6e-06	10917	0.0209	20.9982
GCST90274842	Tumor necrosis factor ligand superfamily member 14 levels	rs117720118	T	G	-0.1456	0.0303	1.55e-06	11773	0.0551	23.0907
GCST90274842	Tumor necrosis factor ligand superfamily member 14 levels	rs79233212	A	G	-0.2358	0.0506	3.16e-06	11345	0.023	21.7163
GCST90274842	Tumor necrosis factor ligand superfamily member 14 levels	rs59801342	A	G	0.229	0.0497	4.07e-06	10721	0.024	21.2304
GCST90274842	Tumor necrosis factor ligand superfamily member 14 levels	rs79791117	T	C	-0.2336	0.0511	4.84e-06	10903	0.9787	20.898
GCST90274842	Tumor necrosis factor ligand superfamily member 14 levels	rs1461044	T	C	-0.1519	0.0316	1.53e-06	11792	0.0635	23.1069
GCST90274842	Tumor necrosis factor ligand superfamily member 14 levels	rs11105725	T	C	-0.0683	0.0147	3.38e-06	11345	0.3338	21.5877
GCST90274842	Tumor necrosis factor ligand superfamily member 14 levels	rs4772260	T	C	0.0619	0.0135	4.54e-06	11790	0.5736	21.0239
GCST90274842	Tumor necrosis factor ligand superfamily member 14 levels	rs184708984	T	C	-0.6334	0.1109	1.12e-08	6942	0.0083	32.6207
GCST90274842	Tumor necrosis factor ligand superfamily member 14 levels	rs74600570	T	C	-0.2255	0.0472	1.77e-06	11778	0.0287	22.8249
GCST90274842	Tumor necrosis factor ligand superfamily member 14 levels	rs2738591	T	C	-0.063	0.0133	2.17e-06	11789	0.5474	22.4377
GCST90274842	Tumor necrosis factor ligand superfamily member 14 levels	rs9961731	A	G	0.1048	0.0208	4.69e-07	9461	0.1883	25.3861
GCST90274842	Tumor necrosis factor ligand superfamily member 14 levels	rs34925583	C	G	-0.0698	0.0152	4.39e-06	11345	0.2595	21.0874
GCST90274842	Tumor necrosis factor ligand superfamily member 14 levels	rs9962377	T	C	-0.0905	0.0186	1.14e-06	11793	0.1483	23.674
GCST90274842	Tumor necrosis factor ligand superfamily member 14 levels	rs11085155	A	G	-0.0811	0.0176	4.07e-06	11774	0.1772	21.2332
GCST90274842	Tumor necrosis factor ligand superfamily member 14 levels	rs344560	T	C	-0.4894	0.0273	7.29e-72	11793	0.0625	321.368
GCST90274842	Tumor necrosis factor ligand superfamily member 14 levels	rs11569551	A	G	0.2584	0.0327	2.74e-15	11793	0.0429	62.4438
GCST90274842	Tumor necrosis factor ligand superfamily member 14 levels	rs76688046	T	C	0.1032	0.0215	1.59e-06	7942	0.8112	23.04
GCST90274843	TNF-related apoptosis-inducing ligand levels	rs16840522	T	C	-0.1191	0.0147	5.4e-16	14725	0.8073	65.6431
GCST90274843	TNF-related apoptosis-inducing ligand levels	rs2138380	A	G	0.0882	0.0182	1.26e-06	13239	0.8717	23.4852
GCST90274843	TNF-related apoptosis-inducing ligand levels	rs368805685	A	G	-0.2297	0.0501	4.54e-06	11760	0.0323	21.0207
GCST90274843	TNF-related apoptosis-inducing ligand levels	rs28424593	A	T	-0.1311	0.0279	2.62e-06	14722	0.9501	22.0799
GCST90274843	TNF-related apoptosis-inducing ligand levels	rs490342	T	G	0.1252	0.02	3.85e-10	13228	0.1051	39.1876
GCST90274843	TNF-related apoptosis-inducing ligand levels	rs574044675	A	C	0.5818	0.0399	3.69e-48	13173	0.9715	212.619
GCST90274843	TNF-related apoptosis-inducing ligand levels	rs5030044	A	G	0.285	0.0187	1.9e-52	14287	0.886	232.277
GCST90274843	TNF-related apoptosis-inducing ligand levels	rs146922303	T	C	0.1622	0.0347	2.95e-06	14727	0.0376	21.8496
GCST90274843	TNF-related apoptosis-inducing ligand levels	rs142889372	C	G	-0.2835	0.0606	2.89e-06	14238	0.0106	21.8857
GCST90274843	TNF-related apoptosis-inducing ligand levels	rs145386370	T	G	0.2641	0.0535	7.96e-07	13386	0.019	24.3685
GCST90274843	TNF-related apoptosis-inducing ligand levels	rs17779404	T	G	0.0674	0.0138	1.04e-06	14723	0.7733	23.854
GCST90274843	TNF-related apoptosis-inducing ligand levels	rs114597610	T	C	-0.26	0.0564	4.03e-06	14735	0.0161	21.2514
GCST90274843	TNF-related apoptosis-inducing ligand levels	rs111257277	A	G	0.189	0.037	3.25e-07	14729	0.9721	26.0928
GCST90274843	TNF-related apoptosis-inducing ligand levels	rs1892247	A	G	-0.0756	0.0158	1.71e-06	14719	0.1589	22.8944
GCST90274843	TNF-related apoptosis-inducing ligand levels	rs140862652	A	C	0.1342	0.0265	4.1e-07	14287	0.063	25.6456
GCST90274843	TNF-related apoptosis-inducing ligand levels	rs2894910	T	C	0.0807	0.0175	4e-06	9830	0.5094	21.2653
GCST90274843	TNF-related apoptosis-inducing ligand levels	rs1065657	A	G	0.0655	0.0118	2.84e-08	14287	0.4536	30.8119
GCST90274843	TNF-related apoptosis-inducing ligand levels	rs6969337	T	C	0.1823	0.038	1.61e-06	11336	0.9624	23.0147
GCST90274843	TNF-related apoptosis-inducing ligand levels	rs141011299	A	G	-0.5024	0.1076	3.02e-06	9812	0.0051	21.8009
GCST90274843	TNF-related apoptosis-inducing ligand levels	rs2418781	T	G	-0.1452	0.0316	4.33e-06	14287	0.0401	21.1134
GCST90274843	TNF-related apoptosis-inducing ligand levels	rs174533	A	G	0.0787	0.0121	7.81e-11	14732	0.3509	42.3037
GCST90274843	TNF-related apoptosis-inducing ligand levels	rs180941492	A	G	-0.244	0.0491	6.71e-07	13800	0.0227	24.6954
GCST90274843	TNF-related apoptosis-inducing ligand levels	rs10745981	A	T	-0.0881	0.0185	1.92e-06	12850	0.8739	22.6782
GCST90274843	TNF-related apoptosis-inducing ligand levels	rs28929474	T	C	0.6692	0.044	3.08e-52	14735	0.0205	231.316
GCST90274843	TNF-related apoptosis-inducing ligand levels	rs2113173	T	C	0.0691	0.0145	1.88e-06	14287	0.2543	22.7102
GCST90274843	TNF-related apoptosis-inducing ligand levels	rs77303550	T	C	-0.0724	0.0146	7.09e-07	14728	0.1946	24.5907
GCST90274843	TNF-related apoptosis-inducing ligand levels	rs8178824	T	C	0.2575	0.037	3.42e-12	14735	0.029	48.4341
GCST90274843	TNF-related apoptosis-inducing ligand levels	rs654488	A	T	-0.0894	0.0115	7.61e-15	14735	0.4593	60.4337
GCST90274843	TNF-related apoptosis-inducing ligand levels	rs4760	A	G	0.3554	0.0163	2.14e-105	14287	0.8425	475.401
GCST90274844	TNF-related activation-induced cytokine levels	rs72636362	A	G	0.302	0.0635	1.98e-06	11728	0.9818	22.6186
GCST90274844	TNF-related activation-induced cytokine levels	rs34221978	A	G	0.167	0.0344	1.21e-06	14734	0.0349	23.5676
GCST90274844	TNF-related activation-induced cytokine levels	rs72781813	T	G	0.2368	0.0486	1.1e-06	14735	0.9817	23.7406
GCST90274844	TNF-related activation-induced cytokine levels	rs113835939	A	C	-0.1939	0.0416	3.15e-06	14732	0.976	21.7255
GCST90274844	TNF-related activation-induced cytokine levels	rs76488966	T	G	-0.1719	0.0366	2.64e-06	14720	0.9693	22.0592
GCST90274844	TNF-related activation-induced cytokine levels	rs201831835	A	C	0.1377	0.0285	1.35e-06	10894	0.9227	23.3442
GCST90274844	TNF-related activation-induced cytokine levels	rs77980965	T	C	-0.2976	0.0641	3.44e-06	11337	0.9853	21.5551
GCST90274844	TNF-related activation-induced cytokine levels	rs79287178	A	G	-0.4987	0.0343	6.82e-48	14719	0.0334	211.393
GCST90274844	TNF-related activation-induced cytokine levels	rs11713634	A	G	-0.0978	0.015	7.03e-11	11336	0.2943	42.5104
GCST90274844	TNF-related activation-induced cytokine levels	rs181906998	A	T	-0.1043	0.0211	7.69e-07	9987	0.7203	24.4345
GCST90274844	TNF-related activation-induced cytokine levels	rs4365726	A	G	-0.0777	0.0166	2.86e-06	14287	0.1504	21.9092
GCST90274844	TNF-related activation-induced cytokine levels	rs150011668	T	C	-0.1376	0.0281	9.74e-07	11538	0.9058	23.9786
GCST90274844	TNF-related activation-induced cytokine levels	rs150128402	A	G	0.2386	0.0459	2.01e-07	14736	0.9763	27.0219
GCST90274844	TNF-related activation-induced cytokine levels	rs1432791	T	C	-0.0549	0.0118	3.28e-06	14288	0.4357	21.6462
GCST90274844	TNF-related activation-induced cytokine levels	rs17221073	C	G	0.2646	0.0498	1.08e-07	13801	0.018	28.2307
GCST90274844	TNF-related activation-induced cytokine levels	rs6932751	A	G	0.054	0.0116	3.24e-06	14730	0.5245	21.6706
GCST90274844	TNF-related activation-induced cytokine levels	rs1273754	T	C	-0.2296	0.0503	5e-06	10850	0.9805	20.8357
GCST90274844	TNF-related activation-induced cytokine levels	rs3801000	A	G	0.0686	0.013	1.31e-07	14288	0.2872	27.8459
GCST90274844	TNF-related activation-induced cytokine levels	rs17302	T	G	-0.0625	0.013	1.53e-06	14288	0.2875	23.1139
GCST90274844	TNF-related activation-induced cytokine levels	rs2975421	T	G	-0.078	0.017	4.47e-06	14288	0.8529	21.0519
GCST90274844	TNF-related activation-induced cytokine levels	rs62501135	A	G	-0.1532	0.0148	4.13e-25	14288	0.2051	107.15
GCST90274844	TNF-related activation-induced cytokine levels	rs183217699	C	G	-0.1254	0.0272	4.02e-06	12852	0.9313	21.2548
GCST90274844	TNF-related activation-induced cytokine levels	rs1839438	T	G	-0.0678	0.0143	2.12e-06	10894	0.6393	22.4795
GCST90274844	TNF-related activation-induced cytokine levels	rs2468187	T	C	-0.1618	0.0118	8.62e-43	14735	0.4162	188.015
GCST90274844	TNF-related activation-induced cytokine levels	rs5001566	A	T	0.1215	0.0265	4.54e-06	11982	0.0705	21.0214
GCST90274844	TNF-related activation-induced cytokine levels	rs1426506	T	C	0.07	0.0148	2.25e-06	14729	0.8063	22.3703
GCST90274844	TNF-related activation-induced cytokine levels	rs78045189	C	G	-0.0695	0.0151	4.17e-06	11760	0.3443	21.1844
GCST90274844	TNF-related activation-induced cytokine levels	rs75991751	T	G	-0.2685	0.0539	6.31e-07	13422	0.9818	24.8148
GCST90274844	TNF-related activation-induced cytokine levels	rs4512994	A	C	0.1172	0.0116	5.33e-24	14736	0.4634	102.08
GCST90274844	TNF-related activation-induced cytokine levels	rs4334157	T	C	-0.1684	0.0356	2.24e-06	14736	0.0319	22.3761
GCST90274844	TNF-related activation-induced cytokine levels	rs704	A	G	-0.1085	0.0116	8.48e-21	14736	0.4755	87.487
GCST90274844	TNF-related activation-induced cytokine levels	rs150416959	C	G	0.1462	0.0315	3.46e-06	13224	0.0491	21.5414
GCST90274844	TNF-related activation-induced cytokine levels	rs117113213	A	G	-0.1646	0.03	4.1e-08	14723	0.0498	30.1035
GCST90274844	TNF-related activation-induced cytokine levels	rs6063153	T	C	0.0636	0.0126	4.47e-07	14287	0.3364	25.4785
GCST90274845	Thymic stromal lymphopoietin levels	rs7550374	C	G	-0.0928	0.0187	6.96e-07	11345	0.8143	24.6271
GCST90274845	Thymic stromal lymphopoietin levels	rs12472785	C	G	-0.074	0.0153	1.32e-06	11792	0.758	23.3927
GCST90274845	Thymic stromal lymphopoietin levels	rs13414099	T	C	-0.0834	0.0178	2.79e-06	7943	0.4567	21.9529
GCST90274845	Thymic stromal lymphopoietin levels	rs4724126	T	G	0.0846	0.0152	2.61e-08	11344	0.2624	30.978
GCST90274845	Thymic stromal lymphopoietin levels	rs75129390	A	T	0.0743	0.0158	2.57e-06	8817	0.632	22.1138
GCST90274845	Thymic stromal lymphopoietin levels	rs72652144	A	G	0.1629	0.0345	2.34e-06	11782	0.9535	22.2948
GCST90274845	Thymic stromal lymphopoietin levels	rs112206094	A	T	-0.0934	0.0201	3.37e-06	11792	0.1258	21.5924
GCST90274845	Thymic stromal lymphopoietin levels	rs117095006	A	G	-0.1569	0.0338	3.45e-06	11345	0.0499	21.5483
GCST90274845	Thymic stromal lymphopoietin levels	rs72811179	T	C	-0.2956	0.063	2.7e-06	11345	0.0141	22.0155
GCST90274845	Thymic stromal lymphopoietin levels	rs145111430	A	G	0.2674	0.0575	3.31e-06	11345	0.9812	21.6265
GCST90274845	Thymic stromal lymphopoietin levels	rs190906347	A	C	0.3219	0.066	1.08e-06	10858	0.0132	23.7878
GCST90274845	Thymic stromal lymphopoietin levels	rs140886020	A	G	0.1619	0.0351	3.98e-06	11786	0.0381	21.2755
GCST90274845	Thymic stromal lymphopoietin levels	rs12448125	T	G	0.1784	0.0367	1.17e-06	11792	0.0353	23.6297
GCST90274845	Thymic stromal lymphopoietin levels	rs118119134	A	G	-0.4423	0.0943	2.73e-06	8576	0.0096	21.9994
GCST90274845	Thymic stromal lymphopoietin levels	rs7406537	A	G	-0.0643	0.0139	3.73e-06	11149	0.4553	21.3989
GCST90274845	Thymic stromal lymphopoietin levels	rs185922111	A	G	0.3618	0.0747	1.28e-06	10858	0.9877	23.4583
GCST90274845	Thymic stromal lymphopoietin levels	rs577897343	T	C	0.1348	0.0294	4.54e-06	7943	0.8892	21.0225
GCST90274846	Tumor necrosis factor ligand superfamily member 12 levels	rs587680479	A	C	0.2346	0.0505	3.39e-06	9830	0.9586	21.5811
GCST90274846	Tumor necrosis factor ligand superfamily member 12 levels	rs12145644	A	T	-0.0727	0.0141	2.52e-07	14287	0.2484	26.5846
GCST90274846	Tumor necrosis factor ligand superfamily member 12 levels	rs2738752	A	G	-0.0591	0.0129	4.62e-06	12848	0.6653	20.9892
GCST90274846	Tumor necrosis factor ligand superfamily member 12 levels	rs12726054	A	G	0.109	0.0228	1.75e-06	14721	0.0734	22.8551
GCST90274846	Tumor necrosis factor ligand superfamily member 12 levels	rs2163333	A	G	0.1404	0.0273	2.71e-07	14719	0.9522	26.449
GCST90274846	Tumor necrosis factor ligand superfamily member 12 levels	rs201620545	A	G	-0.0849	0.0168	4.34e-07	11327	0.8184	25.5386
GCST90274846	Tumor necrosis factor ligand superfamily member 12 levels	rs826688	A	T	-0.0592	0.0125	2.18e-06	12835	0.3965	22.4297
GCST90274846	Tumor necrosis factor ligand superfamily member 12 levels	rs3821473	A	G	-0.0622	0.0136	4.8e-06	14736	0.2327	20.9172
GCST90274846	Tumor necrosis factor ligand superfamily member 12 levels	rs73133996	C	G	0.0812	0.012	1.32e-11	14288	0.4558	45.7878
GCST90274846	Tumor necrosis factor ligand superfamily member 12 levels	rs1965399	A	G	-0.1312	0.028	2.79e-06	14736	0.9544	21.9559
GCST90274846	Tumor necrosis factor ligand superfamily member 12 levels	rs9842051	C	G	0.1192	0.014	1.68e-17	14288	0.748	72.4931
GCST90274846	Tumor necrosis factor ligand superfamily member 12 levels	rs78254232	T	C	-0.2108	0.0456	3.79e-06	14248	0.9813	21.3703
GCST90274846	Tumor necrosis factor ligand superfamily member 12 levels	rs13107325	T	C	0.2027	0.0236	8.77e-18	14733	0.0696	73.7706
GCST90274846	Tumor necrosis factor ligand superfamily member 12 levels	rs11738159	T	C	0.0577	0.0119	1.24e-06	14288	0.4339	23.5103
GCST90274846	Tumor necrosis factor ligand superfamily member 12 levels	rs575752535	T	C	-0.2262	0.0471	1.57e-06	10894	0.025	23.0645
GCST90274846	Tumor necrosis factor ligand superfamily member 12 levels	rs16879825	A	G	-0.2027	0.0438	3.69e-06	11784	0.9577	21.417
GCST90274846	Tumor necrosis factor ligand superfamily member 12 levels	rs11136339	T	C	0.0613	0.0122	5.05e-07	13664	0.388	25.2465
GCST90274846	Tumor necrosis factor ligand superfamily member 12 levels	rs56023600	T	C	-0.0856	0.0186	4.18e-06	14287	0.8764	21.1798
GCST90274846	Tumor necrosis factor ligand superfamily member 12 levels	rs7019909	T	C	-0.0897	0.0193	3.36e-06	14288	0.1102	21.6008
GCST90274846	Tumor necrosis factor ligand superfamily member 12 levels	rs579459	T	C	0.1098	0.0157	2.68e-12	11785	0.7888	48.9109
GCST90274846	Tumor necrosis factor ligand superfamily member 12 levels	rs201375822	T	C	0.1082	0.0193	2.07e-08	10692	0.2616	31.4297
GCST90274846	Tumor necrosis factor ligand superfamily member 12 levels	rs111641307	C	G	-0.401	0.0871	4.15e-06	10446	0.9859	21.1959
GCST90274846	Tumor necrosis factor ligand superfamily member 12 levels	rs76047473	T	C	0.1318	0.0286	4.06e-06	14718	0.0482	21.2373
GCST90274846	Tumor necrosis factor ligand superfamily member 12 levels	rs10831650	A	G	0.0692	0.0125	3.09e-08	14288	0.3558	30.6473
GCST90274846	Tumor necrosis factor ligand superfamily member 12 levels	rs58743186	A	G	-0.0717	0.0154	3.23e-06	12818	0.1931	21.6769
GCST90274846	Tumor necrosis factor ligand superfamily member 12 levels	rs73590361	T	C	-0.0744	0.0161	3.82e-06	14726	0.1517	21.3547
GCST90274846	Tumor necrosis factor ligand superfamily member 12 levels	rs117550445	C	G	-0.1855	0.0377	8.64e-07	14721	0.9706	24.2106
GCST90274846	Tumor necrosis factor ligand superfamily member 12 levels	rs4882710	T	C	0.0666	0.0131	3.7e-07	14288	0.3457	25.8467
GCST90274846	Tumor necrosis factor ligand superfamily member 12 levels	rs552941568	A	C	0.1015	0.0218	3.22e-06	10894	0.1166	21.678
GCST90274846	Tumor necrosis factor ligand superfamily member 12 levels	rs34790908	T	C	0.211	0.0129	3.9e-60	14732	0.2563	267.538
GCST90274846	Tumor necrosis factor ligand superfamily member 12 levels	rs7503751	A	G	-0.1386	0.0238	5.76e-09	14288	0.0779	33.9135
GCST90274846	Tumor necrosis factor ligand superfamily member 12 levels	rs76133364	A	C	0.1896	0.0369	2.77e-07	13224	0.0315	26.4012
GCST90274847	Urokinase-type plasminogen activator levels	rs333947	A	G	-0.0785	0.0166	2.26e-06	14286	0.1578	22.3626
GCST90274847	Urokinase-type plasminogen activator levels	rs202063542	T	C	0.2771	0.0607	4.99e-06	10407	0.9835	20.8399
GCST90274847	Urokinase-type plasminogen activator levels	rs576592832	A	C	-0.3429	0.071	1.37e-06	8334	0.0258	23.3248
GCST90274847	Urokinase-type plasminogen activator levels	rs7564243	A	G	-0.0852	0.0114	7.8e-14	14729	0.5375	55.856
GCST90274847	Urokinase-type plasminogen activator levels	rs6805474	A	G	0.0952	0.0176	6.33e-08	14285	0.1456	29.2583
GCST90274847	Urokinase-type plasminogen activator levels	rs62286554	T	C	-0.091	0.019	1.67e-06	11335	0.8498	22.9391
GCST90274847	Urokinase-type plasminogen activator levels	rs1074669	A	G	-0.0548	0.0119	4.12e-06	14286	0.5246	21.2064
GCST90274847	Urokinase-type plasminogen activator levels	rs74607099	A	G	-0.1817	0.0389	3e-06	14723	0.0248	21.8178
GCST90274847	Urokinase-type plasminogen activator levels	rs59772299	T	G	0.0627	0.0133	2.43e-06	14730	0.7552	22.2245
GCST90274847	Urokinase-type plasminogen activator levels	rs154972	A	G	-0.0625	0.012	1.91e-07	14724	0.6344	27.1267
GCST90274847	Urokinase-type plasminogen activator levels	rs577588918	C	G	0.2093	0.0456	4.43e-06	10894	0.0329	21.0673
GCST90274847	Urokinase-type plasminogen activator levels	rs72727847	C	G	0.1968	0.0417	2.37e-06	14729	0.0253	22.273
GCST90274847	Urokinase-type plasminogen activator levels	rs10992204	A	G	0.1061	0.0217	1.01e-06	14286	0.1034	23.9062
GCST90274847	Urokinase-type plasminogen activator levels	rs13299342	A	G	0.1	0.017	4.04e-09	11781	0.1744	34.6021
GCST90274847	Urokinase-type plasminogen activator levels	rs3933086	A	G	0.3099	0.0664	3.05e-06	11778	0.0145	21.7825
GCST90274847	Urokinase-type plasminogen activator levels	rs2227575	A	C	-0.0946	0.0115	1.93e-16	14729	0.5624	67.6685
GCST90274847	Urokinase-type plasminogen activator levels	rs10840566	A	G	0.0784	0.0154	3.56e-07	14733	0.1671	25.9174
GCST90274847	Urokinase-type plasminogen activator levels	rs11220462	A	G	-0.1024	0.0161	2.01e-10	14731	0.1509	40.4528
GCST90274847	Urokinase-type plasminogen activator levels	rs144470316	C	G	0.3395	0.0656	2.28e-07	12303	0.0119	26.7838
GCST90274847	Urokinase-type plasminogen activator levels	rs597808	A	G	0.0662	0.0134	7.8e-07	11334	0.478	24.4065
GCST90274847	Urokinase-type plasminogen activator levels	rs7406661	T	C	-0.1107	0.0156	1.28e-12	14286	0.7855	50.3554
GCST90274847	Urokinase-type plasminogen activator levels	rs704	A	G	0.0567	0.0115	8.2e-07	14734	0.4758	24.3092
GCST90274847	Urokinase-type plasminogen activator levels	rs4800787	T	C	-0.094	0.0125	5.48e-14	14730	0.3008	56.5504
GCST90274847	Urokinase-type plasminogen activator levels	rs4760	A	G	0.1408	0.0165	1.42e-17	14286	0.8426	72.8178
GCST90274847	Urokinase-type plasminogen activator levels	rs4251805	T	C	-0.422	0.0311	6.1e-42	14734	0.0405	184.121
GCST90274848	Vascular endothelial growth factor A levels	rs2050256	A	G	-0.0734	0.0152	1.37e-06	14739	0.8126	23.3187
GCST90274848	Vascular endothelial growth factor A levels	rs61818787	T	C	-0.0759	0.0148	2.92e-07	14732	0.8114	26.3003
GCST90274848	Vascular endothelial growth factor A levels	rs183596950	A	G	-0.07	0.0152	4.12e-06	11538	0.6438	21.2084
GCST90274848	Vascular endothelial growth factor A levels	rs7688836	A	G	-0.0685	0.0145	2.31e-06	14742	0.2065	22.3175
GCST90274848	Vascular endothelial growth factor A levels	rs16883415	T	C	-0.22	0.0457	1.48e-06	14744	0.9797	23.1746
GCST90274848	Vascular endothelial growth factor A levels	rs114694170	T	C	-0.1625	0.0267	1.16e-09	14728	0.9462	37.0411
GCST90274848	Vascular endothelial growth factor A levels	rs11953790	T	C	-0.1842	0.0374	8.43e-07	14730	0.028	24.2569
GCST90274848	Vascular endothelial growth factor A levels	rs62401205	A	C	-0.2112	0.0333	2.26e-10	14296	0.0429	40.2253
GCST90274848	Vascular endothelial growth factor A levels	rs4349809	T	G	0.4259	0.0113	1e-200	14734	0.5288	1420.56
GCST90274848	Vascular endothelial growth factor A levels	rs9472184	A	G	-0.0602	0.0124	1.2e-06	14296	0.5217	23.5695
GCST90274848	Vascular endothelial growth factor A levels	rs7808444	A	C	-0.0628	0.0137	4.56e-06	14296	0.6119	21.0125
GCST90274848	Vascular endothelial growth factor A levels	rs1208181	T	C	-0.079	0.0166	1.95e-06	12855	0.8309	22.6484
GCST90274848	Vascular endothelial growth factor A levels	rs4875579	C	G	-0.0741	0.0158	2.73e-06	14296	0.8345	21.9949
GCST90274848	Vascular endothelial growth factor A levels	rs117976551	C	G	-0.2163	0.0449	1.45e-06	13809	0.9739	23.2071
GCST90274848	Vascular endothelial growth factor A levels	rs6993770	A	T	0.1231	0.0134	4.06e-20	14296	0.7319	84.393
GCST90274848	Vascular endothelial growth factor A levels	rs6475938	A	T	0.1344	0.0125	5.8e-27	12412	0.542	115.606
GCST90274848	Vascular endothelial growth factor A levels	rs145703410	T	C	-0.2475	0.0539	4.39e-06	14296	0.0153	21.085
GCST90274848	Vascular endothelial growth factor A levels	rs10822155	A	C	0.0838	0.0117	7.93e-13	14744	0.4155	51.2999
GCST90274848	Vascular endothelial growth factor A levels	rs12784822	A	G	-0.3266	0.0715	4.93e-06	14296	0.0091	20.8651
GCST90274848	Vascular endothelial growth factor A levels	rs10840177	C	G	-0.0683	0.0142	1.51e-06	13231	0.7087	23.1347
GCST90274848	Vascular endothelial growth factor A levels	rs34536806	T	G	0.0992	0.0208	1.85e-06	14296	0.9024	22.7456
GCST90274848	Vascular endothelial growth factor A levels	rs6582666	C	G	-0.1288	0.0265	1.17e-06	11791	0.9341	23.6233
GCST90274848	Vascular endothelial growth factor A levels	rs145846107	T	C	0.2736	0.0582	2.59e-06	13422	0.0162	22.0997
GCST90274848	Vascular endothelial growth factor A levels	rs138648222	C	G	0.1981	0.0397	6.04e-07	14739	0.0248	24.8993
GCST90274848	Vascular endothelial growth factor A levels	rs144037665	A	C	-0.2779	0.0603	4.05e-06	11969	0.9871	21.2394
GCST90274848	Vascular endothelial growth factor A levels	rs1203834	T	C	0.1174	0.0253	3.48e-06	13232	0.069	21.5325
GCST90274848	Vascular endothelial growth factor A levels	rs34562990	A	C	0.0671	0.0127	1.27e-07	14295	0.704	27.915
