# Supplementary material for: Causal associations between gut microbiota, circulating inflammatory proteins, and epilepsy: a multivariable Mendelian randomization study
Source: Front Immunol. 2024 Sep 9;15:1438645. doi: 10.3389/fimmu.2024.1438645 (PMC11416947; doi:10.3389/fimmu.2024.1438645)
Supplement: SUPPLEMENTARY TABLE S3 — The characteristics of SNPs analyzing the causal effects of gut microbiota on epilepsy and its subtypes. [file Table3.xlsx]

## Sheet: Epilepsy
Supplementary Table S3. The characteristics of 118 SNPs analyzing the causal effects of the 6 gut microbiota on Epilepsy
Abbreviation: single-nucleotide polymorphism (SNP); effect allele (EA), other allele (OA), chromosome (chr), effect sizes (β), standard error (SE).
Exposure	Outcome	SNPs	EA	OA	chr	β	SE	pval	F
Gut microbiota abundance (class Betaproteobacteria id.2867)	Epilepsy	rs11128180	A	G	3	0.0592944	0.0128769	3.67e-06	21.2034
		rs1511453	A	G	4	0.0923492	0.0199158	4.76e-06	21.5016
		rs1928341	G	A	1	-0.0525581	0.0110408	2.02e-06	22.661
		rs2321387	G	A	13	-0.0494596	0.0109424	5.8e-06	20.4304
		rs2613606	T	C	7	0.0513106	0.0109091	2.2e-06	22.1226
		rs320161	G	A	9	-0.0572286	0.01262	7.33e-06	20.564
		rs4033856	T	C	4	-0.0832423	0.0167237	5.17e-07	24.7756
		rs6087811	T	G	20	-0.0978177	0.0198522	7.44e-07	24.2783
		rs62395635	T	C	5	0.109741	0.0236	2.94e-06	21.6229
		rs75242906	C	T	15	-0.121083	0.028075	9.27e-06	18.6006
Gut microbiota abundance (class Gammaproteobacteria id.3303)		rs11181912	G	A	12	-0.0579153	0.0118796	9.95e-07	23.7675
		rs12404135	A	G	1	-0.0788843	0.0172415	8.89e-06	20.933
		rs6706173	A	C	2	0.074251	0.0146392	1.99e-07	25.7259
		rs75101789	C	T	3	0.0729012	0.0163003	8.79e-06	20.0022
		rs79795896	A	G	18	-0.15921	0.0351373	7.92e-06	20.5307
		rs9494710	C	T	6	-0.0549673	0.0120924	4.55e-06	20.6625
Gut microbiota abundance (family Streptococcaceae id.1850)		rs10028567	C	T	4	-0.0934027	0.0190343	3.72e-06	24.0794
		rs11110281	T	C	12	-0.130554	0.0225943	1.4e-08	33.3874
		rs16950051	A	G	12	0.107008	0.0236973	5.34e-06	20.3908
		rs2370083	G	T	14	-0.0842751	0.0184509	4.26e-06	20.8624
		rs2952251	G	A	8	0.0639298	0.0126525	3.72e-07	25.5302
		rs35344081	G	A	16	0.0609349	0.0129703	2.64e-06	22.0715
		rs4968759	A	G	17	-0.0544035	0.0111271	8.92e-07	23.905
		rs57646748	G	A	4	-0.088021	0.019876	7.88e-06	19.6117
		rs6806351	T	C	3	-0.0619209	0.0135744	6.94e-06	20.8081
		rs72739637	A	G	15	0.0927983	0.0192021	1.82e-06	23.3551
		rs77968078	G	A	1	-0.0993013	0.0224788	7.93e-06	19.5148
		rs7916711	A	G	10	0.0959639	0.021545	6.33e-06	19.8391
		rs957755	T	G	7	-0.0642449	0.0142702	7.42e-06	20.2683
		rs9903102	C	A	17	-0.0693015	0.0154096	4.92e-06	20.2257
Gut microbiota abundance (genus Anaerotruncus id.2054)		rs10150232	A	G	14	0.0567088	0.0124877	6.68e-06	20.6223
		rs11018566	A	G	11	-0.156465	0.0366032	6.14e-06	18.2724
		rs115414803	A	C	4	-0.144356	0.0317524	6.83e-06	20.6689
		rs1272208	T	G	9	0.0611743	0.0129831	4.28e-06	22.2014
		rs1431492	C	T	3	-0.0654996	0.0146188	7.36e-06	20.0749
		rs17734739	T	C	2	0.0660052	0.014908	7.43e-06	19.6028
		rs34449434	A	C	12	-0.0497004	0.0113402	9.85e-06	19.2078
		rs4669806	G	T	2	0.0576389	0.0122994	2.42e-06	21.9616
		rs6494922	A	G	15	0.0903106	0.0202257	6.62e-06	19.9375
		rs6563550	T	C	13	0.0877135	0.0176745	2.35e-07	24.6285
		rs7155595	C	A	14	0.0539336	0.0118903	7.55e-06	20.5747
		rs8005030	C	T	14	0.0554447	0.0117854	2.28e-06	22.1325
		rs9347879	T	C	6	0.050618	0.011049	4.22e-06	20.9877
Gut microbiota abundance (genus Bifidobacterium id.436)		rs12022129	A	G	1	-0.0619356	0.0138937	8e-06	19.8722
		rs182549	T	C	2	-0.119703	0.0127294	1.28e-20	88.4289
		rs2491158	A	G	10	-0.0712624	0.015983	8.05e-06	19.8794
		rs2686790	C	T	7	-0.070741	0.0157926	7.5e-06	20.0648
		rs4957061	T	C	5	0.0534239	0.0117431	5.78e-06	20.6969
		rs540489	T	G	17	-0.0637641	0.0138746	5.19e-06	21.1209
		rs55888705	A	G	4	0.0546319	0.0121139	6.67e-06	20.3388
		rs5746486	T	C	22	-0.0536216	0.0120801	9e-06	19.7033
		rs62181700	G	A	2	-0.0624643	0.0131205	2.17e-06	22.6654
		rs7322849	T	C	13	0.112428	0.0201813	1.08e-08	31.0349
		rs75344046	C	T	21	0.232354	0.0505979	4.86e-06	21.088
		rs857444	C	T	6	0.0558234	0.0121219	3.57e-06	21.2076
Gut microbiota abundance (genus Eubacterium nodatum group id.11297)		rs10263623	C	T	7	0.193496	0.0439023	8.91e-06	19.4254
		rs10458299	T	C	7	-0.187753	0.041969	8.37e-06	20.0132
		rs11006576	A	G	10	-0.110167	0.024593	7.99e-06	20.0669
		rs113893692	C	T	9	-0.185107	0.0403573	5.76e-06	21.0379
		rs34297067	A	G	14	-0.186907	0.0341475	6.6e-08	29.9594
		rs61841040	G	T	10	0.160621	0.0341609	3.56e-06	22.1078
		rs6818880	G	A	4	0.110081	0.0245964	7.83e-06	20.03
		rs77910827	C	T	9	0.201788	0.0413568	9.05e-07	23.8066
		rs7827125	C	T	8	0.1223	0.0271331	7.17e-06	20.3167
		rs7880204	T	C	1	-0.125454	0.0275303	6.84e-06	20.7657
		rs9425984	T	C	1	-0.130234	0.0292347	7.21e-06	19.845
Gut microbiota abundance (genus Family XIII AD3011 group id.11293)		rs11126423	T	C	2	-0.0904399	0.0196301	5.91e-06	21.2263
		rs11736617	G	A	4	-0.0759493	0.0172101	9.02e-06	19.4751
		rs12812672	T	C	12	-0.096065	0.020828	2.56e-06	21.2733
		rs149302	T	C	5	-0.0645635	0.0143225	7.48e-06	20.3206
		rs16840310	G	A	1	0.0608052	0.0122149	6.75e-07	24.78
		rs16940167	C	T	15	0.0732552	0.0159898	3.91e-06	20.989
		rs17156849	G	A	7	-0.112891	0.0245292	4.19e-06	21.1813
		rs62029761	A	G	16	0.128753	0.0276002	3.89e-06	21.7616
		rs62200412	C	T	20	-0.0800851	0.0163834	5.8e-07	23.8944
		rs72730932	C	A	1	-0.0899559	0.0177107	6.89e-07	25.7981
		rs739451	C	T	9	0.0649589	0.0147534	7.88e-06	19.3862
		rs9276029	A	G	6	-0.0811384	0.0185669	8.93e-06	19.0974
		rs9837139	A	G	3	0.10752	0.0240482	8.71e-06	19.99
Gut microbiota abundance (genus Marvinbryantia id.2005)		rs11620597	T	C	13	0.119479	0.0271688	7.8e-06	19.3394
		rs1187983	C	T	1	-0.0935456	0.0193174	2.02e-06	23.4504
		rs146541147	G	A	19	0.118845	0.0268423	6.86e-06	19.603
		rs2724813	G	A	10	0.0840769	0.0167551	6.28e-07	25.1802
		rs2842896	C	T	6	-0.0649396	0.0131146	7.25e-07	24.5194
		rs2863363	G	A	3	-0.0634861	0.0136323	3.11e-06	21.688
		rs3125832	A	C	1	0.0679323	0.015012	5.03e-06	20.4774
		rs61884471	G	A	11	0.124426	0.0248431	1.01e-06	25.0848
		rs72948274	A	C	11	-0.126354	0.0272212	3.26e-06	21.5458
		rs8006832	G	T	14	-0.0952415	0.0216699	6.58e-06	19.3169
Gut microbiota abundance (genus Phascolarctobacterium id.2168)		rs11929846	T	C	4	-0.0697199	0.0157969	8.88e-06	19.4791
		rs12618201	A	G	2	0.0641657	0.0138202	3.38e-06	21.5565
		rs1264476	G	T	8	-0.0767335	0.0166041	4.3e-06	21.357
		rs56069061	G	A	3	-0.111306	0.0230694	1.87e-06	23.279
		rs56157888	A	C	4	0.0954864	0.0193976	1.09e-06	24.2319
		rs74540770	G	A	3	-0.121014	0.0258621	3.6e-06	21.8949
		rs75882962	T	C	12	0.0968661	0.0190575	3.19e-07	25.8352
		rs7982713	G	A	13	0.0726921	0.0163201	9.72e-06	19.8394
Gut microbiota abundance (genus Ruminococcaceae UCG009 id.11366)		rs12508214	C	T	4	-0.0774649	0.0168937	4.75e-06	21.0262
		rs138460696	A	G	2	0.139274	0.0315794	9.81e-06	19.4506
		rs1550196	A	G	17	-0.130842	0.0262478	1.13e-06	24.849
		rs2058609	G	A	12	-0.0816464	0.017472	3.12e-06	21.8368
		rs2192926	A	G	2	-0.089048	0.0192989	4.88e-06	21.2904
		rs4079028	C	T	1	0.0915623	0.019936	3.28e-06	21.0939
		rs4708333	T	G	6	-0.084033	0.0174757	1.56e-06	23.1223
		rs6952765	G	A	7	0.0732099	0.0166777	8.13e-06	19.2694
		rs758191	T	G	16	0.17702	0.0375113	9.01e-06	22.27
		rs78410648	A	G	19	0.120989	0.0277317	9.67e-06	19.0344
		rs9558661	T	C	13	-0.0897823	0.0200739	7.01e-06	20.004
Gut microbiota abundance (order Burkholderiales id.2874)		rs1511453	A	G	4	0.0910999	0.0199479	8e-06	20.8565
		rs1928341	G	A	1	-0.0507782	0.0110587	4.52e-06	21.0837
		rs2321387	G	A	13	-0.0508514	0.0109588	3.26e-06	21.5318
		rs2613606	T	C	7	0.0499561	0.0109264	4.13e-06	20.9037
		rs4033856	T	C	4	-0.0833445	0.0167489	5.67e-07	24.7617
		rs6087811	T	G	20	-0.101587	0.0198817	2.88e-07	26.1077
		rs62191117	A	G	2	0.0679995	0.0132471	2.79e-07	26.3493
		rs62395635	T	C	5	0.109911	0.0236375	2.9e-06	21.6212
		rs75242906	C	T	15	-0.120974	0.0281273	9.75e-06	18.4981
		rs7638039	T	C	3	0.0580987	0.012673	4.84e-06	21.0172

## Sheet: Focal Epilepsy
Supplementary Table S3. The characteristics of 12 SNPs analyzing the causal effects of the 1 gut microbiota on Focal Epilepsy
Exposure	Outcome	SNPs	EA	OA	chr	β	SE	pval	F
Gut microbiota abundance (genus Bifidobacterium id.436)	Focal Epilepsy	rs12022129	A	G	1	-0.0619356	0.0138937	7.9965e-06	19.8722
		rs182549	T	C	2	-0.119703	0.0127294	1.2782e-20	88.4289
		rs2491158	A	G	10	-0.0712624	0.015983	8.04711e-06	19.8794
		rs2686790	C	T	7	-0.070741	0.0157926	7.49894e-06	20.0648
		rs4957061	T	C	5	0.0534239	0.0117431	5.77936e-06	20.6969
		rs540489	T	G	17	-0.0637641	0.0138746	5.19457e-06	21.1209
		rs55888705	A	G	4	0.0546319	0.0121139	6.67022e-06	20.3388
		rs5746486	T	C	22	-0.0536216	0.0120801	8.99953e-06	19.7033
		rs62181700	G	A	2	-0.0624643	0.0131205	2.17245e-06	22.6654
		rs7322849	T	C	13	0.112428	0.0201813	1.08368e-08	31.0349
		rs75344046	C	T	21	0.232354	0.0505979	4.86351e-06	21.088
		rs857444	C	T	6	0.0558234	0.0121219	3.571e-06	21.2076

## Sheet: Generalized Epilepsy
Supplementary Table S3. The characteristics of 95 SNPs analyzing the causal effects of the 9 gut microbiota on Generalized Epilepsy
Exposure	Outcome	SNPs	EA	OA	chr	β	SE	pval	F
Gut microbiota abundance (class Verrucomicrobiae id.4029)	Generalized Epilepsy	rs111862613	T	C	12	0.090699	0.0196746	3.73844e-06	21.2517
		rs117107102	A	G	18	0.204683	0.0431572	2.91823e-06	22.4935
		rs11729256	T	C	4	0.0749798	0.0150177	6.73085e-07	24.9277
		rs12908520	G	A	15	0.0618926	0.0130946	2.17165e-06	22.3405
		rs2602429	T	C	16	-0.0746844	0.0156194	2.58297e-06	22.8629
		rs4242783	A	G	10	-0.0689292	0.0147693	2.63615e-06	21.7814
		rs4936098	G	A	11	-0.0648843	0.0135928	1.1222e-06	22.7856
		rs61779207	G	A	1	-0.0758309	0.0167762	6.7228e-06	20.4317
		rs74542928	T	C	4	0.112164	0.0236422	1.63222e-06	22.5077
		rs9349825	A	G	6	-0.0704036	0.0147128	2.53688e-06	22.8981
		rs941682	G	A	20	-0.0631436	0.0143767	9.60993e-06	19.2904
Gut microbiota abundance (family Verrucomicrobiaceae id.4036)		rs111862613	T	C	12	0.0907065	0.0196746	3.7313e-06	21.2552
		rs117107102	A	G	18	0.204683	0.0431572	2.91823e-06	22.4935
		rs11729256	T	C	4	0.0749798	0.0150177	6.73085e-07	24.9277
		rs12908520	G	A	15	0.0619104	0.0130946	2.15139e-06	22.3534
		rs2602429	T	C	16	-0.0745516	0.0156195	2.69942e-06	22.7814
		rs4242783	A	G	10	-0.0687992	0.0147694	2.75442e-06	21.6991
		rs4936098	G	A	11	-0.0648691	0.0135928	1.1293e-06	22.775
		rs61779207	G	A	1	-0.0758811	0.0167762	6.63025e-06	20.4588
		rs74542928	T	C	4	0.112124	0.0236422	1.64611e-06	22.4917
		rs9349825	A	G	6	-0.0704354	0.0147128	2.51287e-06	22.9188
		rs941682	G	A	20	-0.0631526	0.0143767	9.5812e-06	19.2959
Gut microbiota abundance (genus Akkermansia id.4037)		rs111862613	T	C	12	0.0911199	0.0196748	3.39234e-06	21.4489
		rs117107102	A	G	18	0.204406	0.0431629	3.01141e-06	22.4267
		rs11729256	T	C	4	0.0750473	0.0150184	6.58385e-07	24.9702
		rs12908520	G	A	15	0.061772	0.0130954	2.2648e-06	22.2508
		rs2602429	T	C	16	-0.0745352	0.0156201	2.71569e-06	22.7696
		rs4242783	A	G	10	-0.0685454	0.0147701	2.99799e-06	21.5372
		rs4936098	G	A	11	-0.0649225	0.0135934	1.1036e-06	22.8105
		rs61779207	G	A	1	-0.0760539	0.0167769	6.32121e-06	20.5504
		rs74542928	T	C	4	0.112623	0.0236434	1.4802e-06	22.69
		rs9349825	A	G	6	-0.0703407	0.0147133	2.59884e-06	22.8556
		rs941682	G	A	20	-0.0632957	0.0143777	9.17128e-06	19.3807
Gut microbiota abundance (genus Marvinbryantia id.2005)		rs11620597	T	C	13	0.119479	0.0271688	7.80171e-06	19.3394
		rs1187983	C	T	1	-0.0935456	0.0193174	2.02428e-06	23.4504
		rs146541147	G	A	19	0.118845	0.0268423	6.86294e-06	19.603
		rs2724813	G	A	10	0.0840769	0.0167551	6.28449e-07	25.1802
		rs2842896	C	T	6	-0.0649396	0.0131146	7.25371e-07	24.5194
		rs2863363	G	A	3	-0.0634861	0.0136323	3.11279e-06	21.688
		rs3125832	A	C	1	0.0679323	0.015012	5.02736e-06	20.4774
		rs61884471	G	A	11	0.124426	0.0248431	1.01163e-06	25.0848
		rs72948274	A	C	11	-0.126354	0.0272212	3.25912e-06	21.5458
		rs8006832	G	T	14	-0.0952415	0.0216699	6.58082e-06	19.317
Gut microbiota abundance (genus Romboutsia id.11347)		rs10279978	A	G	7	-0.0622202	0.0127675	1.17009e-06	23.7493
		rs11221428	T	C	11	-0.0726779	0.0158263	6.48649e-06	21.0885
		rs16843578	C	T	1	-0.0875276	0.0196779	5.08124e-06	19.7848
		rs28603357	T	C	7	-0.214911	0.0474739	8.52236e-06	20.4931
		rs34302036	G	A	7	-0.0550261	0.0120835	5.87665e-06	20.7373
		rs61841503	G	A	10	0.092888	0.0171454	3.99595e-08	29.3511
		rs62504452	A	G	7	-0.0710048	0.0156654	4.65833e-06	20.5444
		rs7109293	A	G	11	0.0919112	0.0205738	6.98361e-06	19.9576
		rs75200530	T	G	8	-0.190644	0.0421065	5.06559e-06	20.4997
		rs75987356	G	A	2	-0.129578	0.0280454	6.70795e-06	21.3471
		rs77702691	A	G	13	-0.094406	0.0208544	7.3697e-06	20.4929
		rs9389266	T	G	6	0.0722815	0.0162353	9.38469e-06	19.8214
		rs9567264	C	T	13	0.0580018	0.0127495	5.75692e-06	20.6965
Gut microbiota abundance (genus Ruminiclostridium5 id.11355)		rs10827477	A	G	10	-0.0547387	0.0115163	2.1918e-06	22.5924
		rs113753996	T	C	5	0.0820689	0.0174463	3.98896e-06	22.1284
		rs1223978	C	T	13	-0.0484169	0.0108254	8.16188e-06	20.0035
		rs1492620	T	C	6	-0.0830505	0.0180073	3.52574e-06	21.271
		rs2482038	C	A	10	0.0518991	0.0108777	1.70314e-06	22.7638
		rs2791343	T	C	8	0.051717	0.0113369	5.53962e-06	20.8103
		rs2833828	G	A	21	0.0489617	0.0108702	6.81648e-06	20.2879
		rs4955951	A	G	3	-0.0713749	0.0165826	9.9552e-06	18.5262
		rs6121460	G	A	20	0.0932955	0.0199206	2.64107e-06	21.9339
		rs79968837	A	G	20	-0.0950311	0.0193507	1.14623e-06	24.1178
		rs8053158	G	A	16	0.0740543	0.0159151	5.89807e-06	21.6512
Gut microbiota abundance (order Gastranaerophilales id.1591)		rs11150282	T	C	16	0.098235	0.0197127	7.36055e-07	24.8336
		rs113884518	T	C	9	-0.20591	0.0455376	7.7398e-06	20.4463
		rs28678345	T	C	17	0.213083	0.0471377	8.05954e-06	20.4344
		rs367480	A	G	11	0.0841649	0.0185948	7.52419e-06	20.487
		rs4129395	G	A	9	0.0904264	0.0185253	1.21742e-06	23.8265
		rs789069	A	C	18	-0.10413	0.0234459	6.5001e-06	19.725
		rs79790072	T	C	15	0.226103	0.0488017	3.5381e-06	21.4656
		rs8028558	A	G	15	0.08346	0.0188504	9.78228e-06	19.6027
		rs9864379	T	C	3	-0.160521	0.0292752	4.65876e-08	30.0652
Gut microbiota abundance (order Verrucomicrobiales id.4030)		rs111862613	T	C	12	0.090699	0.0196746	3.73844e-06	21.2517
		rs117107102	A	G	18	0.204683	0.0431572	2.91823e-06	22.4935
		rs11729256	T	C	4	0.0749798	0.0150177	6.73085e-07	24.9277
		rs12908520	G	A	15	0.0618926	0.0130946	2.17165e-06	22.3405
		rs2602429	T	C	16	-0.0746844	0.0156194	2.58297e-06	22.8629
		rs4242783	A	G	10	-0.0689292	0.0147693	2.63615e-06	21.7814
		rs4936098	G	A	11	-0.0648843	0.0135928	1.1222e-06	22.7856
		rs61779207	G	A	1	-0.0758309	0.0167762	6.7228e-06	20.4317
		rs74542928	T	C	4	0.112164	0.0236422	1.63222e-06	22.5077
		rs9349825	A	G	6	-0.0704036	0.0147128	2.53688e-06	22.8981
		rs941682	G	A	20	-0.0631436	0.0143767	9.60993e-06	19.2904
Gut microbiota abundance (phylum Cyanobacteria id.1500)		rs12555298	G	A	9	0.0974327	0.0219351	8.0863e-06	19.7301
		rs2585223	T	C	15	0.111364	0.0247743	8.85727e-06	20.2063
		rs584122	T	C	6	0.151774	0.0326827	4.22776e-06	21.5655
		rs61972390	T	C	13	0.107346	0.0242469	9.11381e-06	19.6001
		rs7148504	T	G	14	-0.0800404	0.0176621	6.62384e-06	20.5368
		rs76531781	T	C	7	-0.231868	0.0493393	2.87336e-06	22.0849
		rs789068	G	A	18	-0.111385	0.0212922	1.5717e-07	27.3661
		rs9864379	T	C	3	-0.138933	0.0268045	2.03334e-07	26.8655
