# Supplementary material for: Causal associations between gut microbiota, circulating inflammatory proteins, and epilepsy: a multivariable Mendelian randomization study
Source: Front Immunol. 2024 Sep 9;15:1438645. doi: 10.3389/fimmu.2024.1438645 (PMC11416947; doi:10.3389/fimmu.2024.1438645)
Supplement: SUPPLEMENTARY TABLE S4 — The causal effects of gut microbiota on epilepsy and its subtypes. [file Table4.xlsx]

## Sheet: Epilepsy
Supplementary Table S4. The causal effects of gut microbiota on Epilepsy
Abbreviation: number of single-nucleotide polymorphism (nSNP); odds ratio (OR); confidence intervals (CI); q-value of false discovery rate(Q).
Exposure	Outcome	nSNP	Methods	Beta	OR	95%CI	P	Q
Gut microbiota abundance (class Betaproteobacteria id.2867)	Epilepsy	10	MR Egger	0.0176879	1.0178	0.6282 ~ 1.6493	0.944502	1
			Weighted median	0.204457	1.2269	1.0055 ~ 1.497	0.0440331	0.985567
			Inverse variance weighted	0.214558	1.2393	1.0643 ~ 1.4431	0.00574627	1
			Simple mode	0.192013	1.2117	0.8922 ~ 1.6457	0.250102	1
			Weighted mode	0.204055	1.2264	0.8928 ~ 1.6846	0.239468	1
Gut microbiota abundance (class Gammaproteobacteria id.3303)		6	MR Egger	0.441923	1.5557	0.8079 ~ 2.9958	0.256752	0.957378
		6	Weighted median	0.263219	1.3011	1.0005 ~ 1.6921	0.0495935	1
		6	Inverse variance weighted	0.211356	1.2354	1.0051 ~ 1.5184	0.0446446	1
		6	Simple mode	0.362997	1.4376	0.9527 ~ 2.1695	0.144375	1
		6	Weighted mode	0.254782	1.2902	0.8869 ~ 1.8768	0.240225	1
Gut microbiota abundance (family Streptococcaceae id.1850)		14	MR Egger	0.385921	1.471	0.8679 ~ 2.493	0.177184	0.951477
		14	Weighted median	0.17366	1.1897	0.9927 ~ 1.4257	0.0600862	1
		14	Inverse variance weighted	0.136252	1.146	1.0066 ~ 1.3046	0.0394394	1
		14	Simple mode	0.242012	1.2738	0.9316 ~ 1.7418	0.153461	1
		14	Weighted mode	0.229618	1.2581	0.916 ~ 1.7281	0.179719	1
Gut microbiota abundance (genus Anaerotruncus id.2054)		13	MR Egger	0.172846	1.1887	0.804 ~ 1.7574	0.404718	0.826406
		13	Weighted median	0.192593	1.2124	1.0101 ~ 1.4553	0.0386967	1
		13	Inverse variance weighted	0.157451	1.1705	1.0236 ~ 1.3385	0.0214095	1
		13	Simple mode	0.012766	1.0128	0.7234 ~ 1.4182	0.941967	1
		13	Weighted mode	0.271732	1.3122	0.9912 ~ 1.7373	0.0820012	1
Gut microbiota abundance (genus Bifidobacterium id.436)		12	MR Egger	0.470859	1.6014	1.2261 ~ 2.0914	0.00615706	0.880338
		12	Weighted median	0.0908051	1.0951	0.9192 ~ 1.3045	0.30919	1
		12	Inverse variance weighted	0.152801	1.1651	1.0172 ~ 1.3345	0.027368	1
		12	Simple mode	-0.0481205	0.953	0.7111 ~ 1.2772	0.753409	1
		12	Weighted mode	0.048107	1.0493	0.8508 ~ 1.294	0.661622	1
Gut microbiota abundance (genus Eubacterium nodatum group id.11297)		11	MR Egger	0.0444297	1.0454	0.774 ~ 1.4121	0.778646	0.755213
		11	Weighted median	0.0509214	1.0522	0.9618 ~ 1.1512	0.266717	1
		11	Inverse variance weighted	0.0759572	1.0789	1.0085 ~ 1.1542	0.0273911	1
		11	Simple mode	0.143188	1.1539	0.9925 ~ 1.3416	0.0921093	1
		11	Weighted mode	0.0541994	1.0557	0.9205 ~ 1.2108	0.456273	1
Gut microbiota abundance (genus Family XIII AD3011 group id.11293)		13	MR Egger	0.0021491	1.0022	0.5543 ~ 1.8118	0.994452	0.873796
		13	Weighted median	0.108966	1.1151	0.9412 ~ 1.3212	0.207937	0.994452
		13	Inverse variance weighted	0.124957	1.1331	1.0001 ~ 1.2838	0.0498019	1
		13	Simple mode	0.0934323	1.0979	0.8131 ~ 1.4825	0.553345	1
		13	Weighted mode	0.0737325	1.0765	0.8182 ~ 1.4164	0.608039	1
Gut microbiota abundance (genus Marvinbryantia id.2005)		10	MR Egger	0.267461	1.3066	0.7689 ~ 2.2205	0.351806	0.588509
		10	Weighted median	0.124113	1.1321	0.9494 ~ 1.35	0.166985	1
		10	Inverse variance weighted	0.189149	1.2082	1.0554 ~ 1.3831	0.00609854	1
		10	Simple mode	0.115817	1.1228	0.8613 ~ 1.4636	0.414066	1
		10	Weighted mode	0.107838	1.1139	0.8891 ~ 1.3954	0.372806	1
Gut microbiota abundance (genus Phascolarctobacterium id.2168)		8	MR Egger	-0.133288	0.8752	0.4459 ~ 1.718	0.711875	0.936544
		8	Weighted median	-0.168429	0.845	0.7029 ~ 1.0158	0.0729817	1
		8	Inverse variance weighted	-0.164555	0.8483	0.7389 ~ 0.9738	0.0194102	1
		8	Simple mode	-0.175587	0.839	0.6541 ~ 1.0761	0.209325	1
		8	Weighted mode	-0.18367	0.8322	0.6421 ~ 1.0786	0.207652	1
Gut microbiota abundance (genus Ruminococcaceae UCG009 id.11366)		11	MR Egger	0.0112189	1.0113	0.6995 ~ 1.4621	0.953742	0.88067
		11	Weighted median	-0.118687	0.8881	0.7788 ~ 1.0127	0.0763617	0.974035
		11	Inverse variance weighted	-0.0980384	0.9066	0.8235 ~ 0.9981	0.0456306	1
		11	Simple mode	-0.147995	0.8624	0.7001 ~ 1.0624	0.19444	1
		11	Weighted mode	-0.141472	0.8681	0.7101 ~ 1.0613	0.197657	1
Gut microbiota abundance (order Burkholderiales id.2874)		10	MR Egger	0.0220499	1.0223	0.636 ~ 1.6432	0.92968	0.54233
		10	Weighted median	0.154958	1.1676	0.9548 ~ 1.4278	0.131095	1
		10	Inverse variance weighted	0.201787	1.2236	1.053 ~ 1.4218	0.00843	1
		10	Simple mode	0.165548	1.18	0.8585 ~ 1.622	0.334386	1
		10	Weighted mode	0.181978	1.1996	0.8702 ~ 1.6537	0.29532	1

## Sheet: Focal Epilepsy
Supplementary Table S4. The causal effects of gut microbiota on Focal Epilepsy
Exposure	Outcome	nsnp	Methods	Beta	OR	95%CI	P	Q
Gut microbiota abundance (genus Bifidobacterium id.436)	Focal Epilepsy	12	MR Egger	0.384952	1.46954	1.0201 ~ 2.1171	0.0656591	1
			Weighted median	0.188987	1.20803	0.9841 ~ 1.4829	0.0708273	1
			Inverse variance weighted	0.204972	1.22749	1.0567 ~ 1.4259	0.00732797	1
			Simple mode	0.155325	1.16804	0.8491 ~ 1.6068	0.360314	1
			Weighted mode	0.202771	1.22479	0.9633 ~ 1.5573	0.126239	1

## Sheet: Generalized Epilepsy
Supplementary Table S4. The causal effects of gut microbiota on Generalized Epilepsy
Exposure	Outcome	nSNP	Methods	Beta	OR	95%CI	P	Q
Gut microbiota abundance (class Verrucomicrobiae id.4029)	Generalized Epilepsy	11	MR Egger	0.372633	1.45155	0.186 ~ 11.3286	0.730434	1
			Weighted median	0.396483	1.48659	0.7249 ~ 3.0488	0.279283	1
			Inverse variance weighted	0.605676	1.83249	1.0332 ~ 3.2502	0.0383043	1
			Simple mode	0.945813	2.5749	0.6637 ~ 9.9903	0.201474	1
			Weighted mode	0.406014	1.50082	0.4859 ~ 4.6359	0.496544	1
Gut microbiota abundance (family Verrucomicrobiaceae id.4036)		11	MR Egger	0.368503	1.44557	0.1852 ~ 11.284	0.733311	1
			Weighted median	0.394566	1.48374	0.7045 ~ 3.1248	0.29912	1
			Inverse variance weighted	0.605473	1.83212	1.0326 ~ 3.2505	0.0384688	0.824941
			Simple mode	0.947871	2.58021	0.7205 ~ 9.24	0.175963	1
			Weighted mode	0.407752	1.50343	0.5094 ~ 4.4369	0.477189	1
Gut microbiota abundance (genus Akkermansia id.4037)		11	MR Egger	0.369061	1.44638	0.1856 ~ 11.2745	0.732752	1
			Weighted median	0.396587	1.48674	0.7237 ~ 3.0542	0.28028	1
			Inverse variance weighted	0.605314	1.83183	1.0327 ~ 3.2493	0.0384403	0.927372
			Simple mode	0.947251	2.57861	0.7947 ~ 8.3666	0.145779	1
			Weighted mode	0.408832	1.50506	0.5091 ~ 4.4494	0.476745	1
Gut microbiota abundance (genus Marvinbryantia id.2005)		10	MR Egger	1.2118	3.35951	0.3799 ~ 29.7098	0.307593	1
			Weighted median	0.836793	2.30895	1.1137 ~ 4.787	0.0244829	0.940142
			Inverse variance weighted	0.746267	2.10911	1.2092 ~ 3.6788	0.00855834	1
			Simple mode	0.915444	2.49788	0.8707 ~ 7.1662	0.122876	1
			Weighted mode	0.907221	2.47743	0.9563 ~ 6.4182	0.0946023	1
Gut microbiota abundance (genus Romboutsia id.11347)		13	MR Egger	-0.64196	0.52626	0.1233 ~ 2.2465	0.404486	1
			Weighted median	-0.566267	0.567641	0.2846 ~ 1.1322	0.107924	1
			Inverse variance weighted	-0.558766	0.571914	0.3466 ~ 0.9436	0.0287278	1
			Simple mode	-0.610626	0.543011	0.2031 ~ 1.4517	0.246979	1
			Weighted mode	-0.561293	0.570471	0.2301 ~ 1.4145	0.249016	1
Gut microbiota abundance (genus Ruminiclostridium5 id.11355)		11	MR Egger	-2.3356	0.0967522	0.0064 ~ 1.4617	0.126077	1
			Weighted median	-0.743532	0.475432	0.1991 ~ 1.1354	0.0941196	1
			Inverse variance weighted	-0.817732	0.441432	0.2289 ~ 0.8514	0.0146831	1
			Simple mode	-0.96892	0.379493	0.0785 ~ 1.8338	0.255747	1
			Weighted mode	-0.797521	0.450444	0.1098 ~ 1.8475	0.29399	1
Gut microbiota abundance (order Gastranaerophilales id.1591)		9	MR Egger	0.385496	1.47034	0.4291 ~ 5.0385	0.558955	1
			Weighted median	0.734088	2.08358	1.1834 ~ 3.6684	0.0109727	0.70225
			Inverse variance weighted	0.439664	1.55218	1.0393 ~ 2.3182	0.031683	1
			Simple mode	0.846873	2.33234	0.9165 ~ 5.9355	0.113466	1
			Weighted mode	0.79923	2.22383	0.869 ~ 5.6906	0.134032	1
Gut microbiota abundance (order Verrucomicrobiales id.4030)		11	MR Egger	0.372633	1.45155	0.186 ~ 11.3286	0.730434	1
			Weighted median	0.396483	1.48659	0.7275 ~ 3.0378	0.276854	1
			Inverse variance weighted	0.605676	1.83249	1.0332 ~ 3.2502	0.0383043	1
			Simple mode	0.945813	2.5749	0.7735 ~ 8.5713	0.154225	1
			Weighted mode	0.406014	1.50082	0.4921 ~ 4.5768	0.491724	1
Gut microbiota abundance (phylum Cyanobacteria id.1500)		8	MR Egger	0.695093	2.0039	0.3941 ~ 10.19	0.434288	1
			Weighted median	0.819074	2.2684	1.2658 ~ 4.0652	0.00592562	1
			Inverse variance weighted	0.539455	1.71507	1.0868 ~ 2.7065	0.0204629	1
			Simple mode	0.890128	2.43544	0.891 ~ 6.6573	0.126332	1
			Weighted mode	0.897322	2.45302	0.9757 ~ 6.167	0.0980805	1
