# Supplementary material for: Causal associations between gut microbiota, circulating inflammatory proteins, and epilepsy: a multivariable Mendelian randomization study
Source: Front Immunol. 2024 Sep 9;15:1438645. doi: 10.3389/fimmu.2024.1438645 (PMC11416947; doi:10.3389/fimmu.2024.1438645)
Supplement: SUPPLEMENTARY TABLE S5 — The characteristics of SNPs analyzing the causal effects of circulating inflammatory proteins on epilepsy and its subtypes. [file Table5.xlsx]

## Sheet: Epilepsy
Supplementary Table S5. The characteristics of 111 SNPs analyzing the causal effects of the 5 inflammatory proteins on Epilepsy
Abbreviation: single-nucleotide polymorphism (SNP); effect allele (EA), other allele (OA), chromosome (chr), effect sizes (β), effect allele frequency (EAF), standard error (SE).
Exposure	Outcome	SNPs	EA	OA	chr	β	EAF	SE	pval	F
C-X-C motif chemokine 11 levels	Epilepsy	rs10733789	T	C	10	-0.0815	0.6875	0.0127	1.39e-10	41.182
		rs10898158	A	G	11	0.0609	0.6028	0.0121	4.83e-07	25.3317
		rs111787182	A	C	7	-0.1445	0.951	0.0314	4.19e-06	21.1776
		rs112884138	T	C	4	-0.0976	0.0892	0.0209	3.01e-06	21.8076
		rs116470923	T	C	4	-0.1975	0.0216	0.0427	3.74e-06	21.3933
		rs12433317	A	G	14	0.0571	0.4282	0.012	1.95e-06	22.6417
		rs2245786	A	G	20	-0.0599	0.6525	0.0131	4.82e-06	20.9079
		rs2894233	A	G	6	-0.2236	0.9724	0.047	1.96e-06	22.6333
		rs3184504	T	C	12	0.1236	0.4764	0.0132	7.7e-21	87.6777
		rs4748380	T	C	10	0.0901	0.1188	0.019	2.12e-06	22.4876
		rs59148364	A	G	4	0.1821	0.0278	0.0378	1.45e-06	23.2079
		rs60141220	A	G	1	-0.0777	0.1703	0.0165	2.49e-06	22.1755
		rs62291421	C	G	3	0.2674	0.9763	0.0518	2.44e-07	26.6479
		rs6827617	A	G	4	-0.1724	0.6041	0.0118	2.42e-48	213.457
		rs7009937	T	C	8	0.1175	0.9321	0.025	2.6e-06	22.09
		rs7222922	T	C	17	-0.0882	0.1205	0.0182	1.26e-06	23.4852
		rs72747175	A	G	5	0.1535	0.9608	0.0326	2.49e-06	22.1708
		rs72925566	A	G	6	-0.0973	0.1651	0.0185	1.44e-07	27.6619
		rs7475335	A	C	10	-0.0646	0.3172	0.0124	1.89e-07	27.1407
		rs75612655	T	C	7	0.5352	0.0084	0.0705	3.16e-14	57.6307
		rs7750544	T	C	6	-0.0773	0.165	0.0164	2.44e-06	22.2163
		rs78632565	T	C	8	0.1082	0.9152	0.0214	4.28e-07	25.5639
Leukemia inhibitory factor receptor levels		rs115938660	T	C	5	-0.2181	0.0215	0.0467	3.01e-06	21.8111
		rs117117000	A	G	8	0.1586	0.961	0.0333	1.91e-06	22.6839
		rs12754806	A	G	1	0.0563	0.4817	0.0122	3.94e-06	21.296
		rs147006060	A	G	21	-0.2602	0.0179	0.0566	4.28e-06	21.134
		rs1690678	A	C	10	0.0904	0.1109	0.0192	2.5e-06	22.1684
		rs2289779	T	G	5	0.0788	0.5419	0.0134	4.09e-09	34.5814
		rs41307428	T	C	9	0.2027	0.067	0.0299	1.21e-11	45.9584
		rs4937122	T	G	11	0.1262	0.9129	0.0248	3.61e-07	25.895
		rs6002001	A	G	22	0.6489	0.0043	0.1417	4.66e-06	20.9708
		rs62258077	T	C	3	-0.063	0.6603	0.013	1.26e-06	23.4852
		rs635634	T	C	9	-0.2885	0.1918	0.0153	2.61e-79	355.557
		rs72730728	A	T	5	0.1414	0.9403	0.0302	2.84e-06	21.9222
		rs72837682	T	C	17	-0.08	0.7807	0.0172	3.3e-06	21.6333
		rs73157388	T	C	7	-0.1306	0.9229	0.0285	4.6e-06	20.9989
		rs778016	A	G	6	-0.0681	0.2875	0.0145	2.65e-06	22.0576
		rs9313148	C	G	5	-0.0824	0.1414	0.0173	1.91e-06	22.6862
TNF-beta levels		rs112317147	T	C	2	-0.1441	0.0534	0.0309	3.11e-06	21.7476
		rs113244922	T	C	4	0.2324	0.0237	0.0499	3.2e-06	21.6906
		rs114250919	T	C	5	0.2469	0.9743	0.049	4.69e-07	25.3893
		rs12743015	C	G	1	-0.1918	0.029	0.0403	1.94e-06	22.651
		rs12883833	A	G	14	-0.1252	0.0934	0.0259	1.34e-06	23.3673
		rs138471526	T	C	11	-0.3418	0.0137	0.0735	3.31e-06	21.6257
		rs139511528	A	G	12	-0.2485	0.0294	0.0521	1.85e-06	22.7498
		rs143019966	T	C	13	0.2122	0.9751	0.0451	2.54e-06	22.138
		rs147423408	A	G	12	0.1732	0.0415	0.035	7.48e-07	24.4884
		rs16852556	T	C	2	0.1514	0.0511	0.0317	1.79e-06	22.8104
		rs192303297	T	C	3	-0.3872	0.0118	0.0842	4.25e-06	21.1469
		rs2074475	T	C	6	0.2308	0.9618	0.0421	4.2e-08	30.0544
		rs2364485	A	C	12	0.1759	0.1645	0.0189	1.32e-20	86.618
		rs2523882	T	C	6	-0.1991	0.2883	0.0144	1.77e-43	191.169
		rs2844500	T	C	6	-0.6283	0.116	0.0196	1e-200	1027.59
		rs28700215	T	C	15	-0.0626	0.5824	0.0136	4.17e-06	21.1871
		rs537860389	C	G	13	-0.229	0.9731	0.0491	3.1e-06	21.7524
		rs55914821	A	G	17	0.0748	0.7583	0.0159	2.55e-06	22.1314
		rs72841573	T	C	6	0.2813	0.9837	0.056	5.08e-07	25.2327
		rs74363807	T	C	7	0.2496	0.0218	0.0532	2.71e-06	22.0123
		rs7583622	A	G	2	0.0748	0.2098	0.0161	3.38e-06	21.585
		rs76913603	A	G	5	-0.1741	0.967	0.0379	4.36e-06	21.1018
		rs77897196	T	C	1	-0.1917	0.9711	0.041	2.93e-06	21.8613
Tumor necrosis factor ligand superfamily member 12 levels		rs10831650	A	G	11	0.0692	0.3558	0.0125	3.09e-08	30.6473
		rs11136339	T	C	8	0.0613	0.388	0.0122	5.05e-07	25.2465
		rs111641307	C	G	10	-0.401	0.9859	0.0871	4.15e-06	21.1959
		rs11738159	T	C	5	0.0577	0.4339	0.0119	1.24e-06	23.5103
		rs117550445	C	G	12	-0.1855	0.9706	0.0377	8.64e-07	24.2106
		rs12145644	A	T	1	-0.0727	0.2484	0.0141	2.52e-07	26.5846
		rs12726054	A	G	1	0.109	0.0734	0.0228	1.75e-06	22.8551
		rs13107325	T	C	4	0.2027	0.0696	0.0236	8.77e-18	73.7706
		rs16879825	A	G	6	-0.2027	0.9577	0.0438	3.69e-06	21.417
		rs1965399	A	G	3	-0.1312	0.9544	0.028	2.79e-06	21.9559
		rs2163333	A	G	2	0.1404	0.9522	0.0273	2.71e-07	26.449
		rs2738752	A	G	1	-0.0591	0.6653	0.0129	4.62e-06	20.9892
		rs34790908	T	C	17	0.211	0.2563	0.0129	3.9e-60	267.538
		rs3821473	A	G	3	-0.0622	0.2327	0.0136	4.8e-06	20.9172
		rs4882710	T	C	12	0.0666	0.3457	0.0131	3.7e-07	25.8467
		rs552941568	A	C	14	0.1015	0.1166	0.0218	3.22e-06	21.678
		rs56023600	T	C	9	-0.0856	0.8764	0.0186	4.18e-06	21.1798
		rs579459	T	C	9	0.1098	0.7888	0.0157	2.68e-12	48.9109
		rs7019909	T	C	9	-0.0897	0.1102	0.0193	3.36e-06	21.6008
		rs73590361	T	C	12	-0.0744	0.1517	0.0161	3.82e-06	21.3547
		rs7503751	A	G	17	-0.1386	0.0779	0.0238	5.76e-09	33.9135
		rs76047473	T	C	10	0.1318	0.0482	0.0286	4.06e-06	21.2373
		rs76133364	A	C	19	0.1896	0.0315	0.0369	2.77e-07	26.4012
		rs78254232	T	C	3	-0.2108	0.9813	0.0456	3.79e-06	21.3703
		rs826688	A	T	2	-0.0592	0.3965	0.0125	2.18e-06	22.4297
		rs9842051	C	G	3	0.1192	0.748	0.014	1.68e-17	72.4931
Vascular endothelial growth factor A levels		rs10822155	A	C	10	0.0838	0.4155	0.0117	7.93e-13	51.2999
		rs114694170	T	C	5	-0.1625	0.9462	0.0267	1.16e-09	37.0411
		rs117976551	C	G	8	-0.2163	0.9739	0.0449	1.45e-06	23.2071
		rs11953790	T	C	5	-0.1842	0.028	0.0374	8.43e-07	24.2569
		rs1203834	T	C	16	0.1174	0.069	0.0253	3.48e-06	21.5325
		rs1208181	T	C	7	-0.079	0.8309	0.0166	1.95e-06	22.6484
		rs12784822	A	G	10	-0.3266	0.0091	0.0715	4.93e-06	20.8651
		rs138648222	C	G	13	0.1981	0.0248	0.0397	6.04e-07	24.8993
		rs144037665	A	C	13	-0.2779	0.9871	0.0603	4.05e-06	21.2394
		rs145703410	T	C	9	-0.2475	0.0153	0.0539	4.39e-06	21.085
		rs145846107	T	C	12	0.2736	0.0162	0.0582	2.59e-06	22.0997
		rs16883415	T	C	5	-0.22	0.9797	0.0457	1.48e-06	23.1746
		rs2050256	A	G	1	-0.0734	0.8126	0.0152	1.37e-06	23.3187
		rs34536806	T	G	11	0.0992	0.9024	0.0208	1.85e-06	22.7456
		rs34562990	A	C	19	0.0671	0.704	0.0127	1.27e-07	27.915
		rs4349809	T	G	6	0.4259	0.5288	0.0113	1e-200	1420.56
		rs4875579	C	G	8	-0.0741	0.8345	0.0158	2.73e-06	21.9949
		rs61818787	T	C	1	-0.0759	0.8114	0.0148	2.92e-07	26.3003
		rs62401205	A	C	6	-0.2112	0.0429	0.0333	2.26e-10	40.2253
		rs6582666	C	G	12	-0.1288	0.9341	0.0265	1.17e-06	23.6233
		rs6993770	A	T	8	0.1231	0.7319	0.0134	4.06e-20	84.393
		rs7688836	A	G	4	-0.0685	0.2065	0.0145	2.31e-06	22.3175
		rs7808444	A	C	7	-0.0628	0.6119	0.0137	4.56e-06	21.0125
		rs9472184	A	G	6	-0.0602	0.5217	0.0124	1.2e-06	23.5695

## Sheet: Focal Epilepsy
Supplementary Table S5. The characteristics of 176 SNPs analyzing the causal effects of the 10 inflammatory proteins on Focal Epilepsy
Exposure	Outcome	SNPs	EA	OA	chr	β	EAF	SE	pval	F
C-X-C motif chemokine 1 levels	Focal Epilepsy	rs10734292	A	G	11	0.123	0.067	0.0267	4.09e-06	21.2221
		rs11880837	A	G	19	0.0583	0.3161	0.0127	4.42e-06	21.0732
		rs1366946	T	C	4	-0.3134	0.7638	0.0134	5.65e-121	547.001
		rs2122155	A	G	4	-0.0538	0.5637	0.0117	4.26e-06	21.1443
		rs2280441	A	G	15	-0.1443	0.0405	0.0312	3.75e-06	21.3906
		rs2835916	C	G	21	-0.0564	0.3876	0.012	2.6e-06	22.09
		rs4474574	T	C	13	-0.365	0.0146	0.0779	2.79e-06	21.9539
		rs62311721	T	C	4	-0.186	0.9588	0.0407	4.88e-06	20.8851
		rs67797811	C	G	9	0.0822	0.1691	0.0179	4.39e-06	21.0881
C-X-C motif chemokine 11 levels		rs10733789	T	C	10	-0.0815	0.6875	0.0127	1.39e-10	41.182
		rs10898158	A	G	11	0.0609	0.6028	0.0121	4.83e-07	25.3317
		rs111787182	A	C	7	-0.1445	0.951	0.0314	4.19e-06	21.1776
		rs112884138	T	C	4	-0.0976	0.0892	0.0209	3.01e-06	21.8076
		rs116470923	T	C	4	-0.1975	0.0216	0.0427	3.74e-06	21.3933
		rs12433317	A	G	14	0.0571	0.4282	0.012	1.95e-06	22.6417
		rs2245786	A	G	20	-0.0599	0.6525	0.0131	4.82e-06	20.9079
		rs2894233	A	G	6	-0.2236	0.9724	0.047	1.96e-06	22.6333
		rs3184504	T	C	12	0.1236	0.4764	0.0132	7.7e-21	87.6777
		rs4748380	T	C	10	0.0901	0.1188	0.019	2.12e-06	22.4876
		rs59148364	A	G	4	0.1821	0.0278	0.0378	1.45e-06	23.2079
		rs60141220	A	G	1	-0.0777	0.1703	0.0165	2.49e-06	22.1755
		rs62291421	C	G	3	0.2674	0.9763	0.0518	2.44e-07	26.6479
		rs6827617	A	G	4	-0.1724	0.6041	0.0118	2.42e-48	213.457
		rs7009937	T	C	8	0.1175	0.9321	0.025	2.6e-06	22.09
		rs7222922	T	C	17	-0.0882	0.1205	0.0182	1.26e-06	23.4852
		rs72747175	A	G	5	0.1535	0.9608	0.0326	2.49e-06	22.1708
		rs72925566	A	G	6	-0.0973	0.1651	0.0185	1.44e-07	27.6619
		rs7475335	A	C	10	-0.0646	0.3172	0.0124	1.89e-07	27.1407
		rs75612655	T	C	7	0.5352	0.0084	0.0705	3.16e-14	57.6307
		rs7750544	T	C	6	-0.0773	0.165	0.0164	2.44e-06	22.2163
		rs78632565	T	C	8	0.1082	0.9152	0.0214	4.28e-07	25.5639
C-X-C motif chemokine 9 levels		rs114033894	T	G	2	-0.2245	0.981	0.0488	4.22e-06	21.1638
		rs12191307	A	G	6	-0.1452	0.098	0.0197	1.7e-13	54.3251
		rs142119726	T	C	7	0.2705	0.9851	0.0551	9.14e-07	24.1008
		rs145607633	T	C	5	0.0728	0.1625	0.0154	2.28e-06	22.3471
		rs182152471	T	C	16	0.1861	0.028	0.0385	1.34e-06	23.3653
		rs192119373	T	G	1	0.6177	0.0057	0.1287	1.59e-06	23.0355
		rs3184504	T	C	12	0.1008	0.4744	0.013	8.92e-15	60.1221
		rs35435997	A	G	2	0.0915	0.1125	0.02	4.76e-06	20.9306
		rs4241577	A	C	4	-0.1419	0.2629	0.0128	1.47e-28	122.898
		rs4888966	C	G	16	-0.157	0.9683	0.0343	4.71e-06	20.9513
		rs61875680	A	G	10	-0.0758	0.1611	0.0158	1.61e-06	23.0157
		rs62200304	A	C	20	-0.115	0.9336	0.0244	2.44e-06	22.2135
		rs62272916	A	G	3	-0.0834	0.1182	0.0176	2.15e-06	22.4547
		rs656739	A	G	7	0.0562	0.6566	0.0119	2.33e-06	22.3038
		rs73194812	A	G	21	0.1821	0.9758	0.0391	3.2e-06	21.6903
		rs73606147	A	C	20	0.2792	0.0133	0.059	2.22e-06	22.3937
		rs74956615	A	T	19	-0.1309	0.049	0.0286	4.72e-06	20.9482
		rs7600322	T	C	2	0.057	0.5214	0.0118	1.36e-06	23.3338
		rs783149	A	C	6	-0.0805	0.1958	0.0144	2.27e-08	31.2512
		rs80348644	T	C	4	0.1546	0.0336	0.0332	3.21e-06	21.6842
		rs9366778	A	G	6	-0.0605	0.4075	0.0115	1.43e-07	27.6767
Interleukin-15 receptor subunit alpha levels		rs117428573	A	C	8	-0.3132	0.0119	0.0684	4.67e-06	20.9668
		rs117484888	A	G	21	0.3794	0.0158	0.0799	2.05e-06	22.5476
		rs12570881	A	T	10	-0.0867	0.8028	0.0174	6.27e-07	24.8279
		rs145793996	A	G	11	-0.2278	0.9801	0.0492	3.66e-06	21.4377
		rs192538756	A	T	20	0.1159	0.8743	0.0241	1.52e-06	23.1277
		rs2228059	T	G	10	0.3692	0.5146	0.0127	8.39e-186	845.115
		rs2836464	A	G	21	0.0796	0.8384	0.0169	2.48e-06	22.1847
		rs4459616	T	C	18	0.14	0.0658	0.0294	1.92e-06	22.6757
		rs6845172	C	G	4	0.0778	0.8203	0.0162	1.57e-06	23.0637
		rs7137828	T	C	12	-0.0748	0.5243	0.0133	1.87e-08	31.6301
		rs7898286	T	G	10	-0.1967	0.3975	0.0135	4.34e-48	212.296
		rs9270551	A	G	6	0.0749	0.7077	0.0153	9.81e-07	23.9652
Interleukin-6 levels		rs10234370	T	C	7	0.0582	0.6371	0.0127	4.59e-06	21.0009
		rs10977774	A	C	9	-0.3418	0.9865	0.0701	1.08e-06	23.7743
		rs1346147	A	G	8	-0.0659	0.7459	0.0135	1.05e-06	23.8289
		rs17486819	T	G	2	0.0975	0.9152	0.0211	3.82e-06	21.3523
		rs185969953	T	G	13	-0.3427	0.0105	0.0682	5.04e-07	25.2499
		rs187416244	T	C	7	-0.2244	0.0182	0.0469	1.71e-06	22.8929
		rs2228145	A	C	1	-0.1684	0.6128	0.0119	1.83e-45	200.258
		rs248536	T	G	5	-0.0671	0.2276	0.0143	2.7e-06	22.0178
Leukemia inhibitory factor levels		rs11127419	T	C	2	0.0707	0.3559	0.0153	3.82e-06	21.3529
		rs11608349	A	T	12	-0.3084	0.0168	0.0661	3.08e-06	21.7684
		rs116794364	C	G	2	-0.3015	0.9851	0.0631	1.77e-06	22.8305
		rs11883375	A	G	19	-0.1011	0.1385	0.0197	2.87e-07	26.3372
		rs145344087	C	G	3	0.2548	0.021	0.0556	4.59e-06	21.0014
		rs234592	A	G	14	-0.0635	0.5456	0.0136	3.02e-06	21.8007
		rs332426	A	G	19	0.112	0.0899	0.0238	2.53e-06	22.1453
		rs7225483	T	G	17	0.0671	0.486	0.0143	2.7e-06	22.0178
		rs74992559	A	G	10	0.1725	0.0351	0.0367	2.6e-06	22.0926
		rs80092539	A	T	2	0.0993	0.8758	0.0213	3.13e-06	21.734
		rs825264	A	G	2	-0.2119	0.0321	0.0453	2.9e-06	21.8809
Leukemia inhibitory factor receptor levels		rs115938660	T	C	5	-0.2181	0.0215	0.0467	3.01e-06	21.8111
		rs117117000	A	G	8	0.1586	0.961	0.0333	1.91e-06	22.6839
		rs12754806	A	G	1	0.0563	0.4817	0.0122	3.94e-06	21.296
		rs147006060	A	G	21	-0.2602	0.0179	0.0566	4.28e-06	21.134
		rs1690678	A	C	10	0.0904	0.1109	0.0192	2.5e-06	22.1684
		rs2289779	T	G	5	0.0788	0.5419	0.0134	4.09e-09	34.5814
		rs41307428	T	C	9	0.2027	0.067	0.0299	1.21e-11	45.9584
		rs4937122	T	G	11	0.1262	0.9129	0.0248	3.61e-07	25.895
		rs6002001	A	G	22	0.6489	0.0043	0.1417	4.66e-06	20.9708
		rs62258077	T	C	3	-0.063	0.6603	0.013	1.26e-06	23.4852
		rs635634	T	C	9	-0.2885	0.1918	0.0153	2.61e-79	355.557
		rs72730728	A	T	5	0.1414	0.9403	0.0302	2.84e-06	21.9222
		rs72837682	T	C	17	-0.08	0.7807	0.0172	3.3e-06	21.6333
		rs73157388	T	C	7	-0.1306	0.9229	0.0285	4.6e-06	20.9989
		rs778016	A	G	6	-0.0681	0.2875	0.0145	2.65e-06	22.0576
		rs9313148	C	G	5	-0.0824	0.1414	0.0173	1.91e-06	22.6862
TNF-related apoptosis-inducing ligand levels		rs1065657	A	G	6	0.0655	0.4536	0.0118	2.84e-08	30.8119
		rs10745981	A	T	12	-0.0881	0.8739	0.0185	1.92e-06	22.6782
		rs111257277	A	G	5	0.189	0.9721	0.037	3.25e-07	26.0928
		rs114597610	T	C	5	-0.26	0.0161	0.0564	4.03e-06	21.2514
		rs140862652	A	C	6	0.1342	0.063	0.0265	4.1e-07	25.6456
		rs141011299	A	G	7	-0.5024	0.0051	0.1076	3.02e-06	21.8009
		rs142889372	C	G	4	-0.2835	0.0106	0.0606	2.89e-06	21.8857
		rs145386370	T	G	4	0.2641	0.019	0.0535	7.96e-07	24.3685
		rs146922303	T	C	4	0.1622	0.0376	0.0347	2.95e-06	21.8496
		rs16840522	T	C	1	-0.1191	0.8073	0.0147	5.4e-16	65.6431
		rs174533	A	G	11	0.0787	0.3509	0.0121	7.81e-11	42.3037
		rs17779404	T	G	4	0.0674	0.7733	0.0138	1.04e-06	23.854
		rs180941492	A	G	11	-0.244	0.0227	0.0491	6.71e-07	24.6954
		rs1892247	A	G	6	-0.0756	0.1589	0.0158	1.71e-06	22.8944
		rs2113173	T	C	16	0.0691	0.2543	0.0145	1.88e-06	22.7102
		rs2138380	A	G	2	0.0882	0.8717	0.0182	1.26e-06	23.4852
		rs2418781	T	G	10	-0.1452	0.0401	0.0316	4.33e-06	21.1134
		rs28424593	A	T	3	-0.1311	0.9501	0.0279	2.62e-06	22.0799
		rs28929474	T	C	14	0.6692	0.0205	0.044	3.08e-52	231.316
		rs368805685	A	G	2	-0.2297	0.0323	0.0501	4.54e-06	21.0207
		rs4760	A	G	19	0.3554	0.8425	0.0163	2.14e-105	475.401
		rs490342	T	G	3	0.1252	0.1051	0.02	3.85e-10	39.1876
		rs5030044	A	G	3	0.285	0.886	0.0187	1.9e-52	232.277
		rs574044675	A	C	3	0.5818	0.9715	0.0399	3.69e-48	212.619
		rs6969337	T	C	7	0.1823	0.9624	0.038	1.61e-06	23.0147
		rs77303550	T	C	16	-0.0724	0.1946	0.0146	7.09e-07	24.5907
		rs8178824	T	C	17	0.2575	0.029	0.037	3.42e-12	48.4341
Tumor necrosis factor ligand superfamily member 12 levels		rs10831650	A	G	11	0.0692	0.3558	0.0125	3.09e-08	30.6473
		rs11136339	T	C	8	0.0613	0.388	0.0122	5.05e-07	25.2465
		rs111641307	C	G	10	-0.401	0.9859	0.0871	4.15e-06	21.1959
		rs11738159	T	C	5	0.0577	0.4339	0.0119	1.24e-06	23.5103
		rs117550445	C	G	12	-0.1855	0.9706	0.0377	8.64e-07	24.2106
		rs12145644	A	T	1	-0.0727	0.2484	0.0141	2.52e-07	26.5846
		rs12726054	A	G	1	0.109	0.0734	0.0228	1.75e-06	22.8551
		rs13107325	T	C	4	0.2027	0.0696	0.0236	8.77e-18	73.7706
		rs16879825	A	G	6	-0.2027	0.9577	0.0438	3.69e-06	21.417
		rs1965399	A	G	3	-0.1312	0.9544	0.028	2.79e-06	21.9559
		rs2163333	A	G	2	0.1404	0.9522	0.0273	2.71e-07	26.449
		rs2738752	A	G	1	-0.0591	0.6653	0.0129	4.62e-06	20.9892
		rs34790908	T	C	17	0.211	0.2563	0.0129	3.9e-60	267.538
		rs3821473	A	G	3	-0.0622	0.2327	0.0136	4.8e-06	20.9172
		rs4882710	T	C	12	0.0666	0.3457	0.0131	3.7e-07	25.8467
		rs552941568	A	C	14	0.1015	0.1166	0.0218	3.22e-06	21.678
		rs56023600	T	C	9	-0.0856	0.8764	0.0186	4.18e-06	21.1798
		rs579459	T	C	9	0.1098	0.7888	0.0157	2.68e-12	48.9109
		rs7019909	T	C	9	-0.0897	0.1102	0.0193	3.36e-06	21.6008
		rs73590361	T	C	12	-0.0744	0.1517	0.0161	3.82e-06	21.3547
		rs7503751	A	G	17	-0.1386	0.0779	0.0238	5.76e-09	33.9135
		rs76047473	T	C	10	0.1318	0.0482	0.0286	4.06e-06	21.2373
		rs76133364	A	C	19	0.1896	0.0315	0.0369	2.77e-07	26.4012
		rs78254232	T	C	3	-0.2108	0.9813	0.0456	3.79e-06	21.3703
		rs826688	A	T	2	-0.0592	0.3965	0.0125	2.18e-06	22.4297
		rs9842051	C	G	3	0.1192	0.748	0.014	1.68e-17	72.4931
Vascular endothelial growth factor A levels		rs10822155	A	C	10	0.0838	0.4155	0.0117	7.93e-13	51.2999
		rs114694170	T	C	5	-0.1625	0.9462	0.0267	1.16e-09	37.0411
		rs117976551	C	G	8	-0.2163	0.9739	0.0449	1.45e-06	23.2071
		rs11953790	T	C	5	-0.1842	0.028	0.0374	8.43e-07	24.2569
		rs1203834	T	C	16	0.1174	0.069	0.0253	3.48e-06	21.5325
		rs1208181	T	C	7	-0.079	0.8309	0.0166	1.95e-06	22.6484
		rs12784822	A	G	10	-0.3266	0.0091	0.0715	4.93e-06	20.8651
		rs138648222	C	G	13	0.1981	0.0248	0.0397	6.04e-07	24.8993
		rs144037665	A	C	13	-0.2779	0.9871	0.0603	4.05e-06	21.2394
		rs145703410	T	C	9	-0.2475	0.0153	0.0539	4.39e-06	21.085
		rs145846107	T	C	12	0.2736	0.0162	0.0582	2.59e-06	22.0997
		rs16883415	T	C	5	-0.22	0.9797	0.0457	1.48e-06	23.1746
		rs2050256	A	G	1	-0.0734	0.8126	0.0152	1.37e-06	23.3187
		rs34536806	T	G	11	0.0992	0.9024	0.0208	1.85e-06	22.7456
		rs34562990	A	C	19	0.0671	0.704	0.0127	1.27e-07	27.915
		rs4349809	T	G	6	0.4259	0.5288	0.0113	1e-200	1420.56
		rs4875579	C	G	8	-0.0741	0.8345	0.0158	2.73e-06	21.9949
		rs61818787	T	C	1	-0.0759	0.8114	0.0148	2.92e-07	26.3003
		rs62401205	A	C	6	-0.2112	0.0429	0.0333	2.26e-10	40.2253
		rs6582666	C	G	12	-0.1288	0.9341	0.0265	1.17e-06	23.6233
		rs6993770	A	T	8	0.1231	0.7319	0.0134	4.06e-20	84.393
		rs7688836	A	G	4	-0.0685	0.2065	0.0145	2.31e-06	22.3175
		rs7808444	A	C	7	-0.0628	0.6119	0.0137	4.56e-06	21.0125
		rs9472184	A	G	6	-0.0602	0.5217	0.0124	1.2e-06	23.5695

## Sheet: Generalized Epilepsy
Supplementary Table S5. The characteristics of 109 SNPs analyzing the causal effects of the 6 inflammatory proteins on Generalized Epilepsy
Exposure	Outcome	SNPs	EA	OA	chr	β	EAF	SE	pval	F
C-C motif chemokine 25 levels	Generalized Epilepsy	rs10401186	A	G	19	0.1261	0.1309	0.0178	1.4e-12	50.1869
		rs10426282	T	G	19	-0.0733	0.4919	0.012	1.01e-09	37.3117
		rs10792444	T	C	11	-0.0865	0.8838	0.0181	1.76e-06	22.8389
		rs11028036	A	G	11	0.0546	0.5707	0.0117	3.06e-06	21.7778
		rs11140450	A	T	9	-0.2681	0.9693	0.0579	3.65e-06	21.4406
		rs111437511	T	C	8	0.1437	0.0428	0.0297	1.31e-06	23.41
		rs116534774	T	C	9	0.3717	0.9916	0.0777	1.72e-06	22.8846
		rs12114935	A	G	8	0.0769	0.7856	0.0142	6.11e-08	29.3276
		rs12606983	T	C	18	-0.0673	0.2475	0.0134	5.1e-07	25.2244
		rs143132666	A	C	1	-0.1934	0.0225	0.0406	1.9e-06	22.6914
		rs147851492	A	G	15	0.2127	0.0215	0.0449	2.17e-06	22.441
		rs149395110	T	C	2	-0.2782	0.0129	0.0609	4.92e-06	20.8679
		rs1705699	T	C	8	-0.0546	0.5447	0.0116	2.52e-06	22.1549
		rs521795	T	C	13	-0.0624	0.3844	0.0122	3.14e-07	26.1607
		rs62124688	A	G	19	-0.7591	0.8223	0.0145	1e-200	2740.7
		rs62126084	A	T	19	-0.1775	0.1669	0.0156	5.37e-30	129.464
		rs635634	T	C	9	-0.2482	0.1875	0.0166	1.52e-50	223.557
		rs636479	A	G	11	0.0548	0.3757	0.0119	4.12e-06	21.2064
		rs7137942	A	G	12	-0.0637	0.6502	0.0133	1.67e-06	22.9391
		rs7296588	A	G	12	-0.1159	0.4365	0.0116	1.66e-23	99.8277
		rs7611785	A	G	3	0.0941	0.103	0.0198	2.01e-06	22.5865
		rs7806274	T	C	7	-0.0755	0.1668	0.0161	2.74e-06	21.9909
		rs79990760	A	G	10	0.2192	0.9825	0.0478	4.52e-06	21.0293
		rs851850	A	G	6	-0.0777	0.846	0.0163	1.87e-06	22.7231
Eukaryotic translation initiation factor 4E-binding protein 1 levels		rs10792025	T	C	11	-0.0593	0.3383	0.0124	1.73e-06	22.87
		rs10926313	A	G	1	-0.0884	0.8334	0.0175	4.39e-07	25.5169
		rs137887001	C	G	20	0.2235	0.9827	0.0486	4.25e-06	21.1486
		rs181095999	T	C	12	-0.2226	0.0227	0.0474	2.65e-06	22.0543
		rs2731672	T	C	5	0.0926	0.2679	0.0152	1.11e-09	37.1137
		rs2856226	T	C	17	-0.0995	0.8975	0.0214	3.33e-06	21.6182
		rs356283	T	G	1	0.0588	0.6475	0.0123	1.75e-06	22.8531
		rs3733402	A	G	4	-0.1305	0.5102	0.0116	2.32e-29	126.562
		rs5030072	T	C	3	0.0594	0.5711	0.0119	5.99e-07	24.916
		rs6963617	T	C	7	0.0754	0.2938	0.0142	1.1e-07	28.1946
		rs76686678	T	G	2	0.2607	0.015	0.0521	5.62e-07	25.0384
Fibroblast growth factor 21 levels		rs10495032	T	G	1	-0.1557	0.0383	0.0318	9.77e-07	23.973
		rs12290350	T	C	11	-0.0689	0.2168	0.0145	2.02e-06	22.5789
		rs1260326	T	C	2	0.1323	0.3977	0.0119	1.03e-28	123.602
		rs13229619	A	G	7	-0.1609	0.1297	0.0176	6.13e-20	83.577
		rs142603673	T	C	21	-0.2352	0.0232	0.0455	2.35e-07	26.7209
		rs145127946	A	G	1	-0.1747	0.037	0.036	1.22e-06	23.5495
		rs188758663	A	G	10	-0.3801	0.0104	0.0749	3.88e-07	25.7533
		rs2429473	A	C	12	-0.0812	0.795	0.0147	3.32e-08	30.5125
		rs4700382	T	C	5	-0.063	0.2698	0.0136	3.62e-06	21.4587
		rs60277384	T	C	5	-0.0881	0.8922	0.019	3.54e-06	21.5003
		rs7012637	A	G	8	-0.0605	0.4812	0.012	4.61e-07	25.4184
		rs72965996	A	G	18	-0.2215	0.031	0.0444	6.08e-07	24.8875
		rs7610704	T	C	3	-0.0568	0.4644	0.012	2.21e-06	22.4044
		rs838131	A	C	19	0.1627	0.501	0.013	6.15e-36	156.635
Interleukin-20 receptor subunit alpha levels		rs113153423	A	G	8	0.1913	0.972	0.0407	2.6e-06	22.0923
		rs113563938	A	T	7	0.3176	0.9871	0.0676	2.62e-06	22.0733
		rs11987533	A	G	8	0.1171	0.1374	0.0198	3.34e-09	34.9771
		rs12056343	T	G	8	-0.0761	0.7494	0.0166	4.55e-06	21.0161
		rs12138611	C	G	1	0.119	0.1039	0.0256	3.34e-06	21.608
		rs143067549	T	C	5	-0.4166	0.0114	0.091	4.69e-06	20.9583
		rs149111746	A	G	17	0.2357	0.0208	0.0511	3.98e-06	21.2754
		rs540645152	A	C	1	-0.0817	0.4221	0.0155	1.36e-07	27.7831
		rs544388667	A	G	3	0.3626	0.0114	0.075	1.33e-06	23.374
		rs59446445	A	G	5	0.1741	0.0321	0.038	4.61e-06	20.9909
		rs72785422	T	C	16	0.0897	0.8313	0.0195	4.22e-06	21.16
Tumor necrosis factor ligand superfamily member 14 levels		rs10211598	T	C	2	-0.0628	0.6354	0.0137	4.56e-06	21.0125
		rs11085155	A	G	19	-0.0811	0.1772	0.0176	4.07e-06	21.2332
		rs11105725	T	C	12	-0.0683	0.3338	0.0147	3.38e-06	21.5877
		rs11569551	A	G	19	0.2584	0.0429	0.0327	2.74e-15	62.4438
		rs115950744	A	G	6	-0.2574	0.0213	0.0506	3.64e-07	25.8771
		rs117442125	A	T	7	0.1692	0.9583	0.0364	3.35e-06	21.6072
		rs117720118	T	G	8	-0.1456	0.0551	0.0303	1.55e-06	23.0907
		rs11950562	A	C	5	0.0785	0.5494	0.0132	2.73e-09	35.3664
		rs1461044	T	C	12	-0.1519	0.0635	0.0316	1.53e-06	23.1069
		rs147119146	A	C	4	-0.2421	0.0299	0.0498	1.17e-06	23.6337
		rs184708984	T	C	15	-0.6334	0.0083	0.1109	1.12e-08	32.6207
		rs2738591	T	C	16	-0.063	0.5474	0.0133	2.17e-06	22.4377
		rs344560	T	C	19	-0.4894	0.0625	0.0273	7.29e-72	321.368
		rs34925583	C	G	18	-0.0698	0.2595	0.0152	4.39e-06	21.0874
		rs4772260	T	C	13	0.0619	0.5736	0.0135	4.54e-06	21.0239
		rs59801342	A	G	9	0.229	0.024	0.0497	4.07e-06	21.2304
		rs74600570	T	C	15	-0.2255	0.0287	0.0472	1.77e-06	22.8249
		rs76778362	C	G	5	-0.2117	0.0273	0.043	8.51e-07	24.2384
		rs7688836	A	G	4	-0.0818	0.2019	0.0166	8.32e-07	24.2823
		rs78336300	A	C	8	0.2392	0.0209	0.0522	4.6e-06	20.9982
		rs79233212	A	G	8	-0.2358	0.023	0.0506	3.16e-06	21.7163
		rs79791117	T	C	10	-0.2336	0.9787	0.0511	4.84e-06	20.898
		rs9295562	T	C	6	-0.0651	0.3144	0.0141	3.89e-06	21.3169
		rs9961731	A	G	18	0.1048	0.1883	0.0208	4.69e-07	25.3861
		rs9962377	T	C	18	-0.0905	0.1483	0.0186	1.14e-06	23.674
Vascular endothelial growth factor A levels		rs10822155	A	C	10	0.0838	0.4155	0.0117	7.93e-13	51.2999
		rs114694170	T	C	5	-0.1625	0.9462	0.0267	1.16e-09	37.0411
		rs117976551	C	G	8	-0.2163	0.9739	0.0449	1.45e-06	23.2071
		rs11953790	T	C	5	-0.1842	0.028	0.0374	8.43e-07	24.2569
		rs1203834	T	C	16	0.1174	0.069	0.0253	3.48e-06	21.5325
		rs1208181	T	C	7	-0.079	0.8309	0.0166	1.95e-06	22.6484
		rs12784822	A	G	10	-0.3266	0.0091	0.0715	4.93e-06	20.8651
		rs138648222	C	G	13	0.1981	0.0248	0.0397	6.04e-07	24.8993
		rs144037665	A	C	13	-0.2779	0.9871	0.0603	4.05e-06	21.2394
		rs145703410	T	C	9	-0.2475	0.0153	0.0539	4.39e-06	21.085
		rs145846107	T	C	12	0.2736	0.0162	0.0582	2.59e-06	22.0997
		rs16883415	T	C	5	-0.22	0.9797	0.0457	1.48e-06	23.1746
		rs2050256	A	G	1	-0.0734	0.8126	0.0152	1.37e-06	23.3187
		rs34536806	T	G	11	0.0992	0.9024	0.0208	1.85e-06	22.7456
		rs34562990	A	C	19	0.0671	0.704	0.0127	1.27e-07	27.915
		rs4349809	T	G	6	0.4259	0.5288	0.0113	1e-200	1420.56
		rs4875579	C	G	8	-0.0741	0.8345	0.0158	2.73e-06	21.9949
		rs61818787	T	C	1	-0.0759	0.8114	0.0148	2.92e-07	26.3003
		rs62401205	A	C	6	-0.2112	0.0429	0.0333	2.26e-10	40.2253
		rs6582666	C	G	12	-0.1288	0.9341	0.0265	1.17e-06	23.6233
		rs6993770	A	T	8	0.1231	0.7319	0.0134	4.06e-20	84.393
		rs7688836	A	G	4	-0.0685	0.2065	0.0145	2.31e-06	22.3175
		rs7808444	A	C	7	-0.0628	0.6119	0.0137	4.56e-06	21.0125
		rs9472184	A	G	6	-0.0602	0.5217	0.0124	1.2e-06	23.5695
