# Supplementary material for: Causal associations between gut microbiota, circulating inflammatory proteins, and epilepsy: a multivariable Mendelian randomization study
Source: Front Immunol. 2024 Sep 9;15:1438645. doi: 10.3389/fimmu.2024.1438645 (PMC11416947; doi:10.3389/fimmu.2024.1438645)
Supplement: SUPPLEMENTARY TABLE S6 — The causal effects of circulating inflammatory proteins on epilepsy and its subtypes. [file Table6.xlsx]

## Sheet: Epilepsy
Supplementary Table S6. The causal effects of inflammatory proteins on Epilepsy
Abbreviation: number of single-nucleotide polymorphism (nSNP); odds ratio (OR); confidence intervals (CI); q-value of false discovery rate(Q).
Exposure	Outcome	nSNP	Methods	Beta	OR	95%CI	P	Q
C-X-C motif chemokine 11 levels	Epilepsy	22	MR Egger	0.00295026	1.00295	0.8214~1.2246	0.977184	0.9991
			Weighted median	0.118707	1.12604	1.0051~1.2615	0.0405608	0.7382
			Inverse variance weighted	0.102355	1.10778	1.0255~1.1967	0.00934634	0.2835
			Simple mode	0.0301006	1.03056	0.8641~1.2291	0.741001	1
			Weighted mode	0.091713	1.09605	0.9759~1.231	0.136653	1
Leukemia inhibitory factor receptor levels		16	MR Egger	-0.221325	0.801456	0.7045~0.9117	0.00461406	0.4199
			Weighted median	-0.143782	0.866077	0.7887~0.951	0.0025964	0.2363
			Inverse variance weighted	-0.0867553	0.916901	0.8534~0.9851	0.0178161	0.4053
			Simple mode	-0.0685025	0.933791	0.7831~1.1135	0.4575	1
			Weighted mode	-0.152737	0.858355	0.7783~0.9467	0.00799856	0.7279
TNF-beta levels		23	MR Egger	-0.0478229	0.953303	0.8904~1.0206	0.184092	1
			Weighted median	-0.0539437	0.947485	0.9003~0.9971	0.0383985	0.8736
			Inverse variance weighted	-0.0452205	0.955787	0.9151~0.9983	0.0417274	0.7594
			Simple mode	-0.092562	0.911593	0.8081~1.0283	0.146291	1
			Weighted mode	-0.0537414	0.947677	0.9004~0.9974	0.051555	0.9383
Tumor necrosis factor ligand superfamily member 12 levels		26	MR Egger	-0.147144	0.86317	0.7408~1.0057	0.0713788	1
			Weighted median	-0.071521	0.930977	0.8362~1.0365	0.191863	0.97
			Inverse variance weighted	-0.0999713	0.904863	0.8443~0.9698	0.0046939	0.2136
			Simple mode	-0.0375243	0.963171	0.8181~1.134	0.656237	1
			Weighted mode	-0.0580331	0.943619	0.8443~1.0546	0.316005	0.9276
Vascular endothelial growth factor A levels		24	MR Egger	0.0478061	1.04897	0.975~1.1285	0.213114	1
			Weighted median	0.0612776	1.06319	1.0039~1.1259	0.0362162	1
			Inverse variance weighted	0.0695937	1.07207	1.0219~1.1247	0.00442782	0.4029
			Simple mode	0.0587393	1.0605	0.9093~1.2369	0.461794	1
			Weighted mode	0.0613719	1.06329	1.0042~1.1258	0.0464758	1

## Sheet: Focal Epilepsy
Supplementary Table S6.The causal effects of inflammatory proteins on Focal Epilepsy
Exposure	Outcome	nSNP	Methods	Beta	OR	95%CI	P	Q
C-X-C motif chemokine 1 levels	Focal Epilepsy	9	MR Egger	0.183732	1.20169	1.0134~1.425	0.07252	1
			Weighted median	0.163349	1.17745	1.046~1.3254	0.00681838	0.310236
			Inverse variance weighted	0.150618	1.16255	1.0407~1.2986	0.00764769	0.173985
			Simple mode	0.256268	1.2921	0.9863~1.6927	0.0999521	1
			Weighted mode	0.166897	1.18163	1.0389~1.344	0.034687	1
C-X-C motif chemokine 11 levels		22	MR Egger	-0.100447	0.904433	0.6903~1.185	0.474715	1
			Weighted median	0.118855	1.12621	0.9678~1.3105	0.12431	0.870173
			Inverse variance weighted	0.162702	1.17669	1.06~1.3062	0.00225868	0.20554
			Simple mode	0.171446	1.18702	0.9492~1.4845	0.147819	1
			Weighted mode	0.105492	1.11126	0.9462~1.3051	0.212517	1
C-X-C motif chemokine 9 levels		21	MR Egger	0.12731	1.13577	0.8793~1.467	0.341791	1
			Weighted median	0.0521591	1.05354	0.8987~1.2351	0.52026	0.966196
			Inverse variance weighted	0.116317	1.12335	1.007~1.2531	0.0370428	0.421361
			Simple mode	0.00495743	1.00497	0.7563~1.3355	0.973076	1
			Weighted mode	0.023426	1.0237	0.7839~1.3369	0.865139	0.996553
Interleukin-15 receptor subunit alpha levels		12	MR Egger	-0.128266	0.879619	0.7746~0.9989	0.0761608	1
			Weighted median	-0.0946471	0.909694	0.8342~0.992	0.0322161	0.732917
			Inverse variance weighted	-0.0848976	0.918606	0.8534~0.9888	0.0238141	0.433416
			Simple mode	-0.0412433	0.959596	0.7947~1.1587	0.676417	1
			Weighted mode	-0.0897498	0.91416	0.8392~0.9959	0.0643989	1
Interleukin-6 levels		8	MR Egger	0.241738	1.27346	0.942~1.7215	0.167103	1
			Weighted median	0.207245	1.23028	1.0118~1.4959	0.0377419	0.490644
			Inverse variance weighted	0.172285	1.18802	1.019~1.385	0.0277415	0.420746
			Simple mode	0.0461894	1.04727	0.7813~1.4037	0.766279	1
			Weighted mode	0.222082	1.24867	1.0198~1.5288	0.0685877	0.89164
Leukemia inhibitory factor levels		11	MR Egger	-0.0259	0.974433	0.6936~1.369	0.884586	0.993794
			Weighted median	-0.0739328	0.928734	0.7395~1.1664	0.524864	0.955253
			Inverse variance weighted	-0.175146	0.839334	0.7151~0.9851	0.0320605	0.416787
			Simple mode	-0.0272377	0.97313	0.7012~1.3506	0.873866	1
			Weighted mode	-0.0452851	0.955725	0.7349~1.243	0.742534	1
Leukemia inhibitory factor receptor levels		16	MR Egger	-0.319675	0.726385	0.6105~0.8643	0.00287913	0.262001
			Weighted median	-0.184743	0.831318	0.7335~0.9421	0.00381067	0.346771
			Inverse variance weighted	-0.138975	0.87025	0.7936~0.9543	0.00312754	0.142303
			Simple mode	-0.105325	0.900032	0.7062~1.1471	0.408168	1
			Weighted mode	-0.2095	0.81099	0.7112~0.9248	0.00692568	0.630237
TNF-related apoptosis-inducing ligand levels		27	MR Egger	0.0408495	1.0417	0.94~1.1544	0.443065	1
			Weighted median	0.106878	1.1128	1.0083~1.2281	0.0336369	0.612192
			Inverse variance weighted	0.0643148	1.06643	1.0009~1.1363	0.0468549	0.473755
			Simple mode	0.130199	1.13905	0.9486~1.3677	0.174814	1
			Weighted mode	0.120788	1.12839	0.9919~1.2837	0.0778727	0.885802
Tumor necrosis factor ligand superfamily member 12 levels		26	MR Egger	-0.209246	0.811196	0.6597~0.9974	0.0587475	1
			Weighted median	-0.106063	0.899368	0.7764~1.0418	0.157313	0.894716
			Inverse variance weighted	-0.139907	0.869439	0.7916~0.9549	0.00344552	0.104514
			Simple mode	-0.0163546	0.983778	0.77~1.2569	0.896966	1
			Weighted mode	-0.077268	0.925642	0.7744~1.1064	0.403821	0.967046
Vascular endothelial growth factor A levels		24	MR Egger	0.0547493	1.05628	0.9567~1.1662	0.290084	1
			Weighted median	0.0761379	1.07911	0.9993~1.1653	0.0520458	0.526241
			Inverse variance weighted	0.0656093	1.06781	1.0007~1.1394	0.0475643	0.432836
			Simple mode	0.0224021	1.02265	0.8259~1.2662	0.838971	1
			Weighted mode	0.0799535	1.08324	1.0009~1.1724	0.0596188	1

## Sheet: Generalized Epilepsy
Supplementary Table S6.The causal effects of inflammatory proteins on Generalized Epilepsy
Exposure	Outcome	nSNP	Methods	Beta	OR	95%CI	P	Q
Eukaryotic translation initiation factor 4E-binding protein 1 levels	Generalized Epilepsy	11	MR Egger	-0.832831	0.434817	0.1395~1.3549	0.184765	0.884926
			Weighted median	-0.799627	0.449496	0.245~0.8248	0.00982926	0.894462
			Inverse variance weighted	-0.735156	0.479431	0.3104~0.7405	0.000916394	0.0833919
			Simple mode	-0.123451	0.883865	0.3143~2.4852	0.819665	1
			Weighted mode	-0.861542	0.42251	0.2052~0.8701	0.0415028	0.94419
C-C motif chemokine 25 levels		24	MR Egger	-0.0993914	0.905388	0.7389~1.1094	0.348143	0.960031
			Weighted median	-0.111189	0.894769	0.761~1.0521	0.178528	0.706351
			Inverse variance weighted	-0.179352	0.835812	0.7129~0.9799	0.0271147	0.616859
			Simple mode	-0.18231	0.833343	0.4865~1.4273	0.513282	1
			Weighted mode	-0.124944	0.882546	0.755~1.0316	0.130226	0.911582
Fibroblast growth factor 21 levels		14	MR Egger	-0.223429	0.799772	0.3534~1.8098	0.601596	0.977593
			Weighted median	-0.305577	0.736698	0.4731~1.1471	0.176175	0.763425
			Inverse variance weighted	-0.347095	0.706738	0.5006~0.9979	0.0485837	0.736853
			Simple mode	-0.079547	0.923535	0.5003~1.7048	0.803202	1
			Weighted mode	-0.296983	0.743057	0.4775~1.1564	0.2109	0.87236
Interleukin-20 receptor subunit alpha levels		11	MR Egger	-0.213383	0.807847	0.2742~2.3802	0.707715	0.920029
			Weighted median	-0.569768	0.565656	0.3091~1.0351	0.0645691	0.734474
			Inverse variance weighted	-0.526415	0.590719	0.3591~0.9717	0.0381779	0.694838
			Simple mode	-0.452443	0.636072	0.2463~1.6424	0.371904	1
			Weighted mode	-0.465725	0.62768	0.2902~1.3574	0.263999	0.82841
Tumor necrosis factor ligand superfamily member 14 levels		25	MR Egger	0.609926	1.8403	1.2019~2.8177	0.0100231	0.912105
			Weighted median	0.456832	1.57906	1.0828~2.3027	0.0176267	0.401007
			Inverse variance weighted	0.323133	1.38145	1.0634~1.7946	0.0154883	0.704719
			Simple mode	0.206521	1.22939	0.6205~2.4357	0.559373	1
			Weighted mode	0.471042	1.60166	1.0666~2.4052	0.0324168	0.983309
Vascular endothelial growth factor A levels		24	MR Egger	0.234274	1.26399	0.9345~1.7097	0.142705	0.927585
			Weighted median	0.223224	1.2501	0.989~1.5801	0.0617951	0.803337
			Inverse variance weighted	0.223572	1.25054	1.0257~1.5246	0.0270344	0.820045
			Simple mode	-0.062351	0.939553	0.4102~2.152	0.884053	1
			Weighted mode	0.222333	1.24899	0.9667~1.6136	0.102396	0.931801
Red numbers indicate q value<0.1, suggesting significance.
