# Supplementary material for: Causal associations between gut microbiota, circulating inflammatory proteins, and epilepsy: a multivariable Mendelian randomization study
Source: Front Immunol. 2024 Sep 9;15:1438645. doi: 10.3389/fimmu.2024.1438645 (PMC11416947; doi:10.3389/fimmu.2024.1438645)
Supplement: SUPPLEMENTARY TABLE S7 — Mendelian randomization Sensitivity analysis. [file Table7.xlsx]

## Sheet: Epilepsy
Supplementary Table S7. Mendelian randomization Sensitivity analysis of Epilepsy
Abbreviation: standard error (SE); Inverse variance weighted (IVW)；residual sum of squares(RSS)
Exposure	Outcome	Pleiotropy test			Heterogeneity test			MR-PRESSO
		Intercept	SE	P-value	Method	Cochran’s Q statistic	P-value	RSS obs	P-value	Outlier Test
Gut microbiota abundance (class Betaproteobacteria id.2867)	Epilepsy	0.0142485	0.0169126	0.423988	IVW	5.94952	0.744959	7.291	0.758	/
Gut microbiota abundance (class Gammaproteobacteria id.3303)		-0.0178941	0.0244877	0.505438		5.41252	0.367634	7.367	0.438	/
Gut microbiota abundance (family Streptococcaceae id.1850)		-0.0196197	0.0205033	0.357498		9.08093	0.766804	10.7282	0.775	/
Gut microbiota abundance (genus Anaerotruncus id.2054)		-0.00111182	0.0135319	0.935993		8.17725	0.77113	9.43675	0.805	/
Gut microbiota abundance (genus Bifidobacterium id.436)		-0.0278142	0.0108427	0.0281194		16.7017	0.117015	20.2871	0.128	/
Gut microbiota abundance (genus Eubacterium nodatum group id.11297)		0.00469745	0.0222712	0.837648		6.01825	0.813728	7.1803	0.821	/
Gut microbiota abundance (genus Family XIII AD3011 group id.11293)		0.0101364	0.0243764	0.685532		11.1849	0.513143	13.4196	0.515	/
Gut microbiota abundance (genus Marvinbryantia id.2005)		-0.00696677	0.0232725	0.772298		6.24694	0.714972	7.48685	0.753	/
Gut microbiota abundance (genus Phascolarctobacterium id.2168)		-0.00265638	0.0286172	0.929065		5.2797	0.625871	6.66773	0.654	/
Gut microbiota abundance (genus Ruminococcaceae UCG009 id.11366)		-0.0111097	0.0184647	0.56224		6.56871	0.765437	7.82351	0.785	/
Gut microbiota abundance (order Burkholderiales id.2874)		0.0132189	0.0168934	0.456462		6.08055	0.73183	7.40373	0.762	/
C-X-C motif chemokine 11 levels		0.0111736	0.0105612	0.302676		14.3114	0.855854	15.2514	0.898	/
Leukemia inhibitory factor receptor levels		0.020973	0.00869986	0.0302406		16.6566	0.339803	25.0028	0.257	/
TNF-beta levels		0.000759379	0.00782541	0.923615		15.4749	0.841065	16.4267	0.867	/
Tumor necrosis factor ligand superfamily member 12 levels		0.00548941	0.0080871	0.503767		24.5323	0.488814	26.455	0.478	/
Vascular endothelial growth factor A levels		0.00474681	0.00613179	0.447093		21.2246	0.567374	22.3303	0.646	/

## Sheet: Focal Epilepsy
Supplementary Table S7. Mendelian randomization Sensitivity analysis of Focal Epilepsy
Exposure	Outcome	Pleiotropy test			Heterogeneity test			MR-PRESSO
		Intercept	SE	P-value	Method	Cochran’s Q statistic	P-value	RSS obs	P-value	Outlier Test
Gut microbiota abundance (genus Bifidobacterium id.436)	Focal Epilepsy	-0.0156475	0.0147685	0.314284	IVW	10.8202	0.458446	12.4428	0.537	/
C-X-C motif chemokine 1 levels		-0.00632672	0.0126383	0.632007		4.60984	0.798346	6.14202	0.841	/
C-X-C motif chemokine 11 levels		0.0295728	0.0142904	0.0516744		18.1856	0.637233	19.6944	0.687	/
C-X-C motif chemokine 9 levels		-0.00128927	0.0138452	0.926783		14.017	0.829635	16.3606	0.779	/
Interleukin-15 receptor subunit alpha levels		0.00978338	0.0119268	0.431172		10.0109	0.529409	11.6474	0.626	/
Interleukin-6 levels		-0.0092821	0.0176958	0.618712		5.41282	0.609719	8.18523	0.61	/
Leukemia inhibitory factor levels		-0.0175369	0.017977	0.354792		6.5648	0.765792	7.93605	0.798	/
Leukemia inhibitory factor receptor levels		0.0282262	0.0117595	0.0308523		15.0618	0.446976	20.2203	0.397	/
TNF-related apoptosis-inducing ligand levels		0.00529861	0.0092937	0.573679		25.4708	0.492469	31.0785	0.345	/
Tumor necrosis factor ligand superfamily member 12 levels		0.00806434	0.0109286	0.467723		18.2796	0.830292	20.0845	0.803	/
Vascular endothelial growth factor A levels		0.00236284	0.00829664	0.778465		20.13	0.634057	21.27	0.701	/

## Sheet: Generalized Epilepsy
Supplementary Table S7. Mendelian randomization Sensitivity analysis of Generalized Epilepsy
Exposure	Outcome	Pleiotropy test			Heterogeneity test			MR-PRESSO
		Intercept	SE	P-value	Method	Cochran’s Q statistic	P-value	RSS obs	P-value	Outlier Test
Gut microbiota abundance (class Verrucomicrobiae id.4029)	Generalized Epilepsy	0.0190943	0.0821211	0.82134	IVW	13.3482	0.204851	16.2236	0.225	/
Gut microbiota abundance (family Verrucomicrobiaceae id.4036)		0.0194117	0.0821073	0.818401		13.355	0.204496	16.2288	0.231	/
Gut microbiota abundance (genus Akkermansia id.4037)		0.0193605	0.0820815	0.818814		13.3538	0.204558	16.2254	0.232	/
Gut microbiota abundance (genus Marvinbryantia id.2005)		-0.0414467	0.0957312	0.676488		3.25057	0.953527	3.90544	0.956	/
Gut microbiota abundance (genus Romboutsia id.11347)		0.007268	0.0607187	0.906879		8.35566	0.756756	9.55221	0.768	/
Gut microbiota abundance (genus Ruminiclostridium5 id.11355)		0.0985401	0.0873347	0.28837		11.5222	0.318308	13.9642	0.319	/
Gut microbiota abundance (order Gastranaerophilales id.1591)		0.00653908	0.0714905	0.929683		7.38739	0.49547	9.42198	0.499	/
Gut microbiota abundance (order Verrucomicrobiales id.4030)		0.0190943	0.0821211	0.82134		13.3482	0.204851	16.2236	0.224	/
Gut microbiota abundance (phylum Cyanobacteria id.1500)		-0.0188853	0.0966417	0.851517		5.29215	0.624358	6.91474	0.648	/
C-C motif chemokine 25 levels		-0.02529	0.0207364	0.235534		28.5009	0.19743	40.8117	0.296	/
Eukaryotic translation initiation factor 4E-binding protein 1 levels		0.0101915	0.0554291	0.858195		9.92508	0.447091	11.9209	0.493	/
Fibroblast growth factor 21 levels		-0.0152113	0.0464547	0.748974		9.43571	0.739299	10.0702	0.808	/
Interleukin-20 receptor subunit alpha levels		-0.0444473	0.0688988	0.534953		12.6755	0.242385	14.8719	0.3	/
Tumor necrosis factor ligand superfamily member 14 levels		-0.0456244	0.0272858	0.108057		16.8262	0.855979	19.0076	0.824	/
Vascular endothelial growth factor A levels		-0.00233215	0.0253444	0.927516		21.5833	0.545509	22.4158	0.618	/
