# Supplementary material for: Causal associations between gut microbiota, circulating inflammatory proteins, and epilepsy: a multivariable Mendelian randomization study
Source: Front Immunol. 2024 Sep 9;15:1438645. doi: 10.3389/fimmu.2024.1438645 (PMC11416947; doi:10.3389/fimmu.2024.1438645)
Supplement: SUPPLEMENTARY TABLE S8 — Reverse causal effects of epilepsy and its subtypes on the gut microbiota and circulating inflammatory proteins. [file Table8.xlsx]

## Sheet: Epilepsy
Supplementary Table S8. The causal effects of Epilepsy on gut microbiota and inflammatory proteins
Abbreviation: number of single-nucleotide polymorphism (nSNP); odds ratio (OR); confidence intervals (CI).
Exposure	Outcome	Methods	nsnp	OR	95%CI	P
Epilepsy	Class Betaproteobacteria	Inverse variance weighted	23	1.01358	0.9302~1.1044	0.757966
	Class Gammaproteobacteria		23	0.987957	0.9155~1.0662	0.755303
	Family Streptococcaceae		23	1.01492	0.9418~1.0937	0.697793
	Genus Anaerotruncus		23	0.983705	0.8984~1.0771	0.722515
	Genus Eubacterium Nodatum Group		22	0.939419	0.7929~1.113	0.470052
	Genus Family Xiii Ad3011 Group		23	0.923924	0.8521~1.0018	0.0553034
	Genus Marvinbryantia		23	1.00108	0.9168~1.0931	0.98085
	Genus Phascolarctobacterium		22	0.983257	0.8921~1.0838	0.73385
	Order Burkholderiales		23	1.01432	0.9301~1.1061	0.747767
	C-X-C motif chemokine 11 levels		17	0.951011	0.8849~1.022	0.171594
	TNF-beta levels		17	0.952284	0.8725~1.0393	0.273231
	Tumor necrosis factor ligand superfamily member 12 levels		17	1.01768	0.9352~1.1074	0.684401
	Vascular endothelial growth factor A levels		17	0.944365	0.8791~1.0145	0.117276

## Sheet: Focal Epilepsy
Supplementary Table S8. The causal effects of Focal Epilepsy on gut microbiota and inflammatory proteins
Exposure	Outcome	Methods	nsnp	OR	95%CI	P
Focal Epilepsy	Genus Bifidobacterium id.436	Inverse variance weighted	11	1.06253	0.9724~1.161	0.179932
	C-X-C motif chemokine 1 levels		13	1.00378	0.932~1.0811	0.920561
	C-X-C motif chemokine 9 levels		13	1.0304	0.9588~1.1073	0.414872
	Interleukin-15 receptor subunit alpha levels		13	0.966986	0.8865~1.0548	0.449174
	Interleukin-6 levels		13	0.967561	0.8984~1.042	0.383152
	Leukemia inhibitory factor levels		13	1.0608	0.9756~1.1534	0.166833
	TNF-related apoptosis-inducing ligand levels		13	0.977559	0.9079~1.0526	0.547462
	Tumor necrosis factor ligand superfamily member 12 levels		13	0.985004	0.9151~1.0603	0.687632
	Vascular endothelial growth factor A levels		13	0.958695	0.8905~1.0321	0.262694

## Sheet: Generalized Epilepsy
Supplementary Table S8. The causal effects of Generalized Epilepsy on gut microbiota and inflammatory proteins
Exposure	Outcome	Methods	nsnp	OR	95%CI	P
Generalized Epilepsy	Class Verrucomicrobiae	Inverse variance weighted	9	1.0045	0.9705~1.0397	0.798467
	Family Verrucomicrobiaceae		9	1.00451	0.9705~1.0397	0.797989
	Genus Akkermansia		9	1.00506	0.971~1.0403	0.774001
	Genus Marvinbryantia		9	0.986973	0.9435~1.0324	0.568078
	Genus Romboutsia		9	0.978959	0.9419~1.0175	0.279953
	Genus Ruminiclostridium5		9	1.00058	0.9701~1.032	0.970593
	Order Gastranaerophilales		8	1.02642	0.9746~1.081	0.323416
	Order Verrucomicrobiales		9	1.0045	0.9705~1.0397	0.798467
	Phylum Cyanobacteria		9	1.01071	0.9663~1.0572	0.642332
	Eukaryotic translation initiation factor 4E-binding protein 1 levels		9	0.987814	0.9554~1.0214	0.471876
	C-C motif chemokine 25 levels		9	1.02115	0.9917~1.0515	0.161101
	Fibroblast growth factor 21 levels		9	1.00997	0.9804~1.0405	0.512884
	Interleukin-20 receptor subunit alpha levels		9	0.988933	0.9488~1.0308	0.598431
	Tumor necrosis factor ligand superfamily member 14 levels		9	1.00103	0.9637~1.0398	0.957708
	Vascular endothelial growth factor A levels		9	1.00818	0.9741~1.0434	0.642256
