# Supplementary material for: Causal associations between gut microbiota, circulating inflammatory proteins, and epilepsy: a multivariable Mendelian randomization study
Source: Front Immunol. 2024 Sep 9;15:1438645. doi: 10.3389/fimmu.2024.1438645 (PMC11416947; doi:10.3389/fimmu.2024.1438645)
Supplement: SUPPLEMENTARY TABLE S9 — Causal effects of gut microbiota associated with epilepsy and its subtypes on circulating inflammatory proteins associated with epilepsy and its subtypes. [file Table9.xlsx]

## Sheet: Epilepsy
Supplementary Table S9.Causal effects of gut microbiota associated with Epilepsy on inflammatory proteins associated with Epilepsy
Abbreviation: number of single-nucleotide polymorphism (nSNP); odds ratio (OR); confidence intervals (CI); Inverse variance weighted (IVW).
Exposure	Outcome	nsnp	Methods	OR	95%CI	P
Class Betaproteobacteria	C-X-C motif chemokine 11 levels	12	IVW	0.961329	0.8422~1.0973	0.559126
	Leukemia inhibitory factor receptor levels	12		0.89051	0.7697~1.0303	0.119073
	TNF-beta levels	12		1.05122	0.9053~1.2207	0.512459
	Tumor necrosis factor ligand superfamily member 12 levels	12		0.964565	0.8061~1.1541	0.693506
	Vascular endothelial growth factor A levels	12		0.87701	0.7689~1.0003	0.0505909
Class Gammaproteobacteria	C-X-C motif chemokine 11 levels	6		1.10776	0.8828~1.39	0.376901
	Leukemia inhibitory factor receptor levels	6		1.04128	0.8694~1.2471	0.660276
	TNF-beta levels	6		0.970646	0.8007~1.1767	0.761607
	Tumor necrosis factor ligand superfamily member 12 levels	6		1.09111	0.922~1.2913	0.310321
	Vascular endothelial growth factor A levels	6		1.14667	0.9674~1.3591	0.114562
Family Streptococcaceae	C-X-C motif chemokine 11 levels	14		0.996645	0.8791~1.1299	0.958147
	Leukemia inhibitory factor receptor levels	14		0.986351	0.8637~1.1264	0.83925
	TNF-beta levels	14		1.09952	0.9448~1.2796	0.22024
	Tumor necrosis factor ligand superfamily member 12 levels	14		0.922922	0.7892~1.0793	0.315197
	Vascular endothelial growth factor A levels	14		1.01301	0.8987~1.1419	0.832471
Genus Anaerotruncus	C-X-C motif chemokine 11 levels	13		0.931329	0.8115~1.0688	0.311191
	Leukemia inhibitory factor receptor levels	13		0.923012	0.8041~1.0596	0.255109
	TNF-beta levels	13		0.986627	0.8516~1.143	0.857667
	Tumor necrosis factor ligand superfamily member 12 levels	13		0.984577	0.8359~1.1596	0.852332
	Vascular endothelial growth factor A levels	13		1.00309	0.8878~1.1333	0.960496
Genus Bifidobacterium	C-X-C motif chemokine 11 levels	13		0.986016	0.8871~1.096	0.793996
	Leukemia inhibitory factor receptor levels	13		1.07994	0.9625~1.2117	0.190465
	TNF-beta levels	13		1.0184	0.9059~1.1448	0.760101
	Tumor necrosis factor ligand superfamily member 12 levels	13		1.04879	0.9183~1.1979	0.482317
	Vascular endothelial growth factor A levels	13		1.05196	0.9474~1.168	0.34288
Genus Eubacterium Nodatum Group	C-X-C motif chemokine 11 levels	11		1.02612	0.9647~1.0915	0.41298
	Leukemia inhibitory factor receptor levels	11		0.981785	0.9185~1.0494	0.58855
	TNF-beta levels	11		0.994148	0.928~1.065	0.867248
	Tumor necrosis factor ligand superfamily member 12 levels	11		1.03988	0.978~1.1057	0.211721
	Vascular endothelial growth factor A levels	11		1.01999	0.9593~1.0845	0.527132
Genus Family Xiii Ad3011 Group	C-X-C motif chemokine 11 levels	13		1.13977	1.0168~1.2776	0.0246613
	Leukemia inhibitory factor receptor levels	13		1.03974	0.9075~1.1913	0.574587
	TNF-beta levels	13		1.10807	0.9635~1.2744	0.150352
	Tumor necrosis factor ligand superfamily member 12 levels	13		1.01412	0.8776~1.1718	0.84924
	Vascular endothelial growth factor A levels	13		1.10468	0.9723~1.2551	0.12643
Genus Marvinbryantia	C-X-C motif chemokine 11 levels	10		0.983668	0.8709~1.111	0.790861
	Leukemia inhibitory factor receptor levels	10		0.986947	0.8638~1.1277	0.846832
	TNF-beta levels	10		1.05644	0.9201~1.213	0.436205
	Tumor necrosis factor ligand superfamily member 12 levels	10		1.0355	0.9109~1.1771	0.593674
	Vascular endothelial growth factor A levels	10		0.975138	0.8388~1.1336	0.743166
Genus Phascolarctobacterium	C-X-C motif chemokine 11 levels	9		1.11441	0.988~1.2571	0.0779277
	Leukemia inhibitory factor receptor levels	9		0.940968	0.8247~1.0737	0.366009
	TNF-beta levels	9		1.05464	0.9208~1.2079	0.442123
	Tumor necrosis factor ligand superfamily member 12 levels	9		1.1017	0.9474~1.2811	0.208233
	Vascular endothelial growth factor A levels	9		0.995618	0.8835~1.122	0.942562
Order Burkholderiales	C-X-C motif chemokine 11 levels	11		1.02318	0.8923~1.1732	0.742725
	Leukemia inhibitory factor receptor levels	11		0.891438	0.7672~1.0357	0.133302
	TNF-beta levels	11		1.07578	0.9221~1.2551	0.353133
	Tumor necrosis factor ligand superfamily member 12 levels	11		1.01018	0.8434~1.21	0.912361
	Vascular endothelial growth factor A levels	11		0.904529	0.7834~1.0444	0.171512
P-values < 0.05 are highlighted

## Sheet: Focal Epilepsy
Supplementary Table S9.Causal effects of gut microbiota associated with Focal Epilepsy on inflammatory proteins associated with Focal Epilepsy
Exposure	Outcome	nsnp	Methods	OR	95%CI	P
Genus Bifidobacterium	C-X-C motif chemokine 1 levels	13	IVW	1.00682	0.8703~1.1647	0.927189
	C-X-C motif chemokine 9 levels	13		1.0971	0.9906~1.2151	0.0753961
	Interleukin-15 receptor subunit alpha levels	13		0.982836	0.8749~1.1041	0.770483
	Interleukin-6 levels	13		1.00302	0.9031~1.114	0.95509
	Leukemia inhibitory factor levels	13		0.961148	0.8346~1.1069	0.582372
	Leukemia inhibitory factor receptor levels	13		1.07994	0.9625~1.2117	0.190465
	TNF-related apoptosis-inducing ligand levels	13		1.01757	0.9157~1.1308	0.746147
	Tumor necrosis factor ligand superfamily member 12 levels	13		1.04879	0.9183~1.1979	0.482317
P-values < 0.05 are highlighted

## Sheet: Generalized Epilepsy
SupplementaryTable S9.Causal effects of gut microbiota associated with Generalized Epilepsy on cytokines associated withGeneralized Epilepsy
Exposure	Outcome	nsnp	Methods	OR	95%CI	P
Class Verrucomicrobiae	Eukaryotic translation initiation factor 4E-binding protein 1 levels	11	IVW	1.00393	0.8909~1.1312	0.948619
	C-C motif chemokine 25 levels	11		1.17801	1.0557~1.3145	0.00339208
	Fibroblast growth factor 21 levels	11		0.946432	0.8291~1.0803	0.414782
	Interleukin-20 receptor subunit alpha levels	11		0.945052	0.8352~1.0694	0.370107
	Tumor necrosis factor ligand superfamily member 14 levels	11		1.04898	0.9266~1.1875	0.449831
	Vascular endothelial growth factor A levels	11		1.07609	0.9162~1.2639	0.37164
Family Verrucomicrobiaceae	Eukaryotic translation initiation factor 4E-binding protein 1 levels	11		1.00393	0.8909~1.1313	0.94863
	C-C motif chemokine 25 levels	11		1.17807	1.0558~1.3146	0.00338959
	Fibroblast growth factor 21 levels	11		0.946369	0.8291~1.0803	0.414295
	Interleukin-20 receptor subunit alpha levels	11		0.945037	0.8351~1.0694	0.370077
	Tumor necrosis factor ligand superfamily member 14 levels	11		1.04899	0.9266~1.1875	0.449832
	Vascular endothelial growth factor A levels	11		1.07614	0.9162~1.264	0.37142
Genus Akkermansia	Eukaryotic translation initiation factor 4E-binding protein 1 levels	11		1.00376	0.8908~1.131	0.950904
	C-C motif chemokine 25 levels	11		1.1782	1.0559~1.3146	0.00335354
	Fibroblast growth factor 21 levels	11		0.946466	0.8292~1.0803	0.414987
	Interleukin-20 receptor subunit alpha levels	11		0.945035	0.8352~1.0693	0.36982
	Tumor necrosis factor ligand superfamily member 14 levels	11		1.04878	0.9265~1.1872	0.451496
	Vascular endothelial growth factor A levels	11		1.076	0.9161~1.2638	0.372054
Genus Marvinbryantia	Eukaryotic translation initiation factor 4E-binding protein 1 levels	10		1.01224	0.8959~1.1437	0.845177
	C-C motif chemokine 25 levels	10		1.00013	0.8868~1.1279	0.998299
	Fibroblast growth factor 21 levels	10		1.04383	0.9068~1.2015	0.550114
	Interleukin-20 receptor subunit alpha levels	10		0.976447	0.8506~1.121	0.735007
	Tumor necrosis factor ligand superfamily member 14 levels	10		0.976625	0.8437~1.1305	0.751356
	Vascular endothelial growth factor A levels	10		0.975138	0.8388~1.1336	0.743166
Genus Romboutsia	Eukaryotic translation initiation factor 4E-binding protein 1 levels	13		0.935236	0.8226~1.0632	0.306263
	C-C motif chemokine 25 levels	13		1.07146	0.9673~1.1868	0.185929
	Fibroblast growth factor 21 levels	13		1.00302	0.8596~1.1704	0.969417
	Interleukin-20 receptor subunit alpha levels	13		0.986381	0.8769~1.1095	0.819253
	Tumor necrosis factor ligand superfamily member 14 levels	13		1.02803	0.897~1.1782	0.691167
	Vascular endothelial growth factor A levels	13		1.02742	0.9128~1.1564	0.653922
Genus Ruminiclostridium5	Eukaryotic translation initiation factor 4E-binding protein 1 levels	11		0.986465	0.856~1.1368	0.850683
	C-C motif chemokine 25 levels	11		0.944821	0.8217~1.0864	0.425452
	Fibroblast growth factor 21 levels	11		1.09774	0.9205~1.3092	0.299412
	Interleukin-20 receptor subunit alpha levels	11		0.973892	0.8293~1.1437	0.747009
	Tumor necrosis factor ligand superfamily member 14 levels	11		1.02636	0.8735~1.206	0.75188
	Vascular endothelial growth factor A levels	11		1.06425	0.9248~1.2247	0.384885
Order Gastranaerophilales	Eukaryotic translation initiation factor 4E-binding protein 1 levels	9		1.04671	0.9612~1.1398	0.293933
	C-C motif chemokine 25 levels	9		1.12148	1.0312~1.2196	0.00739437
	Fibroblast growth factor 21 levels	9		1.06267	0.9738~1.1597	0.172736
	Interleukin-20 receptor subunit alpha levels	9		0.965104	0.8776~1.0613	0.463667
	Tumor necrosis factor ligand superfamily member 14 levels	9		1.00139	0.8778~1.1423	0.983559
	Vascular endothelial growth factor A levels	9		1.05995	0.9742~1.1532	0.175993
Order Verrucomicrobiales	Eukaryotic translation initiation factor 4E-binding protein 1 levels	11		1.00393	0.8909~1.1312	0.948619
	C-C motif chemokine 25 levels	11		1.17801	1.0557~1.3145	0.00339208
	Fibroblast growth factor 21 levels	11		0.946432	0.8291~1.0803	0.414782
	Interleukin-20 receptor subunit alpha levels	11		0.945052	0.8352~1.0694	0.370107
	Tumor necrosis factor ligand superfamily member 14 levels	11		1.04898	0.9266~1.1875	0.449831
	Vascular endothelial growth factor A levels	11		1.07609	0.9162~1.2639	0.37164
Phylum Cyanobacteria	Eukaryotic translation initiation factor 4E-binding protein 1 levels	8		1.02176	0.924~1.1298	0.674625
	C-C motif chemokine 25 levels	8		1.05609	0.9565~1.1661	0.280192
	Fibroblast growth factor 21 levels	8		1.14043	1.0312~1.2613	0.0105561
	Interleukin-20 receptor subunit alpha levels	8		0.990294	0.8855~1.1075	0.864291
	Tumor necrosis factor ligand superfamily member 14 levels	8		0.972782	0.8503~1.1129	0.687648
	Vascular endothelial growth factor A levels	8		0.992292	0.8814~1.1172	0.898205
P-values < 0.05 are highlighted
