# Supplementary material for: Causal associations between gut microbiota, circulating inflammatory proteins, and epilepsy: a multivariable Mendelian randomization study
Source: Front Immunol. 2024 Sep 9;15:1438645. doi: 10.3389/fimmu.2024.1438645 (PMC11416947; doi:10.3389/fimmu.2024.1438645)
Supplement: SUPPLEMENTARY TABLE S10 — Table of abbreviations shown in Figure 2. [file Table10.xlsx]

## Sheet: Sheet1
Supplementary Table S10. Abbreviations shown in Figure 2
Gut microbiota		Circulaing inflammatory proteins
Full names	Abbreviations	Full names	Abbreviations
class Actinobacteria id.419	C419	Adenosine Deaminase	ADA
class Alphaproteobacteria id.2379	C2379	Artemin	ARTN
class Bacilli id.1673	C1673	Axin-1	AXIN1
class Bacteroidia id.912	C912	beta-nerve growth factor	B-NGF
class Betaproteobacteria id.2867	C2867	C-C motif chemokine 19	CCL19
class Clostridia id.1859	C1859	C-C motif chemokine 20	CCL20
class Coriobacteriia id.809	C809	C-C motif chemokine 23	CCL23
class Deltaproteobacteria id.3087	C3087	C-C motif chemokine 25	CCL25
class Erysipelotrichia id.2147	C2147	C-C motif chemokine 28	CCL28
class Gammaproteobacteria id.3303	C3303	C-C motif chemokine 4	CCL4
class Lentisphaeria id.2250	C2250	C-X-C motif chemokine 1	CXCL1
class Melainabacteria id.1589	C1589	C-X-C motif chemokine 10	CXCL10
class Methanobacteria id.119	C119	C-X-C motif chemokine 11	CXCL11
class Mollicutes id.3920	C3920	C-X-C motif chemokine 5	CXCL5
class Negativicutes id.2164	C2164	C-X-C motif chemokine 6	CXCL6
class Verrucomicrobiae id.4029	C4029	C-X-C motif chemokine 9	CXCL9
family Acidaminococcaceae id.2166	F2166	Caspase 8	Caspase 8
family Actinomycetaceae id.421	F421	CD40L receptor	CD40LR
family Alcaligenaceae id.2875	F2875	CUB domain-containing protein 1	CDCP1
family Bacteroidaceae id.917	F917	Cystatin D	Cystatin D
family Bacteroidales S24 7group id.11173	F11173	Delta and Notch-like epidermal growth factor-related receptor	DNER
family Bifidobacteriaceae id.433	F433	Eotaxin	Eotaxin
family Clostridiaceae1 id.1869	F1869	Eukaryotic translation initiation factor 4E-binding protein 1	EIF4EBP1
family Clostridiales vadin BB60 group id.11286	F11286	Fibroblast growth factor 19	FGF19
family Coriobacteriaceae id.811	F811	Fibroblast growth factor 21	FGF21
family Defluviitaleaceae id.1924	F1924	Fibroblast growth factor 23	FGF23
family Desulfovibrionaceae id.3169	F3169	Fibroblast growth factor 5	FGF5
family Enterobacteriaceae id.3469	F3469	Fms-related tyrosine kinase 3 ligand	FLT3
family Erysipelotrichaceae id.2149	F2149	Fractalkine	CX3CL1
family Family XI id.1936	F1936	Glial cell line-derived neurotrophic factor	GDNF
family Family XIII id.1957	F1957	Hepatocyte growth factor	HGF
family Lachnospiraceae id.1987	F1987	Interferon gamma	IFN-gamma
family Lactobacillaceae id.1836	F1836	Interleukin-1-alpha	IL-1A
family Methanobacteriaceae id.121	F121	Interleukin-10	IL-10
family Oxalobacteraceae id.2966	F2966	Interleukin-10 receptor subunit alpha	IL-10RA
family Pasteurellaceae id.3689	F3689	Interleukin-10 receptor subunit beta	IL-10RB
family Peptococcaceae id.2024	F2024	Interleukin-12 subunit beta	IL-12B
family Peptostreptococcaceae id.2042	F2042	Interleukin-13	IL-13
family Porphyromonadaceae id.943	F943	Interleukin-15 receptor subunit alpha	IL-15RA
family Prevotellaceae id.960	F960	Interleukin-17A	IL-17A
family Rhodospirillaceae id.2717	F2717	Interleukin-17C	IL-17C
family Rikenellaceae id.967	F967	Interleukin-18	IL-18
family Ruminococcaceae id.2050	F2050	interleukin-18 receptor 1	IL-18R1
family Streptococcaceae id.1850	F1850	Interleukin-2	IL-2
family Veillonellaceae id.2172	F2172	Interleukin-2 receptor subunit beta	IL-2RB
family Verrucomicrobiaceae id.4036	F4036	Interleukin-20	IL-20
family Victivallaceae id.2255	F2255	Interleukin-20 receptor subunit alpha	IL-20RA
genus Actinomyces id.423	G423	Interleukin-22 receptor subunit alpha-1	IL-22RA1
genus Adlercreutzia id.812	G812	Interleukin-24	IL-24
genus Akkermansia id.4037	G4037	Interleukin-33	IL-33
genus Alistipes id.968	G968	Interleukin-4	IL-4
genus Allisonella id.2174	G2174	Interleukin-5	IL-5
genus Alloprevotella id.961	G961	Interleukin-6	IL-6
genus Anaerofilum id.2053	G2053	Interleukin-7	IL-7
genus Anaerostipes id.1991	G1991	Interleukin-8	IL-8
genus Anaerotruncus id.2054	G2054	Latency-associated peptide transforming growth factor beta 1	LAP-TGFB1
genus Bacteroides id.918	G918	Leukemia inhibitory factor	LIF
genus Barnesiella id.944	G944	Leukemia inhibitory factor receptor	LIFR
genus Bifidobacterium id.436	G436	Macrophage colony-stimulating factor 1	M-CSF
genus Bilophila id.3170	G3170	Macrophage inflammatory protein 1a	MIP-1A
genus Butyricicoccus id.2055	G2055	Matrix metalloproteinase-1	MMP1
genus Butyricimonas id.945	G945	Matrix metalloproteinase-10	MMP10
genus Butyrivibrio id.1993	G1993	Monocyte chemoattractant protein-1	MCP-1
genus Candidatus Soleaferrea id.11350	G11350	Monocyte chemoattractant protein-3	MCP-3
genus Catenibacterium id.2153	G2153	Monocyte chemoattractant protein-4	MCP-4
genus Christensenellaceae R 7group id.11283	G11283	Monocyte chemoattractant protein 2	MCP-2
genus Clostridium innocuum group id.14397	G14397	Natural killer cell receptor 2B4	CD244
genus Clostridium sensustricto1 id.1873	G1873	Neurotrophin-3	NT-3
genus Collinsella id.815	G815	Neurturin	NRTN
genus Coprobacter id.949	G949	Oncostatin-M	OSM
genus Coprococcus1 id.11301	G11301	Osteoprotegerin	OPG
genus Coprococcus2 id.11302	G11302	Programmed cell death 1 ligand 1	PD-L1
genus Coprococcus3 id.11303	G11303	Protein S100-A12	S100A12
genus Defluviitaleaceae UCG011 id.11287	G11287	Signaling lymphocytic activation molecule	SLAM
genus Desulfovibrio id.3173	G3173	SIR2-like protein 2	SIRT2
genus Dialister id.2183	G2183	STAM binding protein	STAMBP
genus Dorea id.1997	G1997	Stem cell factor	SCF
genus Eggerthella id.819	G819	Sulfotransferase 1A1	SULT1A1
genus Eisenbergiella id.11304	G11304	T-cell surface glycoprotein CD5	CD5
genus Enterorhabdus id.820	G820	T-cell surface glycoprotein CD6 isoform	CD6
genus Erysipelatoclostridium id.11381	G11381	Thymic stromal lymphopoietin	TSLP
genus Escherichia Shigella id.3504	G3504	TNF-beta	TNF-B
genus Eubacterium brachy group id.11296	G11296	TNF-related activation-induced cytokine	TRANCE
genus Eubacterium coprostanoligenes group id.11375	G11375	TNF-related apoptosis-inducing ligand	TRAIL
genus Eubacterium eligens group id.14372	G14372	Transforming growth factor-alpha	TGF-A
genus Eubacterium fissicatena group id.14373	G14373	Tumor necrosis factor	TNF
genus Eubacterium hallii group id.11338	G11338	Tumor necrosis factor ligand superfamily member 12	TNFSF12
genus Eubacterium nodatum group id.11297	G11297	Tumor necrosis factor ligand superfamily member 14	TNFSF14
genus Eubacterium oxidoreducens group id.11339	G11339	Tumor necrosis factor receptor superfamily member 9	TNFRSF9
genus Eubacterium rectale group id.14374	G14374	Urokinase-type plasminogen activator	uPA
genus Eubacterium ruminantium group id.11340	G11340	Vascular endothelial growth factor A	VEGF-A
genus Eubacterium ventriosum group id.11341	G11341
genus Eubacterium xylanophilum group id.14375	G14375
genus Faecalibacterium id.2057	G2057
genus Family XIII AD3011 group id.11293	G11293
genus Family XIII UCG001 id.11294	G11294
genus Flavonifractor id.2059	G2059
genus Fusicatenibacter id.11305	G11305
genus Gordonibacter id.821	G821
genus Haemophilus id.3698	G3698
genus Holdemanella id.11393	G11393
genus Holdemania id.2157	G2157
genus Howardella id.2000	G2000
genus Hungatella id.11306	G11306
genus Intestinibacter id.11345	G11345
genus Intestinimonas id.2062	G2062
genus Lachnoclostridium id.11308	G11308
genus Lachnospiraceae FCS020 group id.11314	G11314
genus Lachnospiraceae NC2004 group id.11316	G11316
genus Lachnospiraceae ND3007 group id.11317	G11317
genus Lachnospiraceae NK4A136 group id.11319	G11319
genus Lachnospiraceae UCG001 id.11321	G11321
genus Lachnospiraceae UCG004 id.11324	G11324
genus Lachnospiraceae UCG008 id.11328	G11328
genus Lachnospiraceae UCG010 id.11330	G11330
genus Lactobacillus id.1837	G1837
genus Lactococcus id.1851	G1851
genus Marvinbryantia id.2005	G2005
genus Methanobrevibacter id.123	G123
genus Odoribacter id.952	G952
genus Olsenella id.822	G822
genus Oscillibacter id.2063	G2063
genus Oscillospira id.2064	G2064
genus Oxalobacter id.2978	G2978
genus Parabacteroides id.954	G954
genus Paraprevotella id.962	G962
genus Parasutterella id.2892	G2892
genus Peptococcus id.2037	G2037
genus Phascolarctobacterium id.2168	G2168
genus Prevotella7 id.11182	G11182
genus Prevotella9 id.11183	G11183
genus Rikenellaceae RC9 gut group id.11191	G11191
genus Romboutsia id.11347	G11347
genus Roseburia id.2012	G2012
genus Ruminiclostridium5 id.11355	G11355
genus Ruminiclostridium6 id.11356	G11356
genus Ruminiclostridium9 id.11357	G11357
genus Ruminococcaceae NK4A214 group id.11358	G11358
genus Ruminococcaceae UCG002 id.11360	G11360
genus Ruminococcaceae UCG003 id.11361	G11361
genus Ruminococcaceae UCG004 id.11362	G11362
genus Ruminococcaceae UCG005 id.11363	G11363
genus Ruminococcaceae UCG009 id.11366	G11366
genus Ruminococcaceae UCG010 id.11367	G11367
genus Ruminococcaceae UCG011 id.11368	G11368
genus Ruminococcaceae UCG013 id.11370	G11370
genus Ruminococcaceae UCG014 id.11371	G11371
genus Ruminococcus1 id.11373	G11373
genus Ruminococcus2 id.11374	G11374
genus Ruminococcus gauvreauii group id.11342	G11342
genus Ruminococcus gnavus group id.14376	G14376
genus Ruminococcus torques group id.14377	G14377
genus Sellimonas id.14369	G14369
genus Senegalimassilia id.11160	G11160
genus Slackia id.825	G825
genus Streptococcus id.1853	G1853
genus Subdoligranulum id.2070	G2070
genus Sutterella id.2896	G2896
genus Terrisporobacter id.11348	G11348
genus Turicibacter id.2162	G2162
genus Tyzzerella3 id.11335	G11335
genus Veillonella id.2198	G2198
genus Victivallis id.2256	G2256
order Actinomycetales id.420	O420
order Bacillales id.1674	O1674
order Bacteroidales id.913	O913
order Bifidobacteriales id.432	O432
order Burkholderiales id.2874	O2874
order Clostridiales id.1863	O1863
order Coriobacteriales id.810	O810
order Desulfovibrionales id.3156	O3156
order Enterobacteriales id.3468	O3468
order Erysipelotrichales id.2148	O2148
order Gastranaerophilales id.1591	O1591
order Lactobacillales id.1800	O1800
order Methanobacteriales id.120	O120
order Mollicutes RF9 id.11579	O11579
order NB1n id.3953	O3953
order Pasteurellales id.3688	O3688
order Rhodospirillales id.2667	O2667
order Selenomonadales id.2165	O2165
order Verrucomicrobiales id.4030	O4030
order Victivallales id.2254	O2254
phylum Actinobacteria id.400	P400
phylum Bacteroidetes id.905	P905
phylum Cyanobacteria id.1500	P1500
phylum Euryarchaeota id.55	P55
phylum Firmicutes id.1672	P1672
phylum Lentisphaerae id.2238	P2238
phylum Proteobacteria id.2375	P2375
phylum Tenericutes id.3919	P3919
phylum Verrucomicrobia id.3982	P3982
